# Supplementary material for: Genomics-driven breeding for local adaptation of durum wheat is enhanced by farmers’ traditional knowledge
Source: Proc Natl Acad Sci U S A. 2023 Mar 27;120(14):e2205774119. doi: 10.1073/pnas.2205774119 (PMC10083613; doi:10.1073/pnas.2205774119)
Supplement: Supplementary file 2 — Dataset S01 (XLSX) [file pnas.2205774119.sd01.xlsx]

## Sheet: Captions
Table S1. EtNAM RILs scoring in the top 5% of overall appreciation (OA) scores, by gender. For each RIL, the table reports whether is top scoring in men's OA, women's OA, or top scoring for both men and women.
Table S2. Pearson correlation coefficients for OA and agronomic traits, by location (Adet, Geregera, Kulumsa) and gender (M, W). Agronomic traits are: BM, biomass; DF, days to flowering; GY, grain yield; NSPKPS, number of spikelets per spike; PH, plant height; SPL, spike length; SPS, seeds per spike; TGW, thousand grain weight.
Table S3. Effect of agronomic metrics on farmers’ choice behavior within different socio-economic segments. The linear coefficients derived from Alternating Directions Method of Multipliers (ADMM) algorithm indicating for each socio-economic segment (node) the agronomic metrics with significant relevance in driving farmers’ choices.
Table S4. Mean values and standard errors for prediction accuracy of DP traits over EtNAM traits. In each line we report the predictor trait and the predicted trait, the mean prediction accuracy over 100 repetitions and the associated SEM value. PVS traits are: EA, earliness; OA, overall appreciation; SP, spike appreciation; TL, tillering capacity. Agronomic traits are: BM, biomass; DF, days to f…
Table S5. Mean values and standard errors for prediction accuracy of EtNAM traits over EtNAM traits across locations. In each line we report the predictor trait and the predicted trait, the mean prediction accuracy over 100 repetitions and the associated SEM value. PVS traits are: EA, earliness; OA, overall appreciation; SP, spike appreciation; TL, tillering capacity. Agronomic traits are: BM, bi…
Table S6. Mean values and standard errors for prediction accuracy of EtNAM traits over DP traits. In each line we report the predictor trait and the predicted trait, the mean prediction accuracy over 100 repetitions and the associated SEM value. PVS traits are: EA, earliness; OA, overall appreciation; SP, spike appreciation; TL, tillering capacity. Agronomic traits are: BM, biomass; DF, days to f…
Table S7. Estimated physical position of SNP markers. For each marker in the wheat 90K array, the table reports the chromosome (chr.phy) and baispair position (pos.phy). Genetic position for chromosome (chr.gen) and cM (pos.gen) are derived from Maccaferri et al (65). The recoding of the marker name, used for genetic map construction, is also reported (new.marker.name).
Table S8. GWAS outcome for all tested traits. The first three columns report marker names with physical positions in chromosomes and basepairs. The subsequent columns report uncorrected p-values for individual marker test for each trait, with corresponding column names.
Table S9. Genetic maps for the EtNAM families. For each family, coded N[number], the table reports the marker name, the linkage group, and the cM position.
Table S10. QTL mapping output for each EtNAM subfamily. The table reports the subfamily code, the trait that resulted in the QTL, and the position of the QTL by linkage group and corresponding cM. For each QTL, the LOD is given along with the left boundary (ci_low) and right boundary (ci_hi) of the confidence interval. The name of the most associated marker is also reported.

## Sheet: Table S1
ID	Selection
1_100	Both
1_107	Both
1_116	Both
1_6	Both
1_97	Both
19_124	Both
3_86	Both
3_89	Both
36_101	Both
36_58	Both
46_83	Both
51_118	Both
51_120	Both
51_135	Both
51_140	Both
51_17	Both
51_35	Both
51_51	Both
51_72	Both
51_77	Both
51_94	Both
8_117	Both
8_39	Both
8_44	Both
8_61	Both
8_80	Both
1_101	Men
1_115	Men
1_14	Men
1_34	Men
1_37	Men
19_35	Men
19_47	Men
36_39	Men
36_61	Men
45_158	Men
45_164	Men
45_91	Men
46_136	Men
46_20	Men
5_79	Men
51_101	Men
51_102	Men
51_107	Men
51_153	Men
51_156	Men
51_157	Men
51_161	Men
51_29	Men
51_39	Men
51_65	Men
51_82	Men
8_32	Men
8_98	Men
1_16	Women
1_30	Women
1_89	Women
3_108	Women
3_49	Women
3_54	Women
3_93	Women
32_114	Women
32_187	Women
36_119	Women
36_37	Women
36_7	Women
36_80	Women
46_117	Women
46_71	Women
5_4	Women
5_41	Women
51_121	Women
51_130	Women
51_25	Women
51_63	Women
51_69	Women
51_79	Women
51_93	Women
51_97	Women
8_54	Women
8_59	Women
8_83	Women
8_94	Women

## Sheet: Table S2
TRAITS	OA.Adet.W	OA.Adet.M	OA.Geregera.W	OA.Geregera.M	OA.Kulumsa.W	OA.Kulumsa.M	BM.Adet	BM.Geregera	BM.Kulumsa	DF.Adet	DF.Geregera	DF.Kulumsa	GY.Adet	GY.Geregera	GY.Kulumsa	NSPKPS.Adet	NSPKPS.Geregera	NSPKPS.Kulumsa	NTPP.Adet	NTPP.Geregera	NTPP.Kulumsa	PH.Adet	PH.Geregera	PH.Kulumsa	SPL.Adet	SPL.Geregera	SPL.Kulumsa	SPS.Adet	SPS.Geregera	SPS.Kulumsa	TGW.Adet	TGW.Geregera	TGW.Kulumsa
OA.Adet.W	1	0.736652	0.168192	0.192455	0.22326	0.220218	0.400637	0.183071	0.182637	-0.0959502	-0.0919968	-0.042567	0.412176	0.10993	0.242249	0.0010743	0.0648952	0.0359865	-0.0263721	-0.0202351	-0.0408059	0.167238	0.0791496	0.0375258	-0.128803	-0.043147	-0.152508	0.13858	0.0736448	0.0817481	0.407503	0.134011	0.249673
OA.Adet.M	0.736652	1	0.280141	0.281045	0.287412	0.292842	0.36612	0.141094	0.19574	-0.255577	-0.185053	-0.13769	0.495857	0.13615	0.291845	-0.0138933	0.0494982	0.0485265	-0.0546934	-0.0308807	-0.0381782	0.272104	0.110535	0.0711953	-0.0766242	-0.0393713	-0.126492	0.183893	0.0811746	0.148561	0.472308	0.191702	0.288964
OA.Geregera.W	0.168192	0.280141	1	0.773303	-0.0434646	0.0829503	0.0878143	0.375222	-0.0489258	-0.414094	-0.537797	-0.316492	0.277788	0.466652	0.0924036	-0.0800957	0.110796	-0.0698571	0.0810633	0.125843	0.0996648	0.16083	0.177226	-0.0110624	-0.128576	0.117771	-0.00888527	0.0340537	0.253959	0.0393705	0.304171	0.293124	0.0755083
OA.Geregera.M	0.192455	0.281045	0.773303	1	-0.0223903	0.145094	0.156774	0.403792	-0.0186456	-0.288197	-0.444374	-0.224559	0.261584	0.454343	0.0596005	0.017968	0.132931	-0.0576853	0.128229	0.15798	0.119819	0.275705	0.264491	0.0109981	-0.0729822	0.103982	-0.0416964	0.028003	0.247507	0.0470599	0.336297	0.357778	0.132448
OA.Kulumsa.W	0.22326	0.287412	-0.0434646	-0.0223903	1	0.74188	0.153195	-0.0698874	0.547197	0.0693125	0.0717998	0.10654	0.178807	-0.0666879	0.644339	0.0382199	-0.00248107	0.103997	-0.036034	-0.0528835	-0.0805996	0.0677148	-0.00637375	0.15846	0.0045937	-0.0290337	0.0105852	0.138514	0.00806808	0.336726	0.127977	0.0349459	0.459177
OA.Kulumsa.M	0.220218	0.292842	0.0829503	0.145094	0.74188	1	0.199045	0.0278787	0.532716	0.0638434	0.00515922	0.0850514	0.246162	0.0444474	0.656555	0.0599651	0.0571194	0.0813778	0.00554269	0.00565164	0.0151108	0.193669	0.0619884	0.149013	0.0140244	0.0228428	-0.028924	0.121938	0.0612845	0.369846	0.212918	0.135801	0.548248
BM.Adet	0.400637	0.36612	0.0878143	0.156774	0.153195	0.199045	1	0.312111	0.234867	0.0796869	0.0217885	0.0944428	0.559953	0.215266	0.182097	0.153966	0.0841749	0.0628242	0.0601106	0.012189	-0.000528201	0.372036	0.161397	0.112541	0.111276	0.0386558	0.00399537	0.160869	0.0251666	0.129105	0.308708	0.147548	0.213267
BM.Geregera	0.183071	0.141094	0.375222	0.403792	-0.0698874	0.0278787	0.312111	1	0.0148704	-0.0438266	-0.18421	-0.012619	0.232196	0.791664	0.0140776	0.0508653	0.159752	0.0194752	-0.028987	0.154651	0.0998653	0.137628	0.223763	-0.0214216	-0.030251	0.0997256	-0.0103483	0.0149197	0.233098	0.0581056	0.138093	0.14925	0.0134893
BM.Kulumsa	0.182637	0.19574	-0.0489258	-0.0186456	0.547197	0.532716	0.234867	0.0148704	1	0.213947	0.158279	0.205785	0.138968	-0.0399459	0.545047	0.0617662	0.0366758	0.150594	-0.0644291	-0.086244	-0.055644	0.179557	0.0769364	0.186453	0.0783063	0.0182647	0.0528792	0.0605793	0.0217713	0.279868	0.101686	0.092377	0.413694
DF.Adet	-0.0959502	-0.255577	-0.414094	-0.288197	0.0693125	0.0638434	0.0796869	-0.0438266	0.213947	1	0.684856	0.769782	-0.319497	-0.202533	-0.125356	0.376898	0.137555	0.180902	-0.0976648	-0.0084766	-0.0828224	0.176907	0.144237	0.104789	0.291468	0.0528684	0.135538	-0.0352307	-0.0154425	0.0820435	-0.278262	-0.0216956	0.0230882
DF.Geregera	-0.0919968	-0.185053	-0.537797	-0.444374	0.0717998	0.00515922	0.0217885	-0.18421	0.158279	0.684856	1	0.613915	-0.266898	-0.311098	-0.127277	0.23709	0.022266	0.190006	-0.133555	-0.0762426	-0.106302	0.124414	0.0350627	0.138364	0.220067	-0.0361924	0.0741571	-0.0363885	-0.134303	0.0225046	-0.250798	-0.135016	0.00989107
DF.Kulumsa	-0.042567	-0.13769	-0.316492	-0.224559	0.10654	0.0850514	0.0944428	-0.012619	0.205785	0.769782	0.613915	1	-0.237179	-0.168958	-0.127871	0.364542	0.179043	0.201781	-0.0913034	-0.0134885	-0.091842	0.228175	0.181388	0.150324	0.284225	0.0746851	0.174154	-0.0329064	-0.0061543	0.074906	-0.210635	-0.0213895	0.0438723
GY.Adet	0.412176	0.495857	0.277788	0.261584	0.178807	0.246162	0.559953	0.232196	0.138968	-0.319497	-0.266898	-0.237179	1	0.332755	0.29222	-0.0234615	-0.000321733	-0.0316677	0.0834442	0.00350638	0.0282379	0.19084	0.0201112	0.0113089	-0.033043	-0.018624	-0.0524953	0.166965	0.0540704	0.107538	0.469012	0.139376	0.19991
GY.Geregera	0.10993	0.13615	0.466652	0.454343	-0.0666879	0.0444474	0.215266	0.791664	-0.0399459	-0.202533	-0.311098	-0.168958	0.332755	1	0.113884	-0.00854683	0.107515	-0.0483235	0.0223353	0.170118	0.114453	0.0552319	0.142113	-0.0846262	-0.0655301	0.0563826	-0.0113413	0.0366167	0.273802	0.0566608	0.130595	0.157011	-0.00587212
GY.Kulumsa	0.242249	0.291845	0.0924036	0.0596005	0.644339	0.656555	0.182097	0.0140776	0.545047	-0.125356	-0.127277	-0.127871	0.29222	0.113884	1	-0.0665169	-0.0170882	0.00590476	-0.0306148	-0.0357981	-0.0390712	0.0189584	-0.0693856	0.0662373	-0.0691586	-0.0162547	-0.0570113	0.110803	0.0777746	0.310044	0.172925	0.0510618	0.491369
NSPKPS.Adet	0.0010743	-0.0138933	-0.0800957	0.017968	0.0382199	0.0599651	0.153966	0.0508653	0.0617662	0.376898	0.23709	0.364542	-0.0234615	-0.00854683	-0.0665169	1	0.251038	0.27375	0.0828385	0.0162826	0.0194095	0.29103	0.13438	0.0920532	0.509531	0.110412	0.240312	0.135493	0.101285	0.0827015	-0.0985365	0.0646545	-0.0108487
NSPKPS.Geregera	0.0648952	0.0494982	0.110796	0.132931	-0.00248107	0.0571194	0.0841749	0.159752	0.0366758	0.137555	0.022266	0.179043	-0.000321733	0.107515	-0.0170882	0.251038	1	0.133651	0.0143737	0.0561811	-0.0113612	0.110913	0.170064	0.0341151	0.0635801	0.463156	0.0512473	0.0577682	0.141881	0.060862	-0.0103902	0.0363995	-0.00828289
NSPKPS.Kulumsa	0.0359865	0.0485265	-0.0698571	-0.0576853	0.103997	0.0813778	0.0628242	0.0194752	0.150594	0.180902	0.190006	0.201781	-0.0316677	-0.0483235	0.00590476	0.27375	0.133651	1	-0.0435518	-0.0698096	-0.012317	0.129428	0.0850613	0.19741	0.186646	0.11598	0.246562	0.0253023	0.0186873	0.0983459	-0.0137814	-0.0154022	0.0489186
NTPP.Adet	-0.0263721	-0.0546934	0.0810633	0.128229	-0.036034	0.00554269	0.0601106	-0.028987	-0.0644291	-0.0976648	-0.133555	-0.0913034	0.0834442	0.0223353	-0.0306148	0.0828385	0.0143737	-0.0435518	1	0.0779061	0.132974	0.0264055	-0.021487	0.00274568	0.0992706	0.0584717	0.0290719	0.0378344	0.0693184	-0.0110429	0.0438901	0.0176517	-0.0396998
NTPP.Geregera	-0.0202351	-0.0308807	0.125843	0.15798	-0.0528835	0.00565164	0.012189	0.154651	-0.086244	-0.0084766	-0.0762426	-0.0134885	0.00350638	0.170118	-0.0357981	0.0162826	0.0561811	-0.0698096	0.0779061	1	0.0995388	0.01914	0.11271	-0.0937935	0.00276725	0.0629892	-0.031652	-0.00484975	0.121055	0.00742732	-0.0334912	0.0313485	-0.0730299
NTPP.Kulumsa	-0.0408059	-0.0381782	0.0996648	0.119819	-0.0805996	0.0151108	-0.000528201	0.0998653	-0.055644	-0.0828224	-0.106302	-0.091842	0.0282379	0.114453	-0.0390712	0.0194095	-0.0113612	-0.012317	0.132974	0.0995388	1	0.00327953	0.00913804	-0.00989129	-0.051175	0.0106768	0.00720402	0.00063794	0.0896977	-0.00677221	-0.00291184	0.0539119	-0.0418842
PH.Adet	0.167238	0.272104	0.16083	0.275705	0.0677148	0.193669	0.372036	0.137628	0.179557	0.176907	0.124414	0.228175	0.19084	0.0552319	0.0189584	0.29103	0.110913	0.129428	0.0264055	0.01914	0.00327953	1	0.463204	0.288356	0.302428	0.0802089	-0.043303	0.120554	0.0821358	0.0693136	0.339638	0.335216	0.276085
PH.Geregera	0.0791496	0.110535	0.177226	0.264491	-0.00637375	0.0619884	0.161397	0.223763	0.0769364	0.144237	0.0350627	0.181388	0.0201112	0.142113	-0.0693856	0.13438	0.170064	0.0850613	-0.021487	0.11271	0.00913804	0.463204	1	0.241024	0.0955207	0.129719	-0.0416077	0.0243778	0.114949	0.0119327	0.167796	0.265129	0.122938
PH.Kulumsa	0.0375258	0.0711953	-0.0110624	0.0109981	0.15846	0.149013	0.112541	-0.0214216	0.186453	0.104789	0.138364	0.150324	0.0113089	-0.0846262	0.0662373	0.0920532	0.0341151	0.19741	0.00274568	-0.0937935	-0.00989129	0.288356	0.241024	1	0.140907	0.0853409	0.126628	0.00209371	-0.0223327	0.00970447	0.0613229	0.0607442	0.116508
SPL.Adet	-0.128803	-0.0766242	-0.128576	-0.0729822	0.0045937	0.0140244	0.111276	-0.030251	0.0783063	0.291468	0.220067	0.284225	-0.033043	-0.0655301	-0.0691586	0.509531	0.0635801	0.186646	0.0992706	0.00276725	-0.051175	0.302428	0.0955207	0.140907	1	0.12635	0.338872	0.0555365	-0.0283034	0.0170701	-0.0386829	0.0688866	0.0268843
SPL.Geregera	-0.043147	-0.0393713	0.117771	0.103982	-0.0290337	0.0228428	0.0386558	0.0997256	0.0182647	0.0528684	-0.0361924	0.0746851	-0.018624	0.0563826	-0.0162547	0.110412	0.463156	0.11598	0.0584717	0.0629892	0.0106768	0.0802089	0.129719	0.0853409	0.12635	1	0.187132	0.0298637	0.100174	-0.00198515	-0.0251502	-0.00754297	-0.0155422
SPL.Kulumsa	-0.152508	-0.126492	-0.00888527	-0.0416964	0.0105852	-0.028924	0.00399537	-0.0103483	0.0528792	0.135538	0.0741571	0.174154	-0.0524953	-0.0113413	-0.0570113	0.240312	0.0512473	0.246562	0.0290719	-0.031652	0.00720402	-0.043303	-0.0416077	0.126628	0.338872	0.187132	1	0.0564589	0.00767038	0.0535084	-0.125592	-0.0568226	-0.107928
SPS.Adet	0.13858	0.183893	0.0340537	0.028003	0.138514	0.121938	0.160869	0.0149197	0.0605793	-0.0352307	-0.0363885	-0.0329064	0.166965	0.0366167	0.110803	0.135493	0.0577682	0.0253023	0.0378344	-0.00484975	0.00063794	0.120554	0.0243778	0.00209371	0.0555365	0.0298637	0.0564589	1	0.181094	0.200367	0.00884619	-0.0514682	-0.0134594
SPS.Geregera	0.0736448	0.0811746	0.253959	0.247507	0.00806808	0.0612845	0.0251666	0.233098	0.0217713	-0.0154425	-0.134303	-0.0061543	0.0540704	0.273802	0.0777746	0.101285	0.141881	0.0186873	0.0693184	0.121055	0.0896977	0.0821358	0.114949	-0.0223327	-0.0283034	0.100174	0.00767038	0.181094	1	0.192997	-0.0315596	0.0343924	-0.040239
SPS.Kulumsa	0.0817481	0.148561	0.0393705	0.0470599	0.336726	0.369846	0.129105	0.0581056	0.279868	0.0820435	0.0225046	0.074906	0.107538	0.0566608	0.310044	0.0827015	0.060862	0.0983459	-0.0110429	0.00742732	-0.00677221	0.0693136	0.0119327	0.00970447	0.0170701	-0.00198515	0.0535084	0.200367	0.192997	1	0.0325752	0.0175963	0.201428
TGW.Adet	0.407503	0.472308	0.304171	0.336297	0.127977	0.212918	0.308708	0.138093	0.101686	-0.278262	-0.250798	-0.210635	0.469012	0.130595	0.172925	-0.0985365	-0.0103902	-0.0137814	0.0438901	-0.0334912	-0.00291184	0.339638	0.167796	0.0613229	-0.0386829	-0.0251502	-0.125592	0.00884619	-0.0315596	0.0325752	1	0.526701	0.503128
TGW.Geregera	0.134011	0.191702	0.293124	0.357778	0.0349459	0.135801	0.147548	0.14925	0.092377	-0.0216956	-0.135016	-0.0213895	0.139376	0.157011	0.0510618	0.0646545	0.0363995	-0.0154022	0.0176517	0.0313485	0.0539119	0.335216	0.265129	0.0607442	0.0688866	-0.00754297	-0.0568226	-0.0514682	0.0343924	0.0175963	0.526701	1	0.414721
TGW.Kulumsa	0.249673	0.288964	0.0755083	0.132448	0.459177	0.548248	0.213267	0.0134893	0.413694	0.0230882	0.00989107	0.0438723	0.19991	-0.00587212	0.491369	-0.0108487	-0.00828289	0.0489186	-0.0396998	-0.0730299	-0.0418842	0.276085	0.122938	0.116508	0.0268843	-0.0155422	-0.107928	-0.0134594	-0.040239	0.201428	0.503128	0.414721	1

## Sheet: Table S3
Node	Node rule		Estimate	Std. Error	z value	Pr(>|z|)
2	Location = Geregera	(Intercept)	0	NA	NA	NA
2	Location = Geregera	BM	4.9774	1.3084	3.80419	0.000142	***
2	Location = Geregera	DB	-10.3708	1.49593	-6.93268	4.13e-12	***
2	Location = Geregera	DF	-1.63622	0.518377	-3.15643	0.0016	**
2	Location = Geregera	DH	10.8642	1.56019	6.96339	3.32e-12	***
2	Location = Geregera	GY	-14.1805	2.5518	-5.55706	2.74e-08	***
2	Location = Geregera	PH	0.0588666	0.0579174	1.01639	0.309
2	Location = Geregera	SPL	14.3123	1.59542	8.9709	2.94e-19	***
2	Location = Geregera	SPS	2.04396	0.200553	10.1917	2.16e-24	***
2	Location = Geregera	TGW	0.679307	0.0889352	7.63822	2.2e-14	***
5	Location = Adet, Gender = F	(Intercept)	0	NA	NA	NA
5	Location = Adet, Gender = F	BM	1.44654	1.62779	0.888648	0.374
5	Location = Adet, Gender = F	DB	-0.434206	1.86193	-0.233203	0.816
5	Location = Adet, Gender = F	DF	0.764075	0.644526	1.18548	0.236
5	Location = Adet, Gender = F	DH	-0.264867	1.93722	-0.136725	0.891
5	Location = Adet, Gender = F	GY	-0.794489	3.24994	-0.244462	0.807
5	Location = Adet, Gender = F	PH	0.196899	0.0766953	2.56728	0.0102	*
5	Location = Adet, Gender = F	SPL	-8.75996	1.95478	-4.48129	7.42e-06	***
5	Location = Adet, Gender = F	SPS	0.0503611	0.246681	0.204155	0.838
5	Location = Adet, Gender = F	TGW	0.130296	0.104972	1.24125	0.215
6	Location = Adet, Gender = M	(Intercept)	0	NA	NA	NA
6	Location = Adet, Gender = M	BM	3.32795	2.10568	1.58046	0.114
6	Location = Adet, Gender = M	DB	2.97629	2.33872	1.27261	0.203
6	Location = Adet, Gender = M	DF	2.92427	0.849903	3.44071	0.00058	***
6	Location = Adet, Gender = M	DH	-5.93243	2.42547	-2.44589	0.0144	*
6	Location = Adet, Gender = M	GY	4.93092	4.2119	1.17071	0.242
6	Location = Adet, Gender = M	PH	0.550668	0.105125	5.23822	1.62e-07	***
6	Location = Adet, Gender = M	SPL	-9.83909	2.55101	-3.85694	0.000115	***
6	Location = Adet, Gender = M	SPS	-0.34367	0.313616	-1.09583	0.273
6	Location = Adet, Gender = M	TGW	-0.0866916	0.134567	-0.644228	0.519
8	Location = Kulumsa, Gender = F	(Intercept)	0	NA	NA	NA
8	Location = Kulumsa, Gender = F	BM	20.5686	6.56199	3.13451	0.00172	**
8	Location = Kulumsa, Gender = F	DB	57.169	11.8402	4.8284	1.38e-06	***
8	Location = Kulumsa, Gender = F	DF	-4.40535	1.71351	-2.57095	0.0101	*
8	Location = Kulumsa, Gender = F	DH	-51.7161	10.7733	-4.80042	1.58e-06	***
8	Location = Kulumsa, Gender = F	GY	79.9241	10.3538	7.71929	1.17e-14	***
8	Location = Kulumsa, Gender = F	PH	-0.216201	0.15926	-1.35753	0.175
8	Location = Kulumsa, Gender = F	SPL	4.86837	5.3719	0.906266	0.365
8	Location = Kulumsa, Gender = F	SPS	-2.02701	1.17338	-1.7275	0.0841	.
8	Location = Kulumsa, Gender = F	TGW	-3.35552	0.686346	-4.88897	1.01e-06	***
9	Location = Kulumsa, Gender = M	(Intercept)	0	NA	NA	NA
9	Location = Kulumsa, Gender = M	BM	-16.1298	6.37469	-2.53028	0.0114	*
9	Location = Kulumsa, Gender = M	DB	60.0028	9.06495	6.61921	3.61e-11	***
9	Location = Kulumsa, Gender = M	DF	18.0349	3.04875	5.9155	3.31e-09	***
9	Location = Kulumsa, Gender = M	DH	-75.7643	11.1994	-6.76503	1.33e-11	***
9	Location = Kulumsa, Gender = M	GY	120.018	25.1044	4.78075	1.75e-06	***
9	Location = Kulumsa, Gender = M	PH	1.63007	0.392878	4.14905	3.34e-05	***
9	Location = Kulumsa, Gender = M	SPL	-85.1097	14.4094	-5.90652	3.49e-09	***
9	Location = Kulumsa, Gender = M	SPS	-8.26514	1.50413	-5.49496	3.91e-08	***
9	Location = Kulumsa, Gender = M	TGW	-0.859653	0.308757	-2.78423	0.00537	**

## Sheet: Table S4
predictor	predicted	Accuracy	SE
DB	BM	-0.157041	0.00169598
DB	BM.adet	-0.114468	0.00169284
DB	BM.geregera	-0.0570135	0.00166433
DB	BM.kulumsa	-0.132663	0.00164966
DB	DB	0.0566919	0.00142483
DB	DB.adet	-0.00115932	0.00141163
DB	DB.geregera	0.0770073	0.00141488
DB	DB.kulumsa	0.0791552	0.00150484
DB	DF	0.0505327	0.00143683
DB	DF.adet	0.00561835	0.0014572
DB	DF.geregera	0.0622834	0.00134964
DB	DF.kulumsa	0.0646428	0.00155678
DB	DH	0.058874	0.0014552
DB	DH.adet	0.0073415	0.00147257
DB	DH.geregera	0.0805232	0.00138381
DB	DH.kulumsa	0.0753933	0.00152957
DB	DM	-0.0677687	0.00149155
DB	DM.adet	-0.140024	0.00146465
DB	DM.geregera	0.027465	0.00132195
DB	DM.kulumsa	-0.0413672	0.00151438
DB	GY	-0.218974	0.00147161
DB	GY.adet	-0.135737	0.0014991
DB	GY.geregera	-0.025177	0.00163433
DB	GY.kulumsa	-0.262007	0.0015888
DB	NSPKPS	0.0721412	0.00149401
DB	NSPKPS.adet	0.100854	0.00146752
DB	NSPKPS.geregera	0.0122394	0.00151502
DB	NSPKPS.kulumsa	0.0429914	0.0016207
DB	NTPP	0.0259956	0.00166328
DB	NTPP.adet	-0.0307897	0.00139275
DB	NTPP.geregera	0.0633744	0.00133033
DB	NTPP.kulumsa	0.0144128	0.00167878
DB	PH	0.0638205	0.00165149
DB	PH.adet	0.022269	0.00173752
DB	PH.geregera	0.0848913	0.00148258
DB	PH.kulumsa	0.0465934	0.00161312
DB	SPL	0.166448	0.00157243
DB	SPL.adet	0.117575	0.00152995
DB	SPL.geregera	0.0653105	0.00161389
DB	SPL.kulumsa	0.153325	0.00148704
DB	SPS	-0.0961017	0.0016073
DB	SPS.adet	-0.0927553	0.00169891
DB	SPS.geregera	-0.0355975	0.00162514
DB	SPS.kulumsa	-0.0699496	0.00160754
DB	TGW	-0.109468	0.00153946
DB	TGW.adet	-0.106674	0.00142715
DB	TGW.geregera	0.00298509	0.00141794
DB	TGW.kulumsa	-0.15107	0.00169755
DB	OA	-0.187093	0.00153888
DB	OA.adet	-0.229639	0.0016718
DB	OA.geregera	0.0469503	0.00140466
DB	OA.kulumsa	-0.167553	0.00171037
DB	OA.F	-0.217774	0.00161128
DB	OA.M	-0.146261	0.00149278
DB	OA.adet.F	-0.268207	0.00161347
DB	OA.adet.M	-0.162073	0.00170779
DB	OA.geregera.F	0.0403807	0.00139677
DB	OA.geregera.M	0.0477825	0.00136241
DB	OA.kulumsa.F	-0.164181	0.00175844
DB	OA.kulumsa.M	-0.151474	0.00164765
DF	BM	-0.162404	0.0016477
DF	BM.adet	-0.118227	0.00160999
DF	BM.geregera	-0.0451639	0.00163617
DF	BM.kulumsa	-0.148005	0.00156698
DF	DB	0.0821777	0.00143571
DF	DB.adet	0.0319167	0.00142185
DF	DB.geregera	0.0887394	0.00139441
DF	DB.kulumsa	0.10182	0.00152206
DF	DF	0.0753266	0.00144558
DF	DF.adet	0.0418794	0.00146282
DF	DF.geregera	0.0751036	0.00134304
DF	DF.kulumsa	0.0821169	0.00155787
DF	DH	0.0845026	0.00146671
DF	DH.adet	0.0411494	0.00148584
DF	DH.geregera	0.0924019	0.00137216
DF	DH.kulumsa	0.098347	0.00154487
DF	DM	-0.0416769	0.00147926
DF	DM.adet	-0.103368	0.00151261
DF	DM.geregera	0.0239626	0.0013179
DF	DM.kulumsa	-0.0192395	0.00152329
DF	GY	-0.223938	0.00140343
DF	GY.adet	-0.144461	0.00145433
DF	GY.geregera	-0.017152	0.00159331
DF	GY.kulumsa	-0.2712	0.00152235
DF	NSPKPS	0.09726	0.00150668
DF	NSPKPS.adet	0.119462	0.00145698
DF	NSPKPS.geregera	0.0388078	0.0016216
DF	NSPKPS.kulumsa	0.0458641	0.00158479
DF	NTPP	0.0222204	0.00157464
DF	NTPP.adet	-0.0326936	0.00136133
DF	NTPP.geregera	0.066127	0.0013325
DF	NTPP.kulumsa	0.00817218	0.00159875
DF	PH	0.0408525	0.00161044
DF	PH.adet	-0.00137315	0.00169605
DF	PH.geregera	0.0763898	0.00146605
DF	PH.kulumsa	0.026869	0.00160532
DF	SPL	0.165134	0.00163051
DF	SPL.adet	0.111306	0.00153805
DF	SPL.geregera	0.0641045	0.00170693
DF	SPL.kulumsa	0.1588	0.00152694
DF	SPS	-0.0755243	0.00158311
DF	SPS.adet	-0.0858014	0.00170957
DF	SPS.geregera	-0.0170874	0.00154714
DF	SPS.kulumsa	-0.0551918	0.00160678
DF	TGW	-0.126552	0.00150222
DF	TGW.adet	-0.124791	0.00143457
DF	TGW.geregera	-0.00152037	0.00138831
DF	TGW.kulumsa	-0.168865	0.00159799
DF	OA	-0.199698	0.00143408
DF	OA.adet	-0.227758	0.00161099
DF	OA.geregera	0.0314155	0.00136631
DF	OA.kulumsa	-0.182795	0.00161898
DF	OA.F	-0.220558	0.00150116
DF	OA.M	-0.165519	0.00141934
DF	OA.adet.F	-0.257543	0.00157272
DF	OA.adet.M	-0.168979	0.00162989
DF	OA.geregera.F	0.0258087	0.00135789
DF	OA.geregera.M	0.0326625	0.00134724
DF	OA.kulumsa.F	-0.169668	0.00165265
DF	OA.kulumsa.M	-0.171229	0.00158356
DM	BM	0.0951292	0.00166008
DM	BM.adet	0.0609407	0.00155043
DM	BM.geregera	-0.0618208	0.00159675
DM	BM.kulumsa	0.160442	0.00164204
DM	DB	0.113961	0.00161842
DM	DB.adet	0.159962	0.00161281
DM	DB.geregera	0.0662121	0.00172945
DM	DB.kulumsa	0.0818282	0.00154637
DM	DF	0.10438	0.0015475
DM	DF.adet	0.14274	0.00151707
DM	DF.geregera	0.0663	0.00166408
DM	DF.kulumsa	0.0755261	0.0015335
DM	DH	0.108744	0.00157285
DM	DH.adet	0.154812	0.00161325
DM	DH.geregera	0.0614247	0.00168369
DM	DH.kulumsa	0.0816093	0.00146732
DM	DM	0.180207	0.00142439
DM	DM.adet	0.233105	0.00155633
DM	DM.geregera	0.0598718	0.00158106
DM	DM.kulumsa	0.121833	0.00136125
DM	GY	0.0556124	0.00179126
DM	GY.adet	0.0447796	0.00169783
DM	GY.geregera	-0.0740071	0.00145006
DM	GY.kulumsa	0.115141	0.00177692
DM	NSPKPS	0.0895886	0.0014422
DM	NSPKPS.adet	0.0991741	0.00117108
DM	NSPKPS.geregera	0.0507656	0.00155409
DM	NSPKPS.kulumsa	0.0379058	0.00162816
DM	NTPP	-0.00570599	0.00147886
DM	NTPP.adet	-0.0207368	0.00169436
DM	NTPP.geregera	0.0159794	0.00155061
DM	NTPP.kulumsa	-0.0102829	0.00156775
DM	PH	0.229513	0.00137515
DM	PH.adet	0.26799	0.00138311
DM	PH.geregera	0.143754	0.00145614
DM	PH.kulumsa	0.0692746	0.00176682
DM	SPL	-0.00266895	0.00176653
DM	SPL.adet	0.0281187	0.00165212
DM	SPL.geregera	0.0366481	0.00150742
DM	SPL.kulumsa	-0.0612395	0.00161049
DM	SPS	0.13798	0.00141316
DM	SPS.adet	0.071789	0.00159639
DM	SPS.geregera	0.0943047	0.00146426
DM	SPS.kulumsa	0.107399	0.00155813
DM	TGW	0.195297	0.00156337
DM	TGW.adet	0.126025	0.00161409
DM	TGW.geregera	0.154389	0.00147476
DM	TGW.kulumsa	0.194995	0.00150063
DM	OA	0.178617	0.00178307
DM	OA.adet	0.105681	0.0018616
DM	OA.geregera	0.0329597	0.00167195
DM	OA.kulumsa	0.217409	0.00175145
DM	OA.F	0.122292	0.00177211
DM	OA.M	0.206016	0.00175432
DM	OA.adet.F	0.090461	0.00183265
DM	OA.adet.M	0.106694	0.00179805
DM	OA.geregera.F	-0.00333386	0.00171189
DM	OA.geregera.M	0.0668365	0.00160375
DM	OA.kulumsa.F	0.157277	0.0017216
DM	OA.kulumsa.M	0.230429	0.00174498
PH	BM	0.0462545	0.00138788
PH	BM.adet	0.136017	0.00151735
PH	BM.geregera	0.173353	0.00142272
PH	BM.kulumsa	-0.136163	0.00133252
PH	DB	-0.0673626	0.0015673
PH	DB.adet	-0.0575745	0.0016014
PH	DB.geregera	-0.0529811	0.00157951
PH	DB.kulumsa	-0.0699624	0.00157904
PH	DF	-0.0656767	0.00154923
PH	DF.adet	-0.0764247	0.00158642
PH	DF.geregera	-0.050153	0.00158476
PH	DF.kulumsa	-0.0528684	0.00155049
PH	DH	-0.069334	0.00158641
PH	DH.adet	-0.0673725	0.00160212
PH	DH.geregera	-0.0533593	0.00161026
PH	DH.kulumsa	-0.0679316	0.00162059
PH	DM	-0.0015575	0.0014087
PH	DM.adet	0.0204619	0.00136082
PH	DM.geregera	-0.0167051	0.00142273
PH	DM.kulumsa	-0.00521845	0.00145346
PH	GY	-0.0188483	0.00154954
PH	GY.adet	0.10304	0.00156279
PH	GY.geregera	0.115922	0.00154415
PH	GY.kulumsa	-0.186349	0.00112829
PH	NSPKPS	0.06695	0.00141722
PH	NSPKPS.adet	0.0483688	0.00148438
PH	NSPKPS.geregera	0.084344	0.00152414
PH	NSPKPS.kulumsa	-0.00595602	0.0016131
PH	NTPP	0.0397537	0.00137546
PH	NTPP.adet	0.0606808	0.0014399
PH	NTPP.geregera	0.00142718	0.00157796
PH	NTPP.kulumsa	0.0219069	0.00144327
PH	PH	0.19813	0.00134269
PH	PH.adet	0.247868	0.00129099
PH	PH.geregera	0.164693	0.00144227
PH	PH.kulumsa	-0.0149246	0.00148248
PH	SPL	0.00608088	0.00147351
PH	SPL.adet	0.0263212	0.00159354
PH	SPL.geregera	0.0609488	0.00149354
PH	SPL.kulumsa	-0.0713253	0.0014933
PH	SPS	-0.0461685	0.00129355
PH	SPS.adet	0.0331241	0.00126248
PH	SPS.geregera	0.00896011	0.00123626
PH	SPS.kulumsa	-0.116141	0.0015264
PH	TGW	0.23038	0.0013202
PH	TGW.adet	0.311672	0.00131307
PH	TGW.geregera	0.218981	0.00142759
PH	TGW.kulumsa	0.0599505	0.00137854
PH	OA	0.108333	0.00134278
PH	OA.adet	0.159763	0.00132992
PH	OA.geregera	0.220134	0.00135524
PH	OA.kulumsa	-0.156434	0.00133898
PH	OA.F	0.1099	0.00134368
PH	OA.M	0.0979428	0.00134376
PH	OA.adet.F	0.153698	0.00131199
PH	OA.adet.M	0.145941	0.00132845
PH	OA.geregera.F	0.196959	0.00139465
PH	OA.geregera.M	0.221452	0.00133643
PH	OA.kulumsa.F	-0.202395	0.00128574
PH	OA.kulumsa.M	-0.111042	0.00138443
NET	BM	-0.173101	0.00161804
NET	BM.adet	-0.118462	0.00170144
NET	BM.geregera	-0.00503684	0.00186053
NET	BM.kulumsa	-0.196915	0.00172056
NET	DB	-0.0773858	0.00163726
NET	DB.adet	-0.15065	0.00179249
NET	DB.geregera	-0.0137983	0.00157642
NET	DB.kulumsa	-0.039905	0.00155602
NET	DF	-0.0709633	0.00153913
NET	DF.adet	-0.136707	0.00169803
NET	DF.geregera	-0.0267884	0.0015309
NET	DF.kulumsa	-0.0316413	0.0015354
NET	DH	-0.0723814	0.00160344
NET	DH.adet	-0.144584	0.00177191
NET	DH.geregera	-0.0108004	0.00155107
NET	DH.kulumsa	-0.0379142	0.00153855
NET	DM	-0.18187	0.00152271
NET	DM.adet	-0.288257	0.00167443
NET	DM.geregera	-0.0249732	0.00157571
NET	DM.kulumsa	-0.109578	0.00149687
NET	GY	-0.195692	0.00151993
NET	GY.adet	-0.12289	0.00152198
NET	GY.geregera	0.0103016	0.00160623
NET	GY.kulumsa	-0.254123	0.00176362
NET	NSPKPS	-0.0592975	0.00144441
NET	NSPKPS.adet	-0.0514693	0.00136354
NET	NSPKPS.geregera	-0.0617012	0.00148037
NET	NSPKPS.kulumsa	-0.00322684	0.00150138
NET	NTPP	0.0486473	0.00151023
NET	NTPP.adet	0.0109905	0.00151089
NET	NTPP.geregera	0.030636	0.0014746
NET	NTPP.kulumsa	0.0490057	0.00157248
NET	PH	-0.166195	0.00144746
NET	PH.adet	-0.212196	0.0014535
NET	PH.geregera	-0.0933773	0.00150354
NET	PH.kulumsa	-0.030795	0.00168242
NET	SPL	0.145699	0.00159327
NET	SPL.adet	0.0880562	0.0016902
NET	SPL.geregera	0.0260489	0.00133237
NET	SPL.kulumsa	0.173745	0.001489
NET	SPS	-0.215545	0.00138631
NET	SPS.adet	-0.136029	0.00124296
NET	SPS.geregera	-0.13669	0.00170043
NET	SPS.kulumsa	-0.160765	0.00153688
NET	TGW	-0.196442	0.0018202
NET	TGW.adet	-0.133002	0.00161838
NET	TGW.geregera	-0.114206	0.00168786
NET	TGW.kulumsa	-0.223419	0.00170027
NET	OA	-0.286683	0.00161699
NET	OA.adet	-0.238246	0.00167184
NET	OA.geregera	-0.0353753	0.00137436
NET	OA.kulumsa	-0.288464	0.00168941
NET	OA.F	-0.253388	0.00165044
NET	OA.M	-0.286634	0.00159765
NET	OA.adet.F	-0.254809	0.00162574
NET	OA.adet.M	-0.191632	0.00171465
NET	OA.geregera.F	0.000505269	0.001412
NET	OA.geregera.M	-0.0686718	0.00136216
NET	OA.kulumsa.F	-0.219631	0.00173088
NET	OA.kulumsa.M	-0.299224	0.00163561
SPL	BM	-0.117773	0.00157293
SPL	BM.adet	-0.0377379	0.00163621
SPL	BM.geregera	0.0998176	0.00182057
SPL	BM.kulumsa	-0.23525	0.00157705
SPL	DB	0.00445569	0.00160183
SPL	DB.adet	-0.0623587	0.00173921
SPL	DB.geregera	0.0524575	0.00155605
SPL	DB.kulumsa	0.03024	0.00152424
SPL	DF	0.0177579	0.00158822
SPL	DF.adet	-0.0401402	0.0017507
SPL	DF.geregera	0.0405439	0.00152842
SPL	DF.kulumsa	0.0427368	0.00156946
SPL	DH	0.0100882	0.0016269
SPL	DH.adet	-0.0552101	0.00177103
SPL	DH.geregera	0.054902	0.00157143
SPL	DH.kulumsa	0.0340686	0.00157728
SPL	DM	-0.0812476	0.00169283
SPL	DM.adet	-0.17004	0.00169983
SPL	DM.geregera	0.00929619	0.00164552
SPL	DM.kulumsa	-0.0367224	0.00167835
SPL	GY	-0.193608	0.00160459
SPL	GY.adet	-0.0913822	0.00151947
SPL	GY.geregera	0.0604426	0.00165849
SPL	GY.kulumsa	-0.309287	0.00163339
SPL	NSPKPS	0.0823287	0.00124657
SPL	NSPKPS.adet	0.0691199	0.0014176
SPL	NSPKPS.geregera	0.0483473	0.00129985
SPL	NSPKPS.kulumsa	0.0545872	0.0015545
SPL	NTPP	0.0414094	0.00154712
SPL	NTPP.adet	0.0180696	0.00136385
SPL	NTPP.geregera	0.0193409	0.00151757
SPL	NTPP.kulumsa	0.0406728	0.0015108
SPL	PH	-0.0641272	0.00136492
SPL	PH.adet	-0.0977872	0.00142581
SPL	PH.geregera	0.0029016	0.00135296
SPL	PH.kulumsa	-0.0353083	0.00163363
SPL	SPL	0.214577	0.00136456
SPL	SPL.adet	0.156898	0.00142152
SPL	SPL.geregera	0.0868866	0.00142527
SPL	SPL.kulumsa	0.190174	0.00153232
SPL	SPS	-0.183767	0.00155684
SPL	SPS.adet	-0.12706	0.00146228
SPL	SPS.geregera	-0.0827597	0.00163683
SPL	SPS.kulumsa	-0.159149	0.0014828
SPL	TGW	-0.085347	0.0015461
SPL	TGW.adet	-0.00338245	0.00160978
SPL	TGW.geregera	-0.0168638	0.00162407
SPL	TGW.kulumsa	-0.167105	0.00138855
SPL	OA	-0.224751	0.00150203
SPL	OA.adet	-0.141749	0.00141268
SPL	OA.geregera	0.00344083	0.00143883
SPL	OA.kulumsa	-0.307609	0.00166083
SPL	OA.F	-0.196204	0.0015774
SPL	OA.M	-0.227011	0.00146463
SPL	OA.adet.F	-0.151539	0.00150288
SPL	OA.adet.M	-0.114078	0.00139205
SPL	OA.geregera.F	0.0224612	0.00143276
SPL	OA.geregera.M	-0.0174801	0.00142489
SPL	OA.kulumsa.F	-0.26519	0.00166278
SPL	OA.kulumsa.M	-0.300251	0.00163903
SPS	BM	0.146116	0.00154577
SPS	BM.adet	0.152822	0.00162009
SPS	BM.geregera	0.0976893	0.00153871
SPS	BM.kulumsa	0.0672792	0.0015828
SPS	DB	0.0166722	0.0015742
SPS	DB.adet	0.0699439	0.00161697
SPS	DB.geregera	0.0107099	0.00148245
SPS	DB.kulumsa	-0.0274286	0.00160259
SPS	DF	0.021843	0.00150575
SPS	DF.adet	0.0668625	0.00157499
SPS	DF.geregera	0.0267159	0.0014586
SPS	DF.kulumsa	-0.017111	0.0015564
SPS	DH	0.013794	0.00153809
SPS	DH.adet	0.0610427	0.00158204
SPS	DH.geregera	0.0094446	0.00146184
SPS	DH.kulumsa	-0.0239489	0.00159227
SPS	DM	0.142088	0.00139501
SPS	DM.adet	0.210526	0.00157225
SPS	DM.geregera	0.0615685	0.00160187
SPS	DM.kulumsa	0.0694097	0.00134632
SPS	GY	0.132079	0.00144732
SPS	GY.adet	0.120665	0.00140888
SPS	GY.geregera	0.0405546	0.00155089
SPS	GY.kulumsa	0.110655	0.00166697
SPS	NSPKPS	0.0867301	0.0016252
SPS	NSPKPS.adet	0.0652779	0.00152213
SPS	NSPKPS.geregera	0.0804915	0.00158879
SPS	NSPKPS.kulumsa	0.0287118	0.00142964
SPS	NTPP	-0.05834	0.00156326
SPS	NTPP.adet	-0.0120586	0.00168241
SPS	NTPP.geregera	-0.0414106	0.00157984
SPS	NTPP.kulumsa	-0.0537164	0.00155288
SPS	PH	0.180983	0.00144551
SPS	PH.adet	0.226453	0.00147214
SPS	PH.geregera	0.118456	0.0015212
SPS	PH.kulumsa	0.0225003	0.001575
SPS	SPL	-0.113036	0.00147336
SPS	SPL.adet	-0.071245	0.00146527
SPS	SPL.geregera	-0.00982203	0.00140457
SPS	SPL.kulumsa	-0.142733	0.00158722
SPS	SPS	0.16304	0.00143926
SPS	SPS.adet	0.155848	0.00140006
SPS	SPS.geregera	0.119386	0.00157059
SPS	SPS.kulumsa	0.0671112	0.00148199
SPS	TGW	0.18403	0.00185743
SPS	TGW.adet	0.190964	0.00170405
SPS	TGW.geregera	0.124657	0.00164843
SPS	TGW.kulumsa	0.141709	0.0017738
SPS	OA	0.225126	0.00155614
SPS	OA.adet	0.234109	0.0016922
SPS	OA.geregera	0.0842436	0.00121657
SPS	OA.kulumsa	0.122616	0.00142327
SPS	OA.F	0.204323	0.00157483
SPS	OA.M	0.220916	0.00151956
SPS	OA.adet.F	0.233787	0.00168754
SPS	OA.adet.M	0.204424	0.001655
SPS	OA.geregera.F	0.0478778	0.00132809
SPS	OA.geregera.M	0.112677	0.00116734
SPS	OA.kulumsa.F	0.0783493	0.00142508
SPS	OA.kulumsa.M	0.136135	0.00142357
BM	BM	-0.0988291	0.00165418
BM	BM.adet	0.0207959	0.00168337
BM	BM.geregera	0.167652	0.00172716
BM	BM.kulumsa	-0.291326	0.00150411
BM	DB	-0.0351533	0.00164818
BM	DB.adet	-0.0704077	0.00181956
BM	DB.geregera	0.0035785	0.00158969
BM	DB.kulumsa	-0.0218882	0.00154391
BM	DF	-0.0268944	0.00163668
BM	DF.adet	-0.0678476	0.00182744
BM	DF.geregera	-0.00571501	0.00155811
BM	DF.kulumsa	-0.00126405	0.00157743
BM	DH	-0.033468	0.00166965
BM	DH.adet	-0.0729501	0.00185536
BM	DH.geregera	0.00257717	0.00160175
BM	DH.kulumsa	-0.0166659	0.00157832
BM	DM	-0.0592068	0.00157249
BM	DM.adet	-0.100692	0.00164764
BM	DM.geregera	4.73681e-06	0.0014989
BM	DM.kulumsa	-0.0377732	0.00158508
BM	GY	-0.171607	0.00157649
BM	GY.adet	-0.0109728	0.00166723
BM	GY.geregera	0.109675	0.00159324
BM	GY.kulumsa	-0.362275	0.00131611
BM	NSPKPS	0.0787402	0.00139931
BM	NSPKPS.adet	0.0713697	0.00141114
BM	NSPKPS.geregera	0.0709869	0.00153745
BM	NSPKPS.kulumsa	0.0141392	0.0015873
BM	NTPP	0.0152881	0.00138407
BM	NTPP.adet	0.0455065	0.00134586
BM	NTPP.geregera	-0.00737459	0.00162487
BM	NTPP.kulumsa	0.00283444	0.00143532
BM	PH	0.0087344	0.00141758
BM	PH.adet	0.0208634	0.00141218
BM	PH.geregera	0.0537178	0.00146711
BM	PH.kulumsa	-0.0721964	0.00152683
BM	SPL	0.103142	0.00141643
BM	SPL.adet	0.0815306	0.00151686
BM	SPL.geregera	0.0577729	0.00153302
BM	SPL.kulumsa	0.0687295	0.00144859
BM	SPS	-0.146385	0.00138442
BM	SPS.adet	-0.0637321	0.00126726
BM	SPS.geregera	-0.0420623	0.00132314
BM	SPS.kulumsa	-0.176612	0.00165879
BM	TGW	0.0115129	0.00159299
BM	TGW.adet	0.134559	0.00152133
BM	TGW.geregera	0.0652317	0.00156735
BM	TGW.kulumsa	-0.141402	0.00148368
BM	OA	-0.122	0.00154069
BM	OA.adet	0.00802196	0.00147031
BM	OA.geregera	0.103858	0.00140158
BM	OA.kulumsa	-0.355753	0.00157993
BM	OA.F	-0.0816997	0.00153566
BM	OA.M	-0.141724	0.00155407
BM	OA.adet.F	0.0142008	0.00152586
BM	OA.adet.M	0.0021586	0.00144945
BM	OA.geregera.F	0.10432	0.00139077
BM	OA.geregera.M	0.0922435	0.00143048
BM	OA.kulumsa.F	-0.337838	0.00146423
BM	OA.kulumsa.M	-0.327844	0.00164491
GY	BM	-0.0394565	0.00153433
GY	BM.adet	0.0704978	0.00145514
GY	BM.geregera	0.178517	0.00146268
GY	BM.kulumsa	-0.235711	0.00153412
GY	DB	-0.0342461	0.00167559
GY	DB.adet	-0.0592322	0.00178376
GY	DB.geregera	0.00124294	0.00162505
GY	DB.kulumsa	-0.0274287	0.00159254
GY	DF	-0.0255362	0.00166361
GY	DF.adet	-0.0596834	0.00180661
GY	DF.geregera	-0.00611167	0.00161228
GY	DF.kulumsa	-0.00334683	0.00158784
GY	DH	-0.0339014	0.00169384
GY	DH.adet	-0.0647008	0.00181498
GY	DH.geregera	-0.00103849	0.00164032
GY	DH.kulumsa	-0.022333	0.00161828
GY	DM	-0.0221644	0.00156176
GY	DM.adet	-0.0535525	0.00155814
GY	DM.geregera	0.0108844	0.00146203
GY	DM.kulumsa	-0.0116973	0.00159382
GY	GY	-0.117498	0.0014912
GY	GY.adet	0.0189168	0.00154677
GY	GY.geregera	0.103327	0.00144121
GY	GY.kulumsa	-0.28615	0.0013013
GY	NSPKPS	0.070503	0.00144508
GY	NSPKPS.adet	0.0594592	0.00145495
GY	NSPKPS.geregera	0.0675633	0.00153678
GY	NSPKPS.kulumsa	0.0123261	0.00164476
GY	NTPP	0.00512668	0.001393
GY	NTPP.adet	0.0405997	0.00137462
GY	NTPP.geregera	-0.0209785	0.00157576
GY	NTPP.kulumsa	0.000283272	0.00144186
GY	PH	0.0434007	0.00132553
GY	PH.adet	0.0678507	0.00131224
GY	PH.geregera	0.0657663	0.00140625
GY	PH.kulumsa	-0.0593813	0.00146342
GY	SPL	0.0573979	0.00141146
GY	SPL.adet	0.0509274	0.00160236
GY	SPL.geregera	0.0465785	0.00153586
GY	SPL.kulumsa	0.0177351	0.00145828
GY	SPS	-0.10675	0.00142219
GY	SPS.adet	-0.015793	0.0013265
GY	SPS.geregera	-0.0309137	0.00126059
GY	SPS.kulumsa	-0.151832	0.00167187
GY	TGW	0.0766595	0.00148665
GY	TGW.adet	0.187166	0.00145633
GY	TGW.geregera	0.094698	0.00155378
GY	TGW.kulumsa	-0.0677577	0.00139976
GY	OA	-0.0447005	0.00138849
GY	OA.adet	0.0815214	0.0013352
GY	OA.geregera	0.109864	0.00137263
GY	OA.kulumsa	-0.285236	0.00158305
GY	OA.F	-0.00866363	0.00135505
GY	OA.M	-0.0681897	0.00144962
GY	OA.adet.F	0.0893278	0.00138241
GY	OA.adet.M	0.0643103	0.00133744
GY	OA.geregera.F	0.106111	0.00134612
GY	OA.geregera.M	0.102451	0.00144088
GY	OA.kulumsa.F	-0.279218	0.00146602
GY	OA.kulumsa.M	-0.25779	0.00163266
EARLINESS	BM	-0.0911598	0.00149782
EARLINESS	BM.adet	-0.0622922	0.0015647
EARLINESS	BM.geregera	0.0129947	0.00144016
EARLINESS	BM.kulumsa	-0.116203	0.00144503
EARLINESS	DB	-0.169324	0.00157718
EARLINESS	DB.adet	-0.166369	0.00145093
EARLINESS	DB.geregera	-0.120471	0.00163629
EARLINESS	DB.kulumsa	-0.162837	0.00162311
EARLINESS	DF	-0.164848	0.00157757
EARLINESS	DF.adet	-0.167124	0.001461
EARLINESS	DF.geregera	-0.119377	0.00159237
EARLINESS	DF.kulumsa	-0.146238	0.001609
EARLINESS	DH	-0.168955	0.00154757
EARLINESS	DH.adet	-0.169894	0.0014182
EARLINESS	DH.geregera	-0.119924	0.00158258
EARLINESS	DH.kulumsa	-0.161868	0.00159978
EARLINESS	DM	-0.173558	0.00149143
EARLINESS	DM.adet	-0.164493	0.00144926
EARLINESS	DM.geregera	-0.0868103	0.00150746
EARLINESS	DM.kulumsa	-0.135463	0.00155588
EARLINESS	GY	-0.00654298	0.00172323
EARLINESS	GY.adet	0.00590943	0.00161852
EARLINESS	GY.geregera	0.0285799	0.00138369
EARLINESS	GY.kulumsa	-0.0283176	0.00159995
EARLINESS	NSPKPS	-0.0878005	0.00155953
EARLINESS	NSPKPS.adet	-0.089685	0.0013385
EARLINESS	NSPKPS.geregera	-0.0373816	0.00167497
EARLINESS	NSPKPS.kulumsa	-0.0612403	0.00158543
EARLINESS	NTPP	0.0733941	0.00166279
EARLINESS	NTPP.adet	0.112734	0.00179561
EARLINESS	NTPP.geregera	0.0109569	0.00142559
EARLINESS	NTPP.kulumsa	0.036676	0.00164307
EARLINESS	PH	-0.191771	0.00138239
EARLINESS	PH.adet	-0.189254	0.00146966
EARLINESS	PH.geregera	-0.14882	0.00138674
EARLINESS	PH.kulumsa	-0.0709306	0.00163694
EARLINESS	SPL	-0.0135933	0.00175883
EARLINESS	SPL.adet	-0.0266533	0.00155318
EARLINESS	SPL.geregera	-0.00238114	0.00178519
EARLINESS	SPL.kulumsa	-0.000647833	0.00158986
EARLINESS	SPS	-0.0278749	0.00148954
EARLINESS	SPS.adet	0.0391328	0.00168347
EARLINESS	SPS.geregera	-0.0143806	0.00153793
EARLINESS	SPS.kulumsa	-0.0655315	0.00148544
EARLINESS	TGW	-0.19922	0.00146392
EARLINESS	TGW.adet	-0.111198	0.0015817
EARLINESS	TGW.geregera	-0.178035	0.00144504
EARLINESS	TGW.kulumsa	-0.190016	0.00144471
EARLINESS	OA	-0.0849095	0.00162155
EARLINESS	OA.adet	-0.0490515	0.00169567
EARLINESS	OA.geregera	0.0165137	0.00145393
EARLINESS	OA.kulumsa	-0.134031	0.0016341
EARLINESS	OA.F	-0.0373399	0.00164425
EARLINESS	OA.M	-0.113924	0.00161162
EARLINESS	OA.adet.F	-0.0325858	0.00176737
EARLINESS	OA.adet.M	-0.0577368	0.00159178
EARLINESS	OA.geregera.F	0.0471954	0.00146082
EARLINESS	OA.geregera.M	-0.01707	0.00144122
EARLINESS	OA.kulumsa.F	-0.0954091	0.00158287
EARLINESS	OA.kulumsa.M	-0.143145	0.00165411
OVERALL	BM	0.144766	0.00130635
OVERALL	BM.adet	0.202216	0.00135122
OVERALL	BM.geregera	0.204215	0.00116323
OVERALL	BM.kulumsa	-0.0434386	0.0013852
OVERALL	DB	0.0162408	0.00160706
OVERALL	DB.adet	0.0533384	0.00161466
OVERALL	DB.geregera	-0.0112614	0.00147424
OVERALL	DB.kulumsa	0.00278138	0.00166549
OVERALL	DF	0.0189065	0.0015495
OVERALL	DF.adet	0.03512	0.00159554
OVERALL	DF.geregera	-0.00229267	0.00147982
OVERALL	DF.kulumsa	0.0174068	0.00156774
OVERALL	DH	0.0122286	0.00161703
OVERALL	DH.adet	0.0384028	0.00165124
OVERALL	DH.geregera	-0.0152429	0.00148201
OVERALL	DH.kulumsa	0.00661924	0.00168509
OVERALL	DM	0.101243	0.00138937
OVERALL	DM.adet	0.164257	0.00136333
OVERALL	DM.geregera	0.00139267	0.00153791
OVERALL	DM.kulumsa	0.0649362	0.0014715
OVERALL	GY	0.0923249	0.00133695
OVERALL	GY.adet	0.147364	0.00135245
OVERALL	GY.geregera	0.13705	0.00127867
OVERALL	GY.kulumsa	-0.0445878	0.00129213
OVERALL	NSPKPS	0.147159	0.00132359
OVERALL	NSPKPS.adet	0.11913	0.00133271
OVERALL	NSPKPS.geregera	0.148304	0.00141503
OVERALL	NSPKPS.kulumsa	0.0214671	0.00141146
OVERALL	NTPP	-0.0345778	0.00134497
OVERALL	NTPP.adet	0.0127207	0.00181133
OVERALL	NTPP.geregera	-0.0365532	0.00142281
OVERALL	NTPP.kulumsa	-0.0362567	0.00141857
OVERALL	PH	0.261384	0.00133134
OVERALL	PH.adet	0.313503	0.00133116
OVERALL	PH.geregera	0.20316	0.00131427
OVERALL	PH.kulumsa	0.014078	0.00133293
OVERALL	SPL	-0.0410406	0.00138518
OVERALL	SPL.adet	-0.00140682	0.00164883
OVERALL	SPL.geregera	0.0372687	0.00137129
OVERALL	SPL.kulumsa	-0.112195	0.00147352
OVERALL	SPS	0.0869255	0.00148267
OVERALL	SPS.adet	0.104474	0.00146862
OVERALL	SPS.geregera	0.0889973	0.00140134
OVERALL	SPS.kulumsa	-0.00284644	0.00157634
OVERALL	TGW	0.27224	0.001401
OVERALL	TGW.adet	0.317779	0.00137968
OVERALL	TGW.geregera	0.233889	0.00143932
OVERALL	TGW.kulumsa	0.135079	0.00136158
OVERALL	OA	0.240971	0.00135887
OVERALL	OA.adet	0.266349	0.00137799
OVERALL	OA.geregera	0.216898	0.00116442
OVERALL	OA.kulumsa	-0.00017448	0.00118789
OVERALL	OA.F	0.226088	0.001388
OVERALL	OA.M	0.23133	0.00134068
OVERALL	OA.adet.F	0.269221	0.00130906
OVERALL	OA.adet.M	0.230387	0.00138652
OVERALL	OA.geregera.F	0.170295	0.00121035
OVERALL	OA.geregera.M	0.242152	0.00120048
OVERALL	OA.kulumsa.F	-0.068175	0.00111535
OVERALL	OA.kulumsa.M	0.0414913	0.00124849
SPIKE	BM	0.160824	0.00128847
SPIKE	BM.adet	0.210965	0.00134253
SPIKE	BM.geregera	0.206572	0.00117784
SPIKE	BM.kulumsa	-0.0249642	0.00135106
SPIKE	DB	0.0242577	0.00160193
SPIKE	DB.adet	0.0561171	0.00161498
SPIKE	DB.geregera	-0.000278087	0.00147356
SPIKE	DB.kulumsa	0.0120546	0.00165232
SPIKE	DF	0.0285837	0.00155095
SPIKE	DF.adet	0.0417145	0.00160441
SPIKE	DF.geregera	0.00824905	0.00148859
SPIKE	DF.kulumsa	0.0272016	0.00155399
SPIKE	DH	0.02014	0.00162322
SPIKE	DH.adet	0.0406577	0.0016675
SPIKE	DH.geregera	-0.00397348	0.00149454
SPIKE	DH.kulumsa	0.0157982	0.00168135
SPIKE	DM	0.102123	0.00138244
SPIKE	DM.adet	0.156067	0.00139955
SPIKE	DM.geregera	0.0106325	0.00150833
SPIKE	DM.kulumsa	0.0658597	0.00146778
SPIKE	GY	0.0960019	0.00131455
SPIKE	GY.adet	0.142557	0.00135439
SPIKE	GY.geregera	0.135278	0.00128664
SPIKE	GY.kulumsa	-0.033973	0.0012356
SPIKE	NSPKPS	0.154428	0.00131574
SPIKE	NSPKPS.adet	0.128308	0.00132726
SPIKE	NSPKPS.geregera	0.14642	0.00142611
SPIKE	NSPKPS.kulumsa	0.032215	0.00143261
SPIKE	NTPP	-0.0328364	0.00132587
SPIKE	NTPP.adet	0.00775859	0.00178082
SPIKE	NTPP.geregera	-0.0346577	0.00137024
SPIKE	NTPP.kulumsa	-0.0320523	0.00142115
SPIKE	PH	0.269654	0.00127111
SPIKE	PH.adet	0.316387	0.0013079
SPIKE	PH.geregera	0.207506	0.00127953
SPIKE	PH.kulumsa	0.0282492	0.00129207
SPIKE	SPL	-0.0134129	0.00140831
SPIKE	SPL.adet	0.0206703	0.00165992
SPIKE	SPL.geregera	0.0476644	0.00141964
SPIKE	SPL.kulumsa	-0.0881444	0.00148966
SPIKE	SPS	0.080271	0.00147549
SPIKE	SPS.adet	0.0958695	0.00144951
SPIKE	SPS.geregera	0.0793277	0.00139653
SPIKE	SPS.kulumsa	0.000543276	0.00157795
SPIKE	TGW	0.274281	0.0014203
SPIKE	TGW.adet	0.315321	0.00142468
SPIKE	TGW.geregera	0.228819	0.00145523
SPIKE	TGW.kulumsa	0.145286	0.00136633
SPIKE	OA	0.246429	0.00132211
SPIKE	OA.adet	0.264717	0.00136965
SPIKE	OA.geregera	0.213583	0.00115247
SPIKE	OA.kulumsa	0.0166535	0.00116293
SPIKE	OA.F	0.226562	0.00136069
SPIKE	OA.M	0.240042	0.0013048
SPIKE	OA.adet.F	0.261903	0.00129119
SPIKE	OA.adet.M	0.234235	0.00138405
SPIKE	OA.geregera.F	0.168306	0.00119374
SPIKE	OA.geregera.M	0.237702	0.0012044
SPIKE	OA.kulumsa.F	-0.0535719	0.00110178
SPIKE	OA.kulumsa.M	0.0578481	0.00122437
TILLER	BM	-0.130848	0.00163913
TILLER	BM.adet	-0.00544593	0.00170824
TILLER	BM.geregera	0.183408	0.0017923
TILLER	BM.kulumsa	-0.337443	0.00150554
TILLER	DB	-0.0474689	0.00167566
TILLER	DB.adet	-0.0921391	0.00189953
TILLER	DB.geregera	-0.00829937	0.00155258
TILLER	DB.kulumsa	-0.0215285	0.00154477
TILLER	DF	-0.0405333	0.00166145
TILLER	DF.adet	-0.0874854	0.00186239
TILLER	DF.geregera	-0.0201846	0.00156455
TILLER	DF.kulumsa	-0.00459602	0.00158903
TILLER	DH	-0.0455802	0.00169772
TILLER	DH.adet	-0.0938587	0.00193761
TILLER	DH.geregera	-0.009442	0.00156432
TILLER	DH.kulumsa	-0.017935	0.00157721
TILLER	DM	-0.103071	0.00163911
TILLER	DM.adet	-0.153217	0.00177626
TILLER	DM.geregera	-0.0277605	0.00148294
TILLER	DM.kulumsa	-0.0620351	0.00159728
TILLER	GY	-0.186999	0.00153656
TILLER	GY.adet	-0.0337807	0.00171348
TILLER	GY.geregera	0.137409	0.00159074
TILLER	GY.kulumsa	-0.393506	0.00135078
TILLER	NSPKPS	0.102318	0.00136895
TILLER	NSPKPS.adet	0.0885163	0.00139937
TILLER	NSPKPS.geregera	0.0940158	0.0014921
TILLER	NSPKPS.kulumsa	0.0187542	0.00152948
TILLER	NTPP	0.0325808	0.0014822
TILLER	NTPP.adet	0.0500257	0.00135375
TILLER	NTPP.geregera	0.0117643	0.00161881
TILLER	NTPP.kulumsa	0.0132182	0.00150815
TILLER	PH	-0.0285161	0.00138922
TILLER	PH.adet	-0.0325038	0.00141118
TILLER	PH.geregera	0.0393973	0.00140673
TILLER	PH.kulumsa	-0.0791783	0.00161095
TILLER	SPL	0.135383	0.00139281
TILLER	SPL.adet	0.0922775	0.00151747
TILLER	SPL.geregera	0.0739537	0.00146416
TILLER	SPL.kulumsa	0.107052	0.00137449
TILLER	SPS	-0.13836	0.00146861
TILLER	SPS.adet	-0.0587114	0.00139962
TILLER	SPS.geregera	-0.0287589	0.00144965
TILLER	SPS.kulumsa	-0.177594	0.00164281
TILLER	TGW	-0.0679466	0.00160198
TILLER	TGW.adet	0.064779	0.00155099
TILLER	TGW.geregera	0.0175524	0.00155904
TILLER	TGW.kulumsa	-0.215593	0.00150662
TILLER	OA	-0.167914	0.00150295
TILLER	OA.adet	-0.0516052	0.00149232
TILLER	OA.geregera	0.119597	0.00133397
TILLER	OA.kulumsa	-0.397158	0.00154853
TILLER	OA.F	-0.122065	0.00153918
TILLER	OA.M	-0.187962	0.00149992
TILLER	OA.adet.F	-0.0433025	0.00159364
TILLER	OA.adet.M	-0.0515138	0.00142257
TILLER	OA.geregera.F	0.123771	0.00132863
TILLER	OA.geregera.M	0.101943	0.00138833
TILLER	OA.kulumsa.F	-0.371379	0.00148606
TILLER	OA.kulumsa.M	-0.369733	0.00159999

## Sheet: Table S5
predictor	predicted	Accuracy	SE
BM.kulumsa	BM	0.41429	0.0650766
BM.kulumsa	BM.adet	0.226868	0.00979528
BM.kulumsa	BM.geregera	0.0538686	0.127108
BM.kulumsa	DB	0.0472207	0.0605114
BM.kulumsa	DB.adet	0.0268539	0.0648297
BM.kulumsa	DB.geregera	0.0540152	0.0309655
BM.kulumsa	DF	0.0543285	0.0605603
BM.kulumsa	DF.adet	0.0360356	0.0651364
BM.kulumsa	DF.geregera	0.0621354	0.034618
BM.kulumsa	DH	0.0458607	0.0584954
BM.kulumsa	DH.adet	0.0236118	0.0622162
BM.kulumsa	DH.geregera	0.0558978	0.0317538
BM.kulumsa	DM	0.129056	0.0683656
BM.kulumsa	DM.adet	0.0832305	0.0635878
BM.kulumsa	DM.geregera	0.0880124	0.0396219
BM.kulumsa	GY	0.316677	0.0568508
BM.kulumsa	GY.adet	0.171299	0.0123994
BM.kulumsa	GY.geregera	0.0443134	0.122348
BM.kulumsa	NSPKPS	0.0573062	0.0424491
BM.kulumsa	NSPKPS.adet	0.022197	0.0482351
BM.kulumsa	NSPKPS.geregera	-0.000678989	0.029006
BM.kulumsa	NTPP	-0.0569111	0.0197399
BM.kulumsa	NTPP.adet	-0.065593	0.020978
BM.kulumsa	NTPP.geregera	-0.0382745	0.011171
BM.kulumsa	PH	0.240793	0.0728574
BM.kulumsa	PH.adet	0.194556	0.0411258
BM.kulumsa	PH.geregera	0.0505401	0.0487559
BM.kulumsa	SPL	-0.0216293	0.0226544
BM.kulumsa	SPL.adet	0.0025096	0.0168505
BM.kulumsa	SPL.geregera	-0.0578957	0.0286366
BM.kulumsa	SPS	0.0757917	0.0424436
BM.kulumsa	SPS.adet	-0.00545805	0.0159178
BM.kulumsa	SPS.geregera	0.0247521	0.0582611
BM.kulumsa	TGW	0.315811	0.0763929
BM.kulumsa	TGW.adet	0.22314	0.0529095
BM.kulumsa	TGW.geregera	0.187367	0.108579
BM.kulumsa	OA	0.354686	0.0821969
BM.kulumsa	OA.adet	0.202157	0.0163822
BM.kulumsa	OA.geregera	0.0721745	0.135761
BM.kulumsa	OA.F	0.307045	0.0510452
BM.kulumsa	OA.M	0.359346	0.101359
BM.kulumsa	OA.adet.F	0.172603	0.0293256
BM.kulumsa	OA.adet.M	0.206559	0.0146306
BM.kulumsa	OA.geregera.F	0.0181575	0.112125
BM.kulumsa	OA.geregera.M	0.102164	0.13438
DB.kulumsa	BM	0.111284	0.0405214
DB.kulumsa	BM.adet	0.0285746	0.0495216
DB.kulumsa	BM.geregera	0.117687	0.0561134
DB.kulumsa	DB	0.68513	0.0192426
DB.kulumsa	DB.adet	0.584984	0.0371633
DB.kulumsa	DB.geregera	0.560875	0.033953
DB.kulumsa	DF	0.678392	0.0171523
DB.kulumsa	DF.adet	0.584722	0.0389436
DB.kulumsa	DF.geregera	0.537727	0.0304695
DB.kulumsa	DH	0.681763	0.0188686
DB.kulumsa	DH.adet	0.584074	0.0361424
DB.kulumsa	DH.geregera	0.557228	0.0319393
DB.kulumsa	DM	0.573199	0.0291923
DB.kulumsa	DM.adet	0.336391	0.127351
DB.kulumsa	DM.geregera	0.379375	0.159483
DB.kulumsa	GY	-0.207102	0.0299495
DB.kulumsa	GY.adet	-0.210469	0.0174987
DB.kulumsa	GY.geregera	-0.0818674	0.0285614
DB.kulumsa	NSPKPS	0.271284	0.0233892
DB.kulumsa	NSPKPS.adet	0.233922	0.0566821
DB.kulumsa	NSPKPS.geregera	0.167293	0.0137977
DB.kulumsa	NTPP	-0.098331	0.00928837
DB.kulumsa	NTPP.adet	-0.0914337	0.0287406
DB.kulumsa	NTPP.geregera	-0.0437281	0.0172133
DB.kulumsa	PH	0.147286	0.0425129
DB.kulumsa	PH.adet	0.110173	0.036842
DB.kulumsa	PH.geregera	0.11743	0.0108932
DB.kulumsa	SPL	0.1442	0.031216
DB.kulumsa	SPL.adet	0.136495	0.0662868
DB.kulumsa	SPL.geregera	0.0652878	0.0119555
DB.kulumsa	SPS	0.0323327	0.0256325
DB.kulumsa	SPS.adet	-0.0199274	0.015171
DB.kulumsa	SPS.geregera	0.0536828	0.0367756
DB.kulumsa	TGW	-0.000347287	0.0441595
DB.kulumsa	TGW.adet	-0.0831945	0.0774383
DB.kulumsa	TGW.geregera	0.0871746	0.0279161
DB.kulumsa	OA	-0.0934948	0.0474062
DB.kulumsa	OA.adet	-0.140734	0.0811664
DB.kulumsa	OA.geregera	0.0133203	0.118916
DB.kulumsa	OA.F	-0.112248	0.0426615
DB.kulumsa	OA.M	-0.0698241	0.0467283
DB.kulumsa	OA.adet.F	-0.125634	0.11181
DB.kulumsa	OA.adet.M	-0.138032	0.0432331
DB.kulumsa	OA.geregera.F	0.00270224	0.133959
DB.kulumsa	OA.geregera.M	0.0250739	0.0914758
DF.kulumsa	BM	0.119545	0.0312898
DF.kulumsa	BM.adet	0.0367035	0.0476634
DF.kulumsa	BM.geregera	0.127117	0.0625342
DF.kulumsa	DB	0.667163	0.0212175
DF.kulumsa	DB.adet	0.576695	0.0297246
DF.kulumsa	DB.geregera	0.547767	0.0374798
DF.kulumsa	DF	0.674831	0.019616
DF.kulumsa	DF.adet	0.578073	0.02944
DF.kulumsa	DF.geregera	0.523318	0.033503
DF.kulumsa	DH	0.667299	0.0207926
DF.kulumsa	DH.adet	0.575796	0.025895
DF.kulumsa	DH.geregera	0.544589	0.0354047
DF.kulumsa	DM	0.560551	0.0268727
DF.kulumsa	DM.adet	0.334204	0.121812
DF.kulumsa	DM.geregera	0.367634	0.155194
DF.kulumsa	GY	-0.20344	0.0229158
DF.kulumsa	GY.adet	-0.199779	0.0130024
DF.kulumsa	GY.geregera	-0.0821666	0.0256306
DF.kulumsa	NSPKPS	0.26322	0.0259707
DF.kulumsa	NSPKPS.adet	0.225609	0.0565476
DF.kulumsa	NSPKPS.geregera	0.165387	0.0155236
DF.kulumsa	NTPP	-0.10372	0.00867898
DF.kulumsa	NTPP.adet	-0.0883651	0.0328687
DF.kulumsa	NTPP.geregera	-0.0506587	0.0165944
DF.kulumsa	PH	0.154654	0.0384264
DF.kulumsa	PH.adet	0.121919	0.0359747
DF.kulumsa	PH.geregera	0.121661	0.0108592
DF.kulumsa	SPL	0.149012	0.032173
DF.kulumsa	SPL.adet	0.137761	0.0656829
DF.kulumsa	SPL.geregera	0.0668026	0.00973389
DF.kulumsa	SPS	0.0267676	0.0194956
DF.kulumsa	SPS.adet	-0.0184527	0.0102645
DF.kulumsa	SPS.geregera	0.0520444	0.0390265
DF.kulumsa	TGW	0.00612143	0.0360135
DF.kulumsa	TGW.adet	-0.072713	0.0612548
DF.kulumsa	TGW.geregera	0.0903335	0.0162347
DF.kulumsa	OA	-0.0848837	0.0410902
DF.kulumsa	OA.adet	-0.127854	0.0882026
DF.kulumsa	OA.geregera	0.0160381	0.11463
DF.kulumsa	OA.F	-0.104458	0.0361239
DF.kulumsa	OA.M	-0.0614398	0.0412963
DF.kulumsa	OA.adet.F	-0.116558	0.114186
DF.kulumsa	OA.adet.M	-0.123576	0.0537164
DF.kulumsa	OA.geregera.F	0.00750127	0.132197
DF.kulumsa	OA.geregera.M	0.0263568	0.0854249
DH.kulumsa	BM	0.108695	0.0360459
DH.kulumsa	BM.adet	0.0288494	0.0492641
DH.kulumsa	BM.geregera	0.116333	0.0555035
DH.kulumsa	DB	0.683266	0.0186086
DH.kulumsa	DB.adet	0.584587	0.0345767
DH.kulumsa	DB.geregera	0.560178	0.0345385
DH.kulumsa	DF	0.680279	0.0159189
DH.kulumsa	DF.adet	0.586066	0.0361183
DH.kulumsa	DF.geregera	0.535937	0.0290836
DH.kulumsa	DH	0.683996	0.0183943
DH.kulumsa	DH.adet	0.584571	0.0330541
DH.kulumsa	DH.geregera	0.556779	0.0322942
DH.kulumsa	DM	0.57372	0.0301322
DH.kulumsa	DM.adet	0.33831	0.124331
DH.kulumsa	DM.geregera	0.377544	0.159945
DH.kulumsa	GY	-0.213359	0.0290776
DH.kulumsa	GY.adet	-0.211987	0.0181363
DH.kulumsa	GY.geregera	-0.0884938	0.0263894
DH.kulumsa	NSPKPS	0.264692	0.0235159
DH.kulumsa	NSPKPS.adet	0.227212	0.0579462
DH.kulumsa	NSPKPS.geregera	0.163389	0.0135206
DH.kulumsa	NTPP	-0.101081	0.00855502
DH.kulumsa	NTPP.adet	-0.0944338	0.0301569
DH.kulumsa	NTPP.geregera	-0.0457131	0.0166478
DH.kulumsa	PH	0.143521	0.0388051
DH.kulumsa	PH.adet	0.110049	0.0360912
DH.kulumsa	PH.geregera	0.114241	0.011353
DH.kulumsa	SPL	0.14256	0.0325004
DH.kulumsa	SPL.adet	0.135162	0.0678938
DH.kulumsa	SPL.geregera	0.064372	0.0102869
DH.kulumsa	SPS	0.0242732	0.0246201
DH.kulumsa	SPS.adet	-0.0254618	0.013422
DH.kulumsa	SPS.geregera	0.04734	0.0377017
DH.kulumsa	TGW	-0.00183271	0.0436641
DH.kulumsa	TGW.adet	-0.082326	0.0756251
DH.kulumsa	TGW.geregera	0.0853852	0.0232897
DH.kulumsa	OA	-0.102551	0.0444232
DH.kulumsa	OA.adet	-0.145448	0.085857
DH.kulumsa	OA.geregera	0.00595374	0.115886
DH.kulumsa	OA.F	-0.12066	0.0397263
DH.kulumsa	OA.M	-0.0785335	0.0440643
DH.kulumsa	OA.adet.F	-0.131667	0.115144
DH.kulumsa	OA.adet.M	-0.140988	0.0484949
DH.kulumsa	OA.geregera.F	-0.00270954	0.132482
DH.kulumsa	OA.geregera.M	0.0173104	0.087603
DM.kulumsa	BM	0.210319	0.0104986
DM.kulumsa	BM.adet	0.0985537	0.0522424
DM.kulumsa	BM.geregera	0.187863	0.0766428
DM.kulumsa	DB	0.408306	0.141112
DM.kulumsa	DB.adet	0.351518	0.138813
DM.kulumsa	DB.geregera	0.310715	0.115492
DM.kulumsa	DF	0.407296	0.134197
DM.kulumsa	DF.adet	0.352974	0.131072
DM.kulumsa	DF.geregera	0.299165	0.109101
DM.kulumsa	DH	0.40661	0.140366
DM.kulumsa	DH.adet	0.350995	0.13713
DM.kulumsa	DH.geregera	0.307233	0.116291
DM.kulumsa	DM	0.494302	0.145692
DM.kulumsa	DM.adet	0.261682	0.163056
DM.kulumsa	DM.geregera	0.21787	0.155321
DM.kulumsa	GY	-0.00653748	0.0563978
DM.kulumsa	GY.adet	-0.0823812	0.0542432
DM.kulumsa	GY.geregera	0.0730065	0.102907
DM.kulumsa	NSPKPS	0.147531	0.0947436
DM.kulumsa	NSPKPS.adet	0.110162	0.0938388
DM.kulumsa	NSPKPS.geregera	0.107777	0.0180316
DM.kulumsa	NTPP	-0.0965898	0.00882516
DM.kulumsa	NTPP.adet	-0.082275	0.0128038
DM.kulumsa	NTPP.geregera	-0.0404817	0.00312694
DM.kulumsa	PH	0.188755	0.0401774
DM.kulumsa	PH.adet	0.154388	0.0233927
DM.kulumsa	PH.geregera	0.111008	0.0127151
DM.kulumsa	SPL	-0.012245	0.0635258
DM.kulumsa	SPL.adet	0.0316723	0.0559964
DM.kulumsa	SPL.geregera	-0.0562004	0.0459553
DM.kulumsa	SPS	0.0844306	0.0363272
DM.kulumsa	SPS.adet	0.0405537	0.0207913
DM.kulumsa	SPS.geregera	0.0823083	0.0375529
DM.kulumsa	TGW	0.180467	0.0292203
DM.kulumsa	TGW.adet	0.0843537	0.0545283
DM.kulumsa	TGW.geregera	0.220242	0.0329
DM.kulumsa	OA	0.102096	0.0362668
DM.kulumsa	OA.adet	0.0101424	0.096431
DM.kulumsa	OA.geregera	0.10503	0.156124
DM.kulumsa	OA.F	0.0753287	0.030195
DM.kulumsa	OA.M	0.113966	0.0391231
DM.kulumsa	OA.adet.F	0.00827581	0.118117
DM.kulumsa	OA.adet.M	0.0103819	0.0712883
DM.kulumsa	OA.geregera.F	0.0618829	0.158773
DM.kulumsa	OA.geregera.M	0.127448	0.130604
GY.kulumsa	BM	0.320893	0.0510419
GY.kulumsa	BM.adet	0.188342	0.00379911
GY.kulumsa	BM.geregera	0.0208827	0.103227
GY.kulumsa	DB	-0.14729	0.0587707
GY.kulumsa	DB.adet	-0.144638	0.0726457
GY.kulumsa	DB.geregera	-0.117357	0.0344966
GY.kulumsa	DF	-0.146235	0.0577124
GY.kulumsa	DF.adet	-0.14398	0.0668254
GY.kulumsa	DF.geregera	-0.107872	0.0353078
GY.kulumsa	DH	-0.150115	0.0575489
GY.kulumsa	DH.adet	-0.149695	0.070686
GY.kulumsa	DH.geregera	-0.117641	0.0329383
GY.kulumsa	DM	-0.0616611	0.0673553
GY.kulumsa	DM.adet	-0.0232606	0.0768407
GY.kulumsa	DM.geregera	-0.0662205	0.0559527
GY.kulumsa	GY	0.444319	0.066237
GY.kulumsa	GY.adet	0.250565	0.0135663
GY.kulumsa	GY.geregera	0.11121	0.120397
GY.kulumsa	NSPKPS	-0.0214502	0.0409861
GY.kulumsa	NSPKPS.adet	-0.0301066	0.046147
GY.kulumsa	NSPKPS.geregera	-0.0465847	0.022467
GY.kulumsa	NTPP	-0.0180761	0.0273343
GY.kulumsa	NTPP.adet	-0.0344459	0.0195934
GY.kulumsa	NTPP.geregera	-0.0212326	0.0195966
GY.kulumsa	PH	0.147549	0.0572378
GY.kulumsa	PH.adet	0.11822	0.025937
GY.kulumsa	PH.geregera	-0.00944435	0.030761
GY.kulumsa	SPL	-0.0539733	0.0452628
GY.kulumsa	SPL.adet	-0.0157409	0.0342964
GY.kulumsa	SPL.geregera	-0.0653663	0.0403657
GY.kulumsa	SPS	0.103313	0.0485476
GY.kulumsa	SPS.adet	0.0264587	0.0292564
GY.kulumsa	SPS.geregera	0.037268	0.0498211
GY.kulumsa	TGW	0.266195	0.0678284
GY.kulumsa	TGW.adet	0.186096	0.0324892
GY.kulumsa	TGW.geregera	0.122316	0.0924109
GY.kulumsa	OA	0.36401	0.0875033
GY.kulumsa	OA.adet	0.226251	0.0361233
GY.kulumsa	OA.geregera	0.0667518	0.120142
GY.kulumsa	OA.F	0.32229	0.0633411
GY.kulumsa	OA.M	0.363195	0.0997506
GY.kulumsa	OA.adet.F	0.199536	0.0345714
GY.kulumsa	OA.adet.M	0.225066	0.0356239
GY.kulumsa	OA.geregera.F	0.020379	0.0975148
GY.kulumsa	OA.geregera.M	0.0900134	0.12095
NSPKPS.kulumsa	BM	0.0457427	0.0395136
NSPKPS.kulumsa	BM.adet	0.0761797	0.0426794
NSPKPS.kulumsa	BM.geregera	-0.0722627	0.0202818
NSPKPS.kulumsa	DB	0.223047	0.0511134
NSPKPS.kulumsa	DB.adet	0.184701	0.021624
NSPKPS.kulumsa	DB.geregera	0.222428	0.0449245
NSPKPS.kulumsa	DF	0.223331	0.0487644
NSPKPS.kulumsa	DF.adet	0.178537	0.0207467
NSPKPS.kulumsa	DF.geregera	0.223487	0.0436872
NSPKPS.kulumsa	DH	0.218275	0.0495994
NSPKPS.kulumsa	DH.adet	0.176768	0.0233003
NSPKPS.kulumsa	DH.geregera	0.220805	0.0438444
NSPKPS.kulumsa	DM	0.177787	0.0277413
NSPKPS.kulumsa	DM.adet	0.0865894	0.062698
NSPKPS.kulumsa	DM.geregera	0.159789	0.050948
NSPKPS.kulumsa	GY	-0.0639377	0.040857
NSPKPS.kulumsa	GY.adet	0.0089969	0.0288561
NSPKPS.kulumsa	GY.geregera	-0.146212	0.0408564
NSPKPS.kulumsa	NSPKPS	0.388545	0.0295398
NSPKPS.kulumsa	NSPKPS.adet	0.22175	0.011989
NSPKPS.kulumsa	NSPKPS.geregera	0.129304	0.0243709
NSPKPS.kulumsa	NTPP	0.00847283	0.0263859
NSPKPS.kulumsa	NTPP.adet	-0.0262384	0.045637
NSPKPS.kulumsa	NTPP.geregera	0.00418024	0.00676658
NSPKPS.kulumsa	PH	0.227444	0.0137169
NSPKPS.kulumsa	PH.adet	0.200108	0.0312232
NSPKPS.kulumsa	PH.geregera	0.0806741	0.0264291
NSPKPS.kulumsa	SPL	0.216868	0.0518398
NSPKPS.kulumsa	SPL.adet	0.122129	0.0386026
NSPKPS.kulumsa	SPL.geregera	0.100047	0.0475863
NSPKPS.kulumsa	SPS	0.0567929	0.0197661
NSPKPS.kulumsa	SPS.adet	0.0290955	0.0362063
NSPKPS.kulumsa	SPS.geregera	-0.0133549	0.0150625
NSPKPS.kulumsa	TGW	0.0882162	0.0421304
NSPKPS.kulumsa	TGW.adet	0.119942	0.0442165
NSPKPS.kulumsa	TGW.geregera	0.00489976	0.0300271
NSPKPS.kulumsa	OA	0.0638838	0.0514082
NSPKPS.kulumsa	OA.adet	0.0619203	0.0415388
NSPKPS.kulumsa	OA.geregera	-0.0343713	0.012045
NSPKPS.kulumsa	OA.F	0.0280886	0.0562017
NSPKPS.kulumsa	OA.M	0.0858594	0.0451962
NSPKPS.kulumsa	OA.adet.F	0.0320268	0.053125
NSPKPS.kulumsa	OA.adet.M	0.0836751	0.024904
NSPKPS.kulumsa	OA.geregera.F	-0.0662069	0.0169883
NSPKPS.kulumsa	OA.geregera.M	-0.00786527	0.0099695
NTPP.kulumsa	BM	-0.156733	0.0335173
NTPP.kulumsa	BM.adet	-0.102432	0.0175613
NTPP.kulumsa	BM.geregera	-0.156139	0.0481578
NTPP.kulumsa	DB	-0.11907	0.027628
NTPP.kulumsa	DB.adet	-0.132544	0.0135086
NTPP.kulumsa	DB.geregera	-0.0973826	0.0368967
NTPP.kulumsa	DF	-0.12639	0.0294294
NTPP.kulumsa	DF.adet	-0.133645	0.0226544
NTPP.kulumsa	DF.geregera	-0.10241	0.0299768
NTPP.kulumsa	DH	-0.121823	0.0291538
NTPP.kulumsa	DH.adet	-0.135828	0.0163803
NTPP.kulumsa	DH.geregera	-0.0992552	0.0351916
NTPP.kulumsa	DM	-0.175429	0.0123808
NTPP.kulumsa	DM.adet	-0.16383	0.0473435
NTPP.kulumsa	DM.geregera	-0.107333	0.0335143
NTPP.kulumsa	GY	-0.0897595	0.0188615
NTPP.kulumsa	GY.adet	-0.0322028	0.0152553
NTPP.kulumsa	GY.geregera	-0.127744	0.0658928
NTPP.kulumsa	NSPKPS	0.018058	0.0226037
NTPP.kulumsa	NSPKPS.adet	0.0326361	0.021539
NTPP.kulumsa	NSPKPS.geregera	-0.0412198	0.0328411
NTPP.kulumsa	NTPP	0.236113	0.0216076
NTPP.kulumsa	NTPP.adet	0.0631571	0.0204316
NTPP.kulumsa	NTPP.geregera	0.0701341	0.0111068
NTPP.kulumsa	PH	-0.0229704	0.0167336
NTPP.kulumsa	PH.adet	-0.0327859	0.0120327
NTPP.kulumsa	PH.geregera	-0.0317252	0.0227135
NTPP.kulumsa	SPL	0.147015	0.043806
NTPP.kulumsa	SPL.adet	0.096554	0.0225023
NTPP.kulumsa	SPL.geregera	0.0965145	0.0415399
NTPP.kulumsa	SPS	-0.0190624	0.0247402
NTPP.kulumsa	SPS.adet	0.0142003	0.0474219
NTPP.kulumsa	SPS.geregera	-0.0547657	0.030467
NTPP.kulumsa	TGW	-0.152034	0.0164986
NTPP.kulumsa	TGW.adet	-0.107149	0.02649
NTPP.kulumsa	TGW.geregera	-0.168295	0.0517435
NTPP.kulumsa	OA	-0.115889	0.00845669
NTPP.kulumsa	OA.adet	-0.113539	0.0882145
NTPP.kulumsa	OA.geregera	-0.0972663	0.0890227
NTPP.kulumsa	OA.F	-0.122176	0.010302
NTPP.kulumsa	OA.M	-0.10045	0.0219594
NTPP.kulumsa	OA.adet.F	-0.131633	0.105095
NTPP.kulumsa	OA.adet.M	-0.0808569	0.0607977
NTPP.kulumsa	OA.geregera.F	-0.0909425	0.0949584
NTPP.kulumsa	OA.geregera.M	-0.0929999	0.073606
PH.kulumsa	BM	0.264945	0.0080934
PH.kulumsa	BM.adet	0.155689	0.045765
PH.kulumsa	BM.geregera	0.0860331	0.0850522
PH.kulumsa	DB	0.112247	0.0129516
PH.kulumsa	DB.adet	0.0861072	0.0264625
PH.kulumsa	DB.geregera	0.109984	0.0135229
PH.kulumsa	DF	0.118786	0.0147557
PH.kulumsa	DF.adet	0.0902913	0.0223668
PH.kulumsa	DF.geregera	0.12033	0.0111859
PH.kulumsa	DH	0.108519	0.0128296
PH.kulumsa	DH.adet	0.0797581	0.0217123
PH.kulumsa	DH.geregera	0.111421	0.0123415
PH.kulumsa	DM	0.153508	0.0140222
PH.kulumsa	DM.adet	0.0988596	0.0485121
PH.kulumsa	DM.geregera	0.11334	0.0291783
PH.kulumsa	GY	0.149691	0.0136879
PH.kulumsa	GY.adet	0.083089	0.0338248
PH.kulumsa	GY.geregera	0.0181872	0.0591021
PH.kulumsa	NSPKPS	0.158518	0.0304387
PH.kulumsa	NSPKPS.adet	0.119591	0.0156242
PH.kulumsa	NSPKPS.geregera	0.0583023	0.0181384
PH.kulumsa	NTPP	-0.0117074	0.0070708
PH.kulumsa	NTPP.adet	-0.0350147	0.0167791
PH.kulumsa	NTPP.geregera	-0.00908766	0.00663729
PH.kulumsa	PH	0.560369	0.0669049
PH.kulumsa	PH.adet	0.453404	0.0635688
PH.kulumsa	PH.geregera	0.204656	0.0115671
PH.kulumsa	SPL	0.0777732	0.0158074
PH.kulumsa	SPL.adet	0.107782	0.0159824
PH.kulumsa	SPL.geregera	-0.0397237	0.0426485
PH.kulumsa	SPS	0.0895253	0.0191188
PH.kulumsa	SPS.adet	0.0392581	0.0172985
PH.kulumsa	SPS.geregera	0.0365168	0.0248815
PH.kulumsa	TGW	0.374759	0.0642929
PH.kulumsa	TGW.adet	0.283655	0.0864258
PH.kulumsa	TGW.geregera	0.266625	0.0587166
PH.kulumsa	OA	0.361	0.0222663
PH.kulumsa	OA.adet	0.202685	0.0486094
PH.kulumsa	OA.geregera	0.189643	0.0489246
PH.kulumsa	OA.F	0.252365	0.0283923
PH.kulumsa	OA.M	0.412763	0.0171177
PH.kulumsa	OA.adet.F	0.134692	0.0544997
PH.kulumsa	OA.adet.M	0.245483	0.0396606
PH.kulumsa	OA.geregera.F	0.0923539	0.0305864
PH.kulumsa	OA.geregera.M	0.235705	0.0513923
SPL.kulumsa	BM	-0.0388337	0.0485609
SPL.kulumsa	BM.adet	-0.0303748	0.0426279
SPL.kulumsa	BM.geregera	-0.0408172	0.0178887
SPL.kulumsa	DB	0.0777939	0.0568849
SPL.kulumsa	DB.adet	0.032548	0.0558313
SPL.kulumsa	DB.geregera	0.105238	0.052992
SPL.kulumsa	DF	0.0863159	0.0586219
SPL.kulumsa	DF.adet	0.0445969	0.0517935
SPL.kulumsa	DF.geregera	0.101305	0.0562039
SPL.kulumsa	DH	0.076832	0.0565379
SPL.kulumsa	DH.adet	0.0307936	0.0579285
SPL.kulumsa	DH.geregera	0.105438	0.0535725
SPL.kulumsa	DM	-0.0284462	0.0442271
SPL.kulumsa	DM.adet	-0.0900544	0.0374335
SPL.kulumsa	DM.geregera	0.012393	0.0493743
SPL.kulumsa	GY	-0.0926201	0.0493923
SPL.kulumsa	GY.adet	-0.0318381	0.0577697
SPL.kulumsa	GY.geregera	-0.0889209	0.041779
SPL.kulumsa	NSPKPS	0.192525	0.0285148
SPL.kulumsa	NSPKPS.adet	0.125455	0.0394136
SPL.kulumsa	NSPKPS.geregera	0.0737838	0.0280467
SPL.kulumsa	NTPP	0.0776725	0.0166526
SPL.kulumsa	NTPP.adet	0.0415313	0.0128327
SPL.kulumsa	NTPP.geregera	0.0489567	0.0159132
SPL.kulumsa	PH	0.0970092	0.100977
SPL.kulumsa	PH.adet	0.0484795	0.107832
SPL.kulumsa	PH.geregera	0.0337274	0.0619128
SPL.kulumsa	SPL	0.433274	0.0380624
SPL.kulumsa	SPL.adet	0.210204	0.0468822
SPL.kulumsa	SPL.geregera	0.208393	0.0570932
SPL.kulumsa	SPS	-0.0489611	0.0321961
SPL.kulumsa	SPS.adet	-0.0634637	0.02701
SPL.kulumsa	SPS.geregera	-0.0321524	0.0181869
SPL.kulumsa	TGW	-0.063922	0.0998031
SPL.kulumsa	TGW.adet	-0.0285435	0.107425
SPL.kulumsa	TGW.geregera	-0.0657726	0.0463852
SPL.kulumsa	OA	-0.095674	0.0954473
SPL.kulumsa	OA.adet	-0.106185	0.0951513
SPL.kulumsa	OA.geregera	-0.0399231	0.0199157
SPL.kulumsa	OA.F	-0.124609	0.0822049
SPL.kulumsa	OA.M	-0.0645942	0.0980948
SPL.kulumsa	OA.adet.F	-0.13144	0.0944047
SPL.kulumsa	OA.adet.M	-0.0675544	0.0845923
SPL.kulumsa	OA.geregera.F	-0.0553114	0.0257708
SPL.kulumsa	OA.geregera.M	-0.0299113	0.0291115
SPS.kulumsa	BM	0.125578	0.0956176
SPS.kulumsa	BM.adet	0.0526504	0.0599882
SPS.kulumsa	BM.geregera	-0.0236751	0.0317512
SPS.kulumsa	DB	0.0160196	0.0467011
SPS.kulumsa	DB.adet	0.0460541	0.051492
SPS.kulumsa	DB.geregera	-0.0258856	0.0377078
SPS.kulumsa	DF	0.00792335	0.0495283
SPS.kulumsa	DF.adet	0.0376725	0.0481605
SPS.kulumsa	DF.geregera	-0.0178686	0.0397016
SPS.kulumsa	DH	0.00890171	0.0471499
SPS.kulumsa	DH.adet	0.0371329	0.0511242
SPS.kulumsa	DH.geregera	-0.0299451	0.0376217
SPS.kulumsa	DM	0.100962	0.0294702
SPS.kulumsa	DM.adet	0.141668	0.0610099
SPS.kulumsa	DM.geregera	0.0282475	0.0107229
SPS.kulumsa	GY	0.180676	0.0805736
SPS.kulumsa	GY.adet	0.0693304	0.0570111
SPS.kulumsa	GY.geregera	0.0435586	0.0553158
SPS.kulumsa	NSPKPS	0.0577124	0.0314106
SPS.kulumsa	NSPKPS.adet	0.0469107	0.0337422
SPS.kulumsa	NSPKPS.geregera	-0.0221345	0.00523859
SPS.kulumsa	NTPP	0.0110717	0.0419816
SPS.kulumsa	NTPP.adet	0.00524621	0.0517207
SPS.kulumsa	NTPP.geregera	-0.00220219	0.0180633
SPS.kulumsa	PH	0.15336	0.0108694
SPS.kulumsa	PH.adet	0.149254	0.0523344
SPS.kulumsa	PH.geregera	0.0181832	0.0117202
SPS.kulumsa	SPL	-0.0878328	0.0250778
SPS.kulumsa	SPL.adet	-0.0357691	0.0212538
SPS.kulumsa	SPL.geregera	-0.105438	0.0475774
SPS.kulumsa	SPS	0.313748	0.014299
SPS.kulumsa	SPS.adet	0.161693	0.0349953
SPS.kulumsa	SPS.geregera	0.0773951	0.0147749
SPS.kulumsa	TGW	0.118149	0.0574556
SPS.kulumsa	TGW.adet	0.0650582	0.0317074
SPS.kulumsa	TGW.geregera	0.0451883	0.0140953
SPS.kulumsa	OA	0.24224	0.0650563
SPS.kulumsa	OA.adet	0.121152	0.0448056
SPS.kulumsa	OA.geregera	0.0610948	0.0343621
SPS.kulumsa	OA.F	0.206241	0.0400433
SPS.kulumsa	OA.M	0.248092	0.0785095
SPS.kulumsa	OA.adet.F	0.108969	0.0418487
SPS.kulumsa	OA.adet.M	0.118181	0.0442671
SPS.kulumsa	OA.geregera.F	0.0238838	0.0339974
SPS.kulumsa	OA.geregera.M	0.0807158	0.0280778
TGW.kulumsa	BM	0.300765	0.0530437
TGW.kulumsa	BM.adet	0.22086	0.0252063
TGW.kulumsa	BM.geregera	0.0944175	0.0268756
TGW.kulumsa	DB	0.0178249	0.0610311
TGW.kulumsa	DB.adet	0.0200886	0.0830734
TGW.kulumsa	DB.geregera	0.0114382	0.0441687
TGW.kulumsa	DF	0.019165	0.0594841
TGW.kulumsa	DF.adet	0.0142821	0.0711517
TGW.kulumsa	DF.geregera	0.0216956	0.039469
TGW.kulumsa	DH	0.0159993	0.0611883
TGW.kulumsa	DH.adet	0.0143908	0.0802164
TGW.kulumsa	DH.geregera	0.0146703	0.0430908
TGW.kulumsa	DM	0.142556	0.0527092
TGW.kulumsa	DM.adet	0.143151	0.0740791
TGW.kulumsa	DM.geregera	0.0718969	0.0402322
TGW.kulumsa	GY	0.259795	0.053713
TGW.kulumsa	GY.adet	0.172465	0.0147459
TGW.kulumsa	GY.geregera	0.0712129	0.0382294
TGW.kulumsa	NSPKPS	0.04732	0.0295517
TGW.kulumsa	NSPKPS.adet	0.0394939	0.0380283
TGW.kulumsa	NSPKPS.geregera	0.00752818	0.00882772
TGW.kulumsa	NTPP	-0.0478452	0.0228894
TGW.kulumsa	NTPP.adet	-0.0546062	0.0249648
TGW.kulumsa	NTPP.geregera	-0.0304109	0.0159164
TGW.kulumsa	PH	0.366671	0.0143435
TGW.kulumsa	PH.adet	0.351346	0.0416431
TGW.kulumsa	PH.geregera	0.122158	0.0440631
TGW.kulumsa	SPL	-0.0601527	0.0234999
TGW.kulumsa	SPL.adet	0.0240555	0.0187071
TGW.kulumsa	SPL.geregera	-0.0956401	0.0482376
TGW.kulumsa	SPS	0.0508903	0.0211812
TGW.kulumsa	SPS.adet	-0.00171778	0.00948072
TGW.kulumsa	SPS.geregera	0.0204004	0.0228849
TGW.kulumsa	TGW	0.644602	0.0102749
TGW.kulumsa	TGW.adet	0.475799	0.0268839
TGW.kulumsa	TGW.geregera	0.414487	0.0212951
TGW.kulumsa	OA	0.42915	0.0448348
TGW.kulumsa	OA.adet	0.298387	0.0273829
TGW.kulumsa	OA.geregera	0.16143	0.0293597
TGW.kulumsa	OA.F	0.357041	0.0404697
TGW.kulumsa	OA.M	0.446099	0.04632
TGW.kulumsa	OA.adet.F	0.2556	0.0270438
TGW.kulumsa	OA.adet.M	0.303881	0.0249245
TGW.kulumsa	OA.geregera.F	0.083711	0.0123806
TGW.kulumsa	OA.geregera.M	0.197981	0.0311028
OA.kulumsa	BM	0.313992	0.0706833
OA.kulumsa	BM.adet	0.169757	0.0182151
OA.kulumsa	BM.geregera	0.0637862	0.100276
OA.kulumsa	DB	-0.0551877	0.109489
OA.kulumsa	DB.adet	-0.061811	0.11185
OA.kulumsa	DB.geregera	-0.0460605	0.0654962
OA.kulumsa	DF	-0.0517602	0.108465
OA.kulumsa	DF.adet	-0.0620029	0.110041
OA.kulumsa	DF.geregera	-0.0335384	0.0669003
OA.kulumsa	DH	-0.059349	0.108254
OA.kulumsa	DH.adet	-0.0717633	0.110743
OA.kulumsa	DH.geregera	-0.0451524	0.066895
OA.kulumsa	DM	0.0285772	0.123278
OA.kulumsa	DM.adet	0.0247285	0.104794
OA.kulumsa	DM.geregera	-0.0137206	0.0801305
OA.kulumsa	GY	0.321266	0.0505327
OA.kulumsa	GY.adet	0.180984	0.0337419
OA.kulumsa	GY.geregera	0.0815292	0.107763
OA.kulumsa	NSPKPS	0.0364931	0.0137187
OA.kulumsa	NSPKPS.adet	0.0252702	0.0296541
OA.kulumsa	NSPKPS.geregera	-0.00900356	0.0184427
OA.kulumsa	NTPP	-0.020607	0.0476877
OA.kulumsa	NTPP.adet	-0.0259722	0.0353367
OA.kulumsa	NTPP.geregera	-0.021788	0.0275774
OA.kulumsa	PH	0.292011	0.0217607
OA.kulumsa	PH.adet	0.270502	0.0513257
OA.kulumsa	PH.geregera	0.0762374	0.0156344
OA.kulumsa	SPL	-0.0697717	0.0614457
OA.kulumsa	SPL.adet	-0.00769102	0.00922205
OA.kulumsa	SPL.geregera	-0.10188	0.066811
OA.kulumsa	SPS	0.126355	0.0300194
OA.kulumsa	SPS.adet	0.0369519	0.011236
OA.kulumsa	SPS.geregera	0.0476522	0.0380825
OA.kulumsa	TGW	0.370312	0.0444302
OA.kulumsa	TGW.adet	0.262801	0.0511724
OA.kulumsa	TGW.geregera	0.223796	0.0878948
OA.kulumsa	OA	0.487343	0.0454715
OA.kulumsa	OA.adet	0.210908	0.0156951
OA.kulumsa	OA.geregera	0.139441	0.0906084
OA.kulumsa	OA.F	0.41891	0.0605907
OA.kulumsa	OA.M	0.495502	0.0400575
OA.kulumsa	OA.adet.F	0.15264	0.0187127
OA.kulumsa	OA.adet.M	0.24189	0.0142524
OA.kulumsa	OA.geregera.F	0.0683056	0.0892998
OA.kulumsa	OA.geregera.M	0.173615	0.0799773
OA.kulumsa.F	BM	0.272821	0.0704625
OA.kulumsa.F	BM.adet	0.14592	0.022577
OA.kulumsa.F	BM.geregera	0.0202386	0.0947891
OA.kulumsa.F	DB	-0.0585809	0.131761
OA.kulumsa.F	DB.adet	-0.0679104	0.132488
OA.kulumsa.F	DB.geregera	-0.0494911	0.086913
OA.kulumsa.F	DF	-0.0554917	0.13047
OA.kulumsa.F	DF.adet	-0.0664218	0.131677
OA.kulumsa.F	DF.geregera	-0.0383945	0.0878308
OA.kulumsa.F	DH	-0.0622208	0.130659
OA.kulumsa.F	DH.adet	-0.0776923	0.132047
OA.kulumsa.F	DH.geregera	-0.0485149	0.0884288
OA.kulumsa.F	DM	0.0229717	0.151024
OA.kulumsa.F	DM.adet	-0.000976137	0.120831
OA.kulumsa.F	DM.geregera	-0.0132406	0.109485
OA.kulumsa.F	GY	0.289998	0.040668
OA.kulumsa.F	GY.adet	0.162241	0.0402355
OA.kulumsa.F	GY.geregera	0.0479875	0.0994027
OA.kulumsa.F	NSPKPS	0.0129047	0.0167235
OA.kulumsa.F	NSPKPS.adet	0.00431159	0.0386642
OA.kulumsa.F	NSPKPS.geregera	-0.028881	0.0200748
OA.kulumsa.F	NTPP	-0.0266407	0.0536843
OA.kulumsa.F	NTPP.adet	-0.0289687	0.0423534
OA.kulumsa.F	NTPP.geregera	-0.0253307	0.0316459
OA.kulumsa.F	PH	0.215348	0.0298796
OA.kulumsa.F	PH.adet	0.20378	0.0513928
OA.kulumsa.F	PH.geregera	0.0302751	0.00694702
OA.kulumsa.F	SPL	-0.0811113	0.0708106
OA.kulumsa.F	SPL.adet	-0.0194615	0.00935037
OA.kulumsa.F	SPL.geregera	-0.11005	0.0669968
OA.kulumsa.F	SPS	0.112403	0.0308404
OA.kulumsa.F	SPS.adet	0.0358223	0.0133537
OA.kulumsa.F	SPS.geregera	0.0268348	0.0354226
OA.kulumsa.F	TGW	0.306329	0.0422043
OA.kulumsa.F	TGW.adet	0.213813	0.0638082
OA.kulumsa.F	TGW.geregera	0.167544	0.0875692
OA.kulumsa.F	OA	0.420747	0.0344702
OA.kulumsa.F	OA.adet	0.165234	0.0284907
OA.kulumsa.F	OA.geregera	0.0714341	0.0875607
OA.kulumsa.F	OA.F	0.385798	0.0560484
OA.kulumsa.F	OA.M	0.408894	0.0285201
OA.kulumsa.F	OA.adet.F	0.111196	0.0289364
OA.kulumsa.F	OA.adet.M	0.197285	0.027503
OA.kulumsa.F	OA.geregera.F	0.0165915	0.0873191
OA.kulumsa.F	OA.geregera.M	0.101215	0.0772383
OA.kulumsa.M	BM	0.332037	0.0637489
OA.kulumsa.M	BM.adet	0.178352	0.0160561
OA.kulumsa.M	BM.geregera	0.0960869	0.103428
OA.kulumsa.M	DB	-0.0457651	0.083908
OA.kulumsa.M	DB.adet	-0.0488563	0.0895333
OA.kulumsa.M	DB.geregera	-0.037213	0.0424312
OA.kulumsa.M	DF	-0.0419398	0.0826796
OA.kulumsa.M	DF.adet	-0.0501164	0.0862341
OA.kulumsa.M	DF.geregera	-0.0236132	0.0436246
OA.kulumsa.M	DH	-0.050032	0.0826735
OA.kulumsa.M	DH.adet	-0.05802	0.0875195
OA.kulumsa.M	DH.geregera	-0.0362912	0.043363
OA.kulumsa.M	DM	0.0342442	0.0898649
OA.kulumsa.M	DM.adet	0.0499081	0.082828
OA.kulumsa.M	DM.geregera	-0.0107403	0.0472121
OA.kulumsa.M	GY	0.329316	0.0577398
OA.kulumsa.M	GY.adet	0.183963	0.0287785
OA.kulumsa.M	GY.geregera	0.102508	0.112287
OA.kulumsa.M	NSPKPS	0.0533468	0.0194535
OA.kulumsa.M	NSPKPS.adet	0.0402709	0.0223882
OA.kulumsa.M	NSPKPS.geregera	0.006591	0.0166593
OA.kulumsa.M	NTPP	-0.0163027	0.0400091
OA.kulumsa.M	NTPP.adet	-0.024591	0.0284452
OA.kulumsa.M	NTPP.geregera	-0.0178718	0.0219631
OA.kulumsa.M	PH	0.343462	0.0255201
OA.kulumsa.M	PH.adet	0.313236	0.052175
OA.kulumsa.M	PH.geregera	0.109277	0.016036
OA.kulumsa.M	SPL	-0.054394	0.0469495
OA.kulumsa.M	SPL.adet	0.00459345	0.00771523
OA.kulumsa.M	SPL.geregera	-0.0912093	0.0603286
OA.kulumsa.M	SPS	0.131087	0.0268768
OA.kulumsa.M	SPS.adet	0.0361702	0.00789871
OA.kulumsa.M	SPS.geregera	0.0618197	0.0393985
OA.kulumsa.M	TGW	0.401738	0.0442319
OA.kulumsa.M	TGW.adet	0.286468	0.0457593
OA.kulumsa.M	TGW.geregera	0.256459	0.0848582
OA.kulumsa.M	OA	0.512504	0.0500819
OA.kulumsa.M	OA.adet	0.240287	0.00859416
OA.kulumsa.M	OA.geregera	0.187207	0.0940187
OA.kulumsa.M	OA.F	0.417199	0.0583147
OA.kulumsa.M	OA.M	0.539426	0.0449335
OA.kulumsa.M	OA.adet.F	0.182068	0.0163759
OA.kulumsa.M	OA.adet.M	0.268031	0.001791
OA.kulumsa.M	OA.geregera.F	0.104332	0.0891248
OA.kulumsa.M	OA.geregera.M	0.224222	0.0848774

## Sheet: Table S6
predictor	predicted	Accuracy	SE
BM	DB	-0.348632	0.0044499
BM	DB.2012	-0.299824	0.00403771
BM	DB.2013	-0.366216	0.00444477
BM	DB.geregera	-0.24962	0.00394215
BM	DB.hagreselam	-0.387451	0.00460634
BM	DB.2012.geregera	-0.190633	0.00338504
BM	DB.2012.hagreselam	-0.364479	0.00455792
BM	DB.2013.geregera	-0.269662	0.00401098
BM	DB.2013.hagreselam	-0.372954	0.00415666
BM	DF	-0.323505	0.00360312
BM	DF.2012	-0.251567	0.00286656
BM	DF.2013	-0.359195	0.004521
BM	DF.geregera	-0.223232	0.00317016
BM	DF.hagreselam	-0.365413	0.00443635
BM	DF.2012.geregera	-0.15542	0.00367399
BM	DF.2012.hagreselam	-0.3126	0.00367588
BM	DF.2013.geregera	-0.25916	0.00383107
BM	DF.2013.hagreselam	-0.372059	0.00459458
BM	DM	-0.0756663	0.00525114
BM	DM.2012	-0.0194508	0.00557529
BM	DM.2013	-0.106549	0.00399481
BM	DM.geregera	0.019649	0.00566808
BM	DM.hagreselam	-0.178678	0.00361604
BM	DM.2012.geregera	0.00436756	0.00529511
BM	DM.2012.hagreselam	-0.0517505	0.00447696
BM	DM.2013.geregera	0.0289179	0.00468157
BM	DM.2013.hagreselam	-0.207406	0.00294853
BM	PH	0.147609	0.0072415
BM	PH.2012	0.218763	0.00751138
BM	PH.2013	0.0462003	0.0060006
BM	PH.geregera	0.0897522	0.00738157
BM	PH.hagreselam	0.191514	0.00583894
BM	PH.2012.geregera	0.169612	0.00704498
BM	PH.2012.hagreselam	0.227622	0.00674955
BM	PH.2013.geregera	0.00720533	0.0065044
BM	PH.2013.hagreselam	0.0833564	0.00384179
BM	NET	-0.201458	0.0080329
BM	NET.2012	-0.169571	0.00893908
BM	NET.2013	-0.142203	0.00434615
BM	NET.geregera	-0.220544	0.00728488
BM	NET.hagreselam	-0.145657	0.0065083
BM	NET.2012.geregera	-0.168008	0.00609378
BM	NET.2012.hagreselam	-0.12298	0.00782505
BM	NET.2013.geregera	-0.172527	0.00549422
BM	NET.2013.hagreselam	-0.0922797	0.00304229
BM	SPL	-0.247262	0.0103201
BM	SPL.2012	-0.272155	0.0100312
BM	SPL.2013	-0.175873	0.00894793
BM	SPL.geregera	-0.228318	0.00949094
BM	SPL.hagreselam	-0.221379	0.00929931
BM	SPL.2012.geregera	-0.255609	0.00819235
BM	SPL.2012.hagreselam	-0.236946	0.00990871
BM	SPL.2013.geregera	-0.158247	0.00883267
BM	SPL.2013.hagreselam	-0.127462	0.00548339
BM	SPS	0.366184	0.00816782
BM	SPS.2012	0.366574	0.00715124
BM	SPS.2013	0.269694	0.00724836
BM	SPS.geregera	0.342986	0.00583303
BM	SPS.hagreselam	0.291535	0.00861734
BM	SPS.2012.geregera	0.32289	0.0055366
BM	SPS.2012.hagreselam	0.30995	0.00711219
BM	SPS.2013.geregera	0.231207	0.00407842
BM	SPS.2013.hagreselam	0.188838	0.00804261
BM	BM	-0.0219011	0.0097235
BM	BM.2012	-0.0791056	0.00997355
BM	BM.2013	0.0307582	0.00675148
BM	BM.geregera	-0.0144385	0.0067322
BM	BM.hagreselam	-0.020742	0.00949063
BM	BM.2012.geregera	-0.0513123	0.00687263
BM	BM.2012.hagreselam	-0.0763729	0.00963724
BM	BM.2013.geregera	0.0207859	0.00408799
BM	BM.2013.hagreselam	0.026902	0.006328
BM	GY	0.140779	0.00806586
BM	GY.2012	0.046393	0.00838094
BM	GY.2013	0.173871	0.00586406
BM	GY.geregera	0.0882485	0.00607403
BM	GY.hagreselam	0.147383	0.00772114
BM	GY.2012.geregera	0.0646462	0.00514693
BM	GY.2012.hagreselam	0.0221937	0.00851301
BM	GY.2013.geregera	0.0750549	0.00481521
BM	GY.2013.hagreselam	0.18967	0.00486531
BM	TGW	0.45041	0.00380722
BM	TGW.2012	0.411032	0.00379193
BM	TGW.2013	0.437413	0.00367766
BM	TGW.geregera	0.406844	0.00363904
BM	TGW.hagreselam	0.437128	0.00362709
BM	TGW.2012.geregera	0.357556	0.00380445
BM	TGW.2012.hagreselam	0.400113	0.00343969
BM	TGW.2013.geregera	0.376827	0.00315274
BM	TGW.2013.hagreselam	0.403415	0.00355576
BM	EARLINESS	0.147845	0.00425286
BM	EARLINESS.geregera	0.100836	0.00385328
BM	EARLINESS.hagreselam	0.179473	0.00425418
BM	EARLINESS.F	0.169059	0.00399088
BM	EARLINESS.M	0.130748	0.00440503
BM	EARLINESS.geregera.F	0.100934	0.00375319
BM	EARLINESS.geregera.M	0.0985397	0.00396797
BM	EARLINESS.hagreselam.F	0.221728	0.00395683
BM	EARLINESS.hagreselam.M	0.146168	0.00436803
BM	OVERALL	0.390699	0.0029778
BM	OVERALL.geregera	0.356814	0.00204523
BM	OVERALL.hagreselam	0.341884	0.00377135
BM	OVERALL.F	0.351426	0.0025715
BM	OVERALL.M	0.397566	0.00326349
BM	OVERALL.geregera.F	0.353243	0.0015086
BM	OVERALL.geregera.M	0.340496	0.00278324
BM	OVERALL.hagreselam.F	0.212222	0.00498033
BM	OVERALL.hagreselam.M	0.373043	0.00392762
BM	SPIKE	0.404052	0.00332336
BM	SPIKE.geregera	0.414211	0.00256329
BM	SPIKE.hagreselam	0.317532	0.00440999
BM	SPIKE.F	0.373761	0.00311999
BM	SPIKE.M	0.41015	0.00337365
BM	SPIKE.geregera.F	0.39317	0.0027192
BM	SPIKE.geregera.M	0.411226	0.0027083
BM	SPIKE.hagreselam.F	0.242781	0.00523223
BM	SPIKE.hagreselam.M	0.339946	0.0037804
BM	TILLER	0.0189426	0.0106945
BM	TILLER.geregera	-0.00448069	0.00880082
BM	TILLER.hagreselam	0.047491	0.00967736
BM	TILLER.F	0.0445415	0.00973484
BM	TILLER.M	0.000142051	0.0109921
BM	TILLER.geregera.F	0.020658	0.00818534
BM	TILLER.geregera.M	-0.0281117	0.00904155
BM	TILLER.hagreselam.F	0.0590729	0.00850218
BM	TILLER.hagreselam.M	0.0401285	0.00991504
BM.adet	DB	-0.301527	0.00385292
BM.adet	DB.2012	-0.244824	0.0036156
BM.adet	DB.2013	-0.33255	0.00374476
BM.adet	DB.geregera	-0.202516	0.00314078
BM.adet	DB.hagreselam	-0.34564	0.00416534
BM.adet	DB.2012.geregera	-0.140433	0.00282237
BM.adet	DB.2012.hagreselam	-0.31301	0.00424412
BM.adet	DB.2013.geregera	-0.236086	0.00315402
BM.adet	DB.2013.hagreselam	-0.344476	0.00367145
BM.adet	DF	-0.287189	0.00301366
BM.adet	DF.2012	-0.219793	0.0024744
BM.adet	DF.2013	-0.322575	0.00381077
BM.adet	DF.geregera	-0.190257	0.00262354
BM.adet	DF.hagreselam	-0.330736	0.00395137
BM.adet	DF.2012.geregera	-0.128391	0.00327927
BM.adet	DF.2012.hagreselam	-0.281516	0.00339707
BM.adet	DF.2013.geregera	-0.225458	0.00302237
BM.adet	DF.2013.hagreselam	-0.338538	0.00406684
BM.adet	DM	-0.0520828	0.00458848
BM.adet	DM.2012	-0.000669699	0.00509054
BM.adet	DM.2013	-0.0840976	0.00337397
BM.adet	DM.geregera	0.0461535	0.00525337
BM.adet	DM.hagreselam	-0.16718	0.00258342
BM.adet	DM.2012.geregera	0.0298821	0.00460657
BM.adet	DM.2012.hagreselam	-0.0496278	0.00440749
BM.adet	DM.2013.geregera	0.0491258	0.00462057
BM.adet	DM.2013.hagreselam	-0.192922	0.00206297
BM.adet	PH	0.216237	0.00643167
BM.adet	PH.2012	0.263702	0.00658707
BM.adet	PH.2013	0.127684	0.00539908
BM.adet	PH.geregera	0.147877	0.00665554
BM.adet	PH.hagreselam	0.260393	0.00511162
BM.adet	PH.2012.geregera	0.199997	0.00606157
BM.adet	PH.2012.hagreselam	0.278874	0.00604374
BM.adet	PH.2013.geregera	0.0790229	0.00613457
BM.adet	PH.2013.hagreselam	0.1496	0.00313452
BM.adet	NET	-0.184218	0.00751227
BM.adet	NET.2012	-0.157976	0.00771452
BM.adet	NET.2013	-0.127756	0.00467464
BM.adet	NET.geregera	-0.210976	0.00679355
BM.adet	NET.hagreselam	-0.12927	0.00611203
BM.adet	NET.2012.geregera	-0.186377	0.00507002
BM.adet	NET.2012.hagreselam	-0.102583	0.00684767
BM.adet	NET.2013.geregera	-0.14456	0.00560096
BM.adet	NET.2013.hagreselam	-0.0868743	0.00337484
BM.adet	SPL	-0.208331	0.00972309
BM.adet	SPL.2012	-0.242845	0.00949908
BM.adet	SPL.2013	-0.132363	0.00838483
BM.adet	SPL.geregera	-0.195989	0.0090569
BM.adet	SPL.hagreselam	-0.182981	0.00865893
BM.adet	SPL.2012.geregera	-0.240547	0.00770287
BM.adet	SPL.2012.hagreselam	-0.200699	0.00941183
BM.adet	SPL.2013.geregera	-0.116922	0.00853795
BM.adet	SPL.2013.hagreselam	-0.0996615	0.0049801
BM.adet	SPS	0.35644	0.00789073
BM.adet	SPS.2012	0.342437	0.00683538
BM.adet	SPS.2013	0.276719	0.00709628
BM.adet	SPS.geregera	0.348242	0.00572314
BM.adet	SPS.hagreselam	0.268264	0.0081983
BM.adet	SPS.2012.geregera	0.305487	0.00531933
BM.adet	SPS.2012.hagreselam	0.285196	0.00665917
BM.adet	SPS.2013.geregera	0.253788	0.00416907
BM.adet	SPS.2013.hagreselam	0.172729	0.00774015
BM.adet	BM	0.0501466	0.00882003
BM.adet	BM.2012	-0.0286394	0.00906813
BM.adet	BM.2013	0.0983093	0.00614959
BM.adet	BM.geregera	0.0275215	0.00626498
BM.adet	BM.hagreselam	0.0559505	0.00853041
BM.adet	BM.2012.geregera	-0.0369831	0.00602681
BM.adet	BM.2012.hagreselam	-0.00943722	0.00895312
BM.adet	BM.2013.geregera	0.0667997	0.00411284
BM.adet	BM.2013.hagreselam	0.0843052	0.00546951
BM.adet	GY	0.209328	0.00724039
BM.adet	GY.2012	0.0971984	0.00794111
BM.adet	GY.2013	0.237287	0.00501123
BM.adet	GY.geregera	0.132323	0.00558986
BM.adet	GY.hagreselam	0.218133	0.00685857
BM.adet	GY.2012.geregera	0.0899293	0.00491544
BM.adet	GY.2012.hagreselam	0.0774242	0.00811271
BM.adet	GY.2013.geregera	0.117324	0.0044156
BM.adet	GY.2013.hagreselam	0.247316	0.00392245
BM.adet	TGW	0.499929	0.00206624
BM.adet	TGW.2012	0.446121	0.00220449
BM.adet	TGW.2013	0.493791	0.00210817
BM.adet	TGW.geregera	0.459173	0.0019071
BM.adet	TGW.hagreselam	0.478358	0.00213346
BM.adet	TGW.2012.geregera	0.393349	0.00250908
BM.adet	TGW.2012.hagreselam	0.430059	0.00189578
BM.adet	TGW.2013.geregera	0.432562	0.00171256
BM.adet	TGW.2013.hagreselam	0.447808	0.00228258
BM.adet	EARLINESS	0.132175	0.00399819
BM.adet	EARLINESS.geregera	0.0652268	0.00340067
BM.adet	EARLINESS.hagreselam	0.190025	0.00417446
BM.adet	EARLINESS.F	0.152807	0.00383502
BM.adet	EARLINESS.M	0.115621	0.00409041
BM.adet	EARLINESS.geregera.F	0.0639642	0.00331769
BM.adet	EARLINESS.geregera.M	0.0648312	0.00348371
BM.adet	EARLINESS.hagreselam.F	0.238175	0.00399007
BM.adet	EARLINESS.hagreselam.M	0.15179	0.0042039
BM.adet	OVERALL	0.430661	0.00274678
BM.adet	OVERALL.geregera	0.378634	0.00224863
BM.adet	OVERALL.hagreselam	0.397225	0.00305052
BM.adet	OVERALL.F	0.385628	0.0025568
BM.adet	OVERALL.M	0.438322	0.00292976
BM.adet	OVERALL.geregera.F	0.365764	0.00202734
BM.adet	OVERALL.geregera.M	0.369765	0.00263113
BM.adet	OVERALL.hagreselam.F	0.271679	0.00434714
BM.adet	OVERALL.hagreselam.M	0.417286	0.00356477
BM.adet	SPIKE	0.447158	0.00284094
BM.adet	SPIKE.geregera	0.439472	0.00258873
BM.adet	SPIKE.hagreselam	0.376284	0.00352568
BM.adet	SPIKE.F	0.413888	0.00274871
BM.adet	SPIKE.M	0.453436	0.00284403
BM.adet	SPIKE.geregera.F	0.415588	0.00280474
BM.adet	SPIKE.geregera.M	0.438078	0.0025344
BM.adet	SPIKE.hagreselam.F	0.29518	0.00456314
BM.adet	SPIKE.hagreselam.M	0.395518	0.00292951
BM.adet	TILLER	0.076577	0.00983789
BM.adet	TILLER.geregera	0.0131069	0.00787832
BM.adet	TILLER.hagreselam	0.130574	0.00903609
BM.adet	TILLER.F	0.0911453	0.00893076
BM.adet	TILLER.M	0.0639973	0.0101149
BM.adet	TILLER.geregera.F	0.0344001	0.00730587
BM.adet	TILLER.geregera.M	-0.00746263	0.00812247
BM.adet	TILLER.hagreselam.F	0.127166	0.00792873
BM.adet	TILLER.hagreselam.M	0.129206	0.00926066
BM.geregera	DB	-0.136885	0.00795449
BM.geregera	DB.2012	-0.125657	0.00673798
BM.geregera	DB.2013	-0.136871	0.00846491
BM.geregera	DB.geregera	-0.0860472	0.00590684
BM.geregera	DB.hagreselam	-0.160742	0.00885388
BM.geregera	DB.2012.geregera	-0.0872834	0.00434024
BM.geregera	DB.2012.hagreselam	-0.145483	0.00847264
BM.geregera	DB.2013.geregera	-0.0667104	0.00681073
BM.geregera	DB.2013.hagreselam	-0.162566	0.00832671
BM.geregera	DF	-0.137838	0.00666255
BM.geregera	DF.2012	-0.13947	0.00447558
BM.geregera	DF.2013	-0.126409	0.0082525
BM.geregera	DF.geregera	-0.11494	0.00409019
BM.geregera	DF.hagreselam	-0.137388	0.00856749
BM.geregera	DF.2012.geregera	-0.131545	0.00328942
BM.geregera	DF.2012.hagreselam	-0.122083	0.00709405
BM.geregera	DF.2013.geregera	-0.0762522	0.0058555
BM.geregera	DF.2013.hagreselam	-0.13926	0.00885503
BM.geregera	DM	-0.137931	0.00528654
BM.geregera	DM.2012	-0.0993845	0.00598251
BM.geregera	DM.2013	-0.138254	0.0038568
BM.geregera	DM.geregera	-0.0857537	0.00686289
BM.geregera	DM.hagreselam	-0.160036	0.00321482
BM.geregera	DM.2012.geregera	-0.0723911	0.00597402
BM.geregera	DM.2012.hagreselam	-0.112205	0.00432007
BM.geregera	DM.2013.geregera	-0.0748061	0.00602454
BM.geregera	DM.2013.hagreselam	-0.143293	0.0037029
BM.geregera	PH	0.295429	0.00413638
BM.geregera	PH.2012	0.34918	0.00372764
BM.geregera	PH.2013	0.187139	0.0041257
BM.geregera	PH.geregera	0.263062	0.00426686
BM.geregera	PH.hagreselam	0.280784	0.00364948
BM.geregera	PH.2012.geregera	0.311053	0.00320826
BM.geregera	PH.2012.hagreselam	0.32374	0.00371726
BM.geregera	PH.2013.geregera	0.178484	0.00460517
BM.geregera	PH.2013.hagreselam	0.134668	0.0033093
BM.geregera	NET	0.0189271	0.0104199
BM.geregera	NET.2012	0.0698764	0.0104905
BM.geregera	NET.2013	-0.0277847	0.00623049
BM.geregera	NET.geregera	0.0169163	0.00940658
BM.geregera	NET.hagreselam	0.0155219	0.0084304
BM.geregera	NET.2012.geregera	0.0140802	0.0076413
BM.geregera	NET.2012.hagreselam	0.0729886	0.00887849
BM.geregera	NET.2013.geregera	0.0125051	0.00713035
BM.geregera	NET.2013.hagreselam	-0.0356159	0.0043204
BM.geregera	SPL	0.110792	0.0125975
BM.geregera	SPL.2012	0.0741649	0.0127627
BM.geregera	SPL.2013	0.133838	0.0102936
BM.geregera	SPL.geregera	0.108366	0.011209
BM.geregera	SPL.hagreselam	0.0913089	0.0117518
BM.geregera	SPL.2012.geregera	0.0399547	0.0107601
BM.geregera	SPL.2012.hagreselam	0.0924972	0.0122711
BM.geregera	SPL.2013.geregera	0.148253	0.00943949
BM.geregera	SPL.2013.hagreselam	0.0580207	0.00724374
BM.geregera	SPS	0.134972	0.0129643
BM.geregera	SPS.2012	0.127975	0.0115407
BM.geregera	SPS.2013	0.104905	0.0111191
BM.geregera	SPS.geregera	0.192244	0.0108569
BM.geregera	SPS.hagreselam	0.0368404	0.0117229
BM.geregera	SPS.2012.geregera	0.166989	0.00973319
BM.geregera	SPS.2012.hagreselam	0.0499964	0.0103053
BM.geregera	SPS.2013.geregera	0.140853	0.00784185
BM.geregera	SPS.2013.hagreselam	0.00862492	0.0100435
BM.geregera	BM	0.290346	0.00723937
BM.geregera	BM.2012	0.24649	0.00935656
BM.geregera	BM.2013	0.236311	0.00365271
BM.geregera	BM.geregera	0.201346	0.00517898
BM.geregera	BM.hagreselam	0.281555	0.00698888
BM.geregera	BM.2012.geregera	0.178115	0.00640289
BM.geregera	BM.2012.hagreselam	0.228447	0.00905795
BM.geregera	BM.2013.geregera	0.135066	0.00244881
BM.geregera	BM.2013.hagreselam	0.223373	0.00338078
BM.geregera	GY	0.34052	0.00395629
BM.geregera	GY.2012	0.294972	0.00604483
BM.geregera	GY.2013	0.282102	0.00248492
BM.geregera	GY.geregera	0.237595	0.00332321
BM.geregera	GY.hagreselam	0.337363	0.00369171
BM.geregera	GY.2012.geregera	0.235424	0.0026725
BM.geregera	GY.2012.hagreselam	0.258415	0.00695457
BM.geregera	GY.2013.geregera	0.16034	0.00294968
BM.geregera	GY.2013.hagreselam	0.277946	0.00244678
BM.geregera	TGW	0.34961	0.00896878
BM.geregera	TGW.2012	0.302806	0.00904145
BM.geregera	TGW.2013	0.353139	0.00809166
BM.geregera	TGW.geregera	0.310612	0.0082525
BM.geregera	TGW.hagreselam	0.344878	0.00855374
BM.geregera	TGW.2012.geregera	0.292696	0.00828912
BM.geregera	TGW.2012.hagreselam	0.272573	0.00852812
BM.geregera	TGW.2013.geregera	0.275537	0.0070445
BM.geregera	TGW.2013.hagreselam	0.354334	0.00741055
BM.geregera	EARLINESS	0.147948	0.00392894
BM.geregera	EARLINESS.geregera	0.100702	0.00353383
BM.geregera	EARLINESS.hagreselam	0.180359	0.00406464
BM.geregera	EARLINESS.F	0.162582	0.00362716
BM.geregera	EARLINESS.M	0.133661	0.00416098
BM.geregera	EARLINESS.geregera.F	0.0958188	0.00344925
BM.geregera	EARLINESS.geregera.M	0.104714	0.00363471
BM.geregera	EARLINESS.hagreselam.F	0.222288	0.00375004
BM.geregera	EARLINESS.hagreselam.M	0.145872	0.00428796
BM.geregera	OVERALL	0.366841	0.00673114
BM.geregera	OVERALL.geregera	0.330725	0.00562235
BM.geregera	OVERALL.hagreselam	0.338844	0.00642925
BM.geregera	OVERALL.F	0.347451	0.00502013
BM.geregera	OVERALL.M	0.357763	0.00762867
BM.geregera	OVERALL.geregera.F	0.289461	0.00587979
BM.geregera	OVERALL.geregera.M	0.352001	0.00500372
BM.geregera	OVERALL.hagreselam.F	0.336444	0.00214876
BM.geregera	OVERALL.hagreselam.M	0.296686	0.00863264
BM.geregera	SPIKE	0.392483	0.00654227
BM.geregera	SPIKE.geregera	0.357812	0.0074485
BM.geregera	SPIKE.hagreselam	0.373109	0.0042186
BM.geregera	SPIKE.F	0.368002	0.00585053
BM.geregera	SPIKE.M	0.393874	0.00677032
BM.geregera	SPIKE.geregera.F	0.30886	0.0077797
BM.geregera	SPIKE.geregera.M	0.383974	0.00669324
BM.geregera	SPIKE.hagreselam.F	0.355541	0.00199899
BM.geregera	SPIKE.hagreselam.M	0.346928	0.00562558
BM.geregera	TILLER	0.355652	0.00843955
BM.geregera	TILLER.geregera	0.266809	0.00751777
BM.geregera	TILLER.hagreselam	0.349995	0.00688314
BM.geregera	TILLER.F	0.334394	0.00740008
BM.geregera	TILLER.M	0.359472	0.00886099
BM.geregera	TILLER.geregera.F	0.265516	0.0066875
BM.geregera	TILLER.geregera.M	0.256098	0.00803309
BM.geregera	TILLER.hagreselam.F	0.305038	0.00597788
BM.geregera	TILLER.hagreselam.M	0.3661	0.0070716
BM.kulumsa	DB	-0.342828	0.00393776
BM.kulumsa	DB.2012	-0.294473	0.00366097
BM.kulumsa	DB.2013	-0.35928	0.00391081
BM.kulumsa	DB.geregera	-0.260646	0.00381413
BM.kulumsa	DB.hagreselam	-0.369531	0.00366693
BM.kulumsa	DB.2012.geregera	-0.187305	0.00355306
BM.kulumsa	DB.2012.hagreselam	-0.357756	0.00340068
BM.kulumsa	DB.2013.geregera	-0.29587	0.0034586
BM.kulumsa	DB.2013.hagreselam	-0.344413	0.00362538
BM.kulumsa	DF	-0.305075	0.00401118
BM.kulumsa	DF.2012	-0.20932	0.00377986
BM.kulumsa	DF.2013	-0.361831	0.00401867
BM.kulumsa	DF.geregera	-0.195559	0.00404168
BM.kulumsa	DF.hagreselam	-0.35854	0.003617
BM.kulumsa	DF.2012.geregera	-0.0949907	0.0039087
BM.kulumsa	DF.2012.hagreselam	-0.298865	0.00332945
BM.kulumsa	DF.2013.geregera	-0.272661	0.00380462
BM.kulumsa	DF.2013.hagreselam	-0.3685	0.00361736
BM.kulumsa	DM	0.0184521	0.00463347
BM.kulumsa	DM.2012	0.0607594	0.00425362
BM.kulumsa	DM.2013	-0.0228781	0.00415318
BM.kulumsa	DM.geregera	0.0961742	0.00370082
BM.kulumsa	DM.hagreselam	-0.0941493	0.00464903
BM.kulumsa	DM.2012.geregera	0.0656978	0.00352404
BM.kulumsa	DM.2012.hagreselam	0.0338203	0.00434882
BM.kulumsa	DM.2013.geregera	0.0991179	0.00308289
BM.kulumsa	DM.2013.hagreselam	-0.148607	0.00381758
BM.kulumsa	PH	-0.0840366	0.00448549
BM.kulumsa	PH.2012	-0.0292669	0.0047399
BM.kulumsa	PH.2013	-0.1279	0.00387384
BM.kulumsa	PH.geregera	-0.124857	0.0040848
BM.kulumsa	PH.hagreselam	-0.0183943	0.00435674
BM.kulumsa	PH.2012.geregera	-0.0519175	0.00419688
BM.kulumsa	PH.2012.hagreselam	-0.00186333	0.00473349
BM.kulumsa	PH.2013.geregera	-0.165633	0.00342199
BM.kulumsa	PH.2013.hagreselam	-0.0324517	0.00343146
BM.kulumsa	NET	-0.289442	0.00350409
BM.kulumsa	NET.2012	-0.284575	0.00410223
BM.kulumsa	NET.2013	-0.173103	0.00237727
BM.kulumsa	NET.geregera	-0.302097	0.00290973
BM.kulumsa	NET.hagreselam	-0.215644	0.00312638
BM.kulumsa	NET.2012.geregera	-0.224268	0.00308647
BM.kulumsa	NET.2012.hagreselam	-0.229668	0.00407247
BM.kulumsa	NET.2013.geregera	-0.241154	0.0024933
BM.kulumsa	NET.2013.hagreselam	-0.100494	0.00210811
BM.kulumsa	SPL	-0.428562	0.00362632
BM.kulumsa	SPL.2012	-0.427877	0.0035987
BM.kulumsa	SPL.2013	-0.355456	0.00327898
BM.kulumsa	SPL.geregera	-0.397605	0.00346288
BM.kulumsa	SPL.hagreselam	-0.380497	0.00325242
BM.kulumsa	SPL.2012.geregera	-0.370548	0.00310398
BM.kulumsa	SPL.2012.hagreselam	-0.401286	0.00354709
BM.kulumsa	SPL.2013.geregera	-0.34258	0.00343865
BM.kulumsa	SPL.2013.hagreselam	-0.225589	0.00215809
BM.kulumsa	SPS	0.368751	0.00401288
BM.kulumsa	SPS.2012	0.37453	0.00331722
BM.kulumsa	SPS.2013	0.26741	0.0038784
BM.kulumsa	SPS.geregera	0.282485	0.00380064
BM.kulumsa	SPS.hagreselam	0.361208	0.00347313
BM.kulumsa	SPS.2012.geregera	0.2844	0.00314821
BM.kulumsa	SPS.2012.hagreselam	0.365642	0.00281683
BM.kulumsa	SPS.2013.geregera	0.175134	0.0031124
BM.kulumsa	SPS.2013.hagreselam	0.256066	0.00371665
BM.kulumsa	BM	-0.284897	0.00504557
BM.kulumsa	BM.2012	-0.314886	0.0044728
BM.kulumsa	BM.2013	-0.173468	0.00428519
BM.kulumsa	BM.geregera	-0.195721	0.00343453
BM.kulumsa	BM.hagreselam	-0.276436	0.00510332
BM.kulumsa	BM.2012.geregera	-0.213514	0.00280859
BM.kulumsa	BM.2012.hagreselam	-0.301937	0.00469878
BM.kulumsa	BM.2013.geregera	-0.0993363	0.00284899
BM.kulumsa	BM.2013.hagreselam	-0.163016	0.00400472
BM.kulumsa	GY	-0.120888	0.00575411
BM.kulumsa	GY.2012	-0.196694	0.00505329
BM.kulumsa	GY.2013	-0.0305675	0.0049025
BM.kulumsa	GY.geregera	-0.0955817	0.00404335
BM.kulumsa	GY.hagreselam	-0.110783	0.00580205
BM.kulumsa	GY.2012.geregera	-0.110616	0.0032155
BM.kulumsa	GY.2012.hagreselam	-0.203631	0.00510944
BM.kulumsa	GY.2013.geregera	-0.0537046	0.00347369
BM.kulumsa	GY.2013.hagreselam	-0.00201601	0.00459027
BM.kulumsa	TGW	0.269836	0.00519328
BM.kulumsa	TGW.2012	0.267729	0.00452584
BM.kulumsa	TGW.2013	0.244156	0.00531464
BM.kulumsa	TGW.geregera	0.245335	0.00470147
BM.kulumsa	TGW.hagreselam	0.259551	0.00515374
BM.kulumsa	TGW.2012.geregera	0.211923	0.00430496
BM.kulumsa	TGW.2012.hagreselam	0.276517	0.00428898
BM.kulumsa	TGW.2013.geregera	0.228353	0.00435618
BM.kulumsa	TGW.2013.hagreselam	0.206904	0.0052295
BM.kulumsa	EARLINESS	0.0626462	0.00474783
BM.kulumsa	EARLINESS.geregera	0.052028	0.00397112
BM.kulumsa	EARLINESS.hagreselam	0.0642764	0.00500373
BM.kulumsa	EARLINESS.F	0.0796109	0.00479354
BM.kulumsa	EARLINESS.M	0.0509233	0.00468019
BM.kulumsa	EARLINESS.geregera.F	0.057427	0.00396481
BM.kulumsa	EARLINESS.geregera.M	0.0443248	0.00395523
BM.kulumsa	EARLINESS.hagreselam.F	0.0845852	0.00514621
BM.kulumsa	EARLINESS.hagreselam.M	0.0503445	0.00483889
BM.kulumsa	OVERALL	0.187113	0.00458488
BM.kulumsa	OVERALL.geregera	0.177239	0.0039536
BM.kulumsa	OVERALL.hagreselam	0.14511	0.0045486
BM.kulumsa	OVERALL.F	0.150722	0.00421761
BM.kulumsa	OVERALL.M	0.205277	0.0046328
BM.kulumsa	OVERALL.geregera.F	0.207517	0.00363461
BM.kulumsa	OVERALL.geregera.M	0.137942	0.00411138
BM.kulumsa	OVERALL.hagreselam.F	-0.0249942	0.00398099
BM.kulumsa	OVERALL.hagreselam.M	0.224947	0.00444378
BM.kulumsa	SPIKE	0.180025	0.00477308
BM.kulumsa	SPIKE.geregera	0.228048	0.00426282
BM.kulumsa	SPIKE.hagreselam	0.0794906	0.00473876
BM.kulumsa	SPIKE.F	0.160635	0.00445088
BM.kulumsa	SPIKE.M	0.187781	0.00481982
BM.kulumsa	SPIKE.geregera.F	0.24203	0.00391423
BM.kulumsa	SPIKE.geregera.M	0.201998	0.00442589
BM.kulumsa	SPIKE.hagreselam.F	-0.00348961	0.00433913
BM.kulumsa	SPIKE.hagreselam.M	0.133151	0.0046262
BM.kulumsa	TILLER	-0.287479	0.00539802
BM.kulumsa	TILLER.geregera	-0.2299	0.00421112
BM.kulumsa	TILLER.hagreselam	-0.256247	0.00526506
BM.kulumsa	TILLER.F	-0.233555	0.00520302
BM.kulumsa	TILLER.M	-0.316699	0.00532812
BM.kulumsa	TILLER.geregera.F	-0.195516	0.00419173
BM.kulumsa	TILLER.geregera.M	-0.25256	0.00407648
BM.kulumsa	TILLER.hagreselam.F	-0.19903	0.00482095
BM.kulumsa	TILLER.hagreselam.M	-0.281113	0.00529454
DB	DB	0.155427	0.0107152
DB	DB.2012	0.163825	0.00948835
DB	DB.2013	0.129473	0.0113623
DB	DB.geregera	0.132244	0.00953303
DB	DB.hagreselam	0.157493	0.0107451
DB	DB.2012.geregera	0.141105	0.00804259
DB	DB.2012.hagreselam	0.162068	0.0102027
DB	DB.2013.geregera	0.0940555	0.0103216
DB	DB.2013.hagreselam	0.135645	0.0104487
DB	DF	0.170392	0.00939076
DB	DF.2012	0.169641	0.00783438
DB	DF.2013	0.154165	0.010816
DB	DF.geregera	0.133977	0.00732363
DB	DF.hagreselam	0.180317	0.0103193
DB	DF.2012.geregera	0.154503	0.00634805
DB	DF.2012.hagreselam	0.154581	0.00932922
DB	DF.2013.geregera	0.0880389	0.00927217
DB	DF.2013.hagreselam	0.180444	0.0104547
DB	DM	0.0806641	0.00699374
DB	DM.2012	0.0487426	0.00878564
DB	DM.2013	0.0917507	0.00571441
DB	DM.geregera	0.0341749	0.00843747
DB	DM.hagreselam	0.116491	0.00526057
DB	DM.2012.geregera	0.0253667	0.008169
DB	DM.2012.hagreselam	0.0706563	0.00811709
DB	DM.2013.geregera	0.0340059	0.00716437
DB	DM.2013.hagreselam	0.113735	0.00645767
DB	PH	-0.0609952	0.0114464
DB	PH.2012	-0.0924667	0.0115651
DB	PH.2013	-0.0180567	0.0101744
DB	PH.geregera	-0.0644785	0.0109796
DB	PH.hagreselam	-0.0451818	0.0103948
DB	PH.2012.geregera	-0.0892277	0.010257
DB	PH.2012.hagreselam	-0.079453	0.0112793
DB	PH.2013.geregera	-0.0327014	0.0103036
DB	PH.2013.hagreselam	0.00844042	0.00740721
DB	NET	-0.0534683	0.0120955
DB	NET.2012	0.0140302	0.0116281
DB	NET.2013	-0.0829556	0.00836433
DB	NET.geregera	-0.00816777	0.0110093
DB	NET.hagreselam	-0.0595893	0.00998025
DB	NET.2012.geregera	-0.0187477	0.010325
DB	NET.2012.hagreselam	0.023268	0.00962311
DB	NET.2013.geregera	0.00376485	0.00779593
DB	NET.2013.hagreselam	-0.0936522	0.00695805
DB	SPL	0.0243226	0.0155784
DB	SPL.2012	0.0635566	0.0160803
DB	SPL.2013	-0.0263812	0.0126947
DB	SPL.geregera	0.0438551	0.014159
DB	SPL.hagreselam	-0.00242086	0.0144891
DB	SPL.2012.geregera	0.0891158	0.0144431
DB	SPL.2012.hagreselam	0.029732	0.0149497
DB	SPL.2013.geregera	-0.00542184	0.0114288
DB	SPL.2013.hagreselam	-0.0437427	0.00998555
DB	SPS	0.00335149	0.0136141
DB	SPS.2012	0.0340657	0.0133823
DB	SPS.2013	-0.02882	0.0109086
DB	SPS.geregera	0.0214958	0.010885
DB	SPS.hagreselam	-0.016536	0.0132811
DB	SPS.2012.geregera	0.00875173	0.0104595
DB	SPS.2012.hagreselam	0.052053	0.0134208
DB	SPS.2013.geregera	0.0238285	0.00806913
DB	SPS.2013.hagreselam	-0.0820311	0.0103042
DB	BM	0.00697484	0.0116429
DB	BM.2012	0.0636459	0.0120014
DB	BM.2013	-0.0425014	0.0088666
DB	BM.geregera	0.0197024	0.00905223
DB	BM.hagreselam	-0.00547756	0.0108248
DB	BM.2012.geregera	0.0203208	0.00884106
DB	BM.2012.hagreselam	0.0799958	0.0117809
DB	BM.2013.geregera	0.0106947	0.00727423
DB	BM.2013.hagreselam	-0.0696081	0.00719492
DB	GY	-0.0344435	0.00943553
DB	GY.2012	-0.000773651	0.00921109
DB	GY.2013	-0.0520301	0.00840955
DB	GY.geregera	0.00230195	0.00723881
DB	GY.hagreselam	-0.0538488	0.00922255
DB	GY.2012.geregera	-0.00494863	0.00627866
DB	GY.2012.hagreselam	0.00125018	0.00976628
DB	GY.2013.geregera	0.00647366	0.00647035
DB	GY.2013.hagreselam	-0.0790848	0.00787025
DB	TGW	-0.0281291	0.0153591
DB	TGW.2012	-0.0313219	0.0147425
DB	TGW.2013	-0.022464	0.0144861
DB	TGW.geregera	-0.00351955	0.0137908
DB	TGW.hagreselam	-0.0461846	0.0150343
DB	TGW.2012.geregera	-0.00621852	0.013107
DB	TGW.2012.hagreselam	-0.0464486	0.0143725
DB	TGW.2013.geregera	1.06825e-05	0.0123085
DB	TGW.2013.hagreselam	-0.0397191	0.0136863
DB	EARLINESS	-0.100286	0.0078028
DB	EARLINESS.geregera	-0.0825613	0.0072405
DB	EARLINESS.hagreselam	-0.102025	0.00798406
DB	EARLINESS.F	-0.105439	0.00792807
DB	EARLINESS.M	-0.0941626	0.00767744
DB	EARLINESS.geregera.F	-0.0865838	0.00733695
DB	EARLINESS.geregera.M	-0.0777855	0.00705657
DB	EARLINESS.hagreselam.F	-0.102643	0.00847752
DB	EARLINESS.hagreselam.M	-0.0961155	0.00768171
DB	OVERALL	0.0446392	0.0121347
DB	OVERALL.geregera	0.0211017	0.00994192
DB	OVERALL.hagreselam	0.0649404	0.0123361
DB	OVERALL.F	0.0419904	0.0107717
DB	OVERALL.M	0.0403639	0.0126373
DB	OVERALL.geregera.F	0.0290086	0.00961673
DB	OVERALL.geregera.M	0.0134521	0.00998942
DB	OVERALL.hagreselam.F	0.047467	0.0105912
DB	OVERALL.hagreselam.M	0.0584259	0.0132552
DB	SPIKE	0.0551886	0.0120947
DB	SPIKE.geregera	0.0400622	0.0116008
DB	SPIKE.hagreselam	0.0640103	0.0108938
DB	SPIKE.F	0.0618317	0.0112659
DB	SPIKE.M	0.046419	0.0123384
DB	SPIKE.geregera.F	0.0605171	0.0116837
DB	SPIKE.geregera.M	0.0217662	0.0110664
DB	SPIKE.hagreselam.F	0.0425633	0.00903864
DB	SPIKE.hagreselam.M	0.0669197	0.0118697
DB	TILLER	0.0197585	0.0125007
DB	TILLER.geregera	0.00165169	0.0100525
DB	TILLER.hagreselam	0.0283762	0.0124312
DB	TILLER.F	-0.00447747	0.0113052
DB	TILLER.M	0.0391166	0.013057
DB	TILLER.geregera.F	0.000288308	0.0094972
DB	TILLER.geregera.M	0.00252722	0.0103602
DB	TILLER.hagreselam.F	-0.0117041	0.0106771
DB	TILLER.hagreselam.M	0.0610601	0.0130979
DB.adet	DB	0.0290513	0.0133563
DB.adet	DB.2012	0.0511566	0.0122121
DB.adet	DB.2013	0.00244342	0.0134535
DB.adet	DB.geregera	0.0419577	0.0113984
DB.adet	DB.hagreselam	0.0153468	0.0135633
DB.adet	DB.2012.geregera	0.0684118	0.00961436
DB.adet	DB.2012.hagreselam	0.026091	0.0133075
DB.adet	DB.2013.geregera	0.00107376	0.0116548
DB.adet	DB.2013.hagreselam	0.00366407	0.0126718
DB.adet	DF	0.0679777	0.0120611
DB.adet	DF.2012	0.107541	0.0100685
DB.adet	DF.2013	0.0266803	0.0131457
DB.adet	DF.geregera	0.0911448	0.00922747
DB.adet	DF.hagreselam	0.0390454	0.0131101
DB.adet	DF.2012.geregera	0.152915	0.00722808
DB.adet	DF.2012.hagreselam	0.0355704	0.0117917
DB.adet	DF.2013.geregera	0.00705374	0.0105186
DB.adet	DF.2013.hagreselam	0.037573	0.0131396
DB.adet	DM	0.156556	0.0058353
DB.adet	DM.2012	0.122525	0.00690338
DB.adet	DM.2013	0.151472	0.00503342
DB.adet	DM.geregera	0.141543	0.00641
DB.adet	DM.hagreselam	0.121649	0.00669819
DB.adet	DM.2012.geregera	0.108503	0.00600809
DB.adet	DM.2012.hagreselam	0.105504	0.00793269
DB.adet	DM.2013.geregera	0.135753	0.00597337
DB.adet	DM.2013.hagreselam	0.0977637	0.00610111
DB.adet	PH	-0.100768	0.00996841
DB.adet	PH.2012	-0.123712	0.00981295
DB.adet	PH.2013	-0.059493	0.00963075
DB.adet	PH.geregera	-0.111265	0.00956799
DB.adet	PH.hagreselam	-0.069191	0.0091774
DB.adet	PH.2012.geregera	-0.119366	0.00850536
DB.adet	PH.2012.hagreselam	-0.106201	0.00999727
DB.adet	PH.2013.geregera	-0.0857359	0.0094616
DB.adet	PH.2013.hagreselam	-0.00342758	0.00719167
DB.adet	NET	-0.224872	0.0104031
DB.adet	NET.2012	-0.167849	0.010074
DB.adet	NET.2013	-0.175307	0.00747628
DB.adet	NET.geregera	-0.169467	0.0103536
DB.adet	NET.hagreselam	-0.194741	0.00830524
DB.adet	NET.2012.geregera	-0.141503	0.00892455
DB.adet	NET.2012.hagreselam	-0.131737	0.00840468
DB.adet	NET.2013.geregera	-0.122585	0.00798821
DB.adet	NET.2013.hagreselam	-0.148176	0.00631208
DB.adet	SPL	-0.184371	0.0134663
DB.adet	SPL.2012	-0.143299	0.0136515
DB.adet	SPL.2013	-0.201323	0.011331
DB.adet	SPL.geregera	-0.145456	0.0122626
DB.adet	SPL.hagreselam	-0.191788	0.0125751
DB.adet	SPL.2012.geregera	-0.0851402	0.0123456
DB.adet	SPL.2012.hagreselam	-0.168333	0.0126624
DB.adet	SPL.2013.geregera	-0.170486	0.0102488
DB.adet	SPL.2013.hagreselam	-0.157667	0.0091804
DB.adet	SPS	0.195212	0.0131715
DB.adet	SPS.2012	0.189748	0.0134639
DB.adet	SPS.2013	0.149841	0.0100338
DB.adet	SPS.geregera	0.185568	0.0110787
DB.adet	SPS.hagreselam	0.152195	0.0123078
DB.adet	SPS.2012.geregera	0.139962	0.0117424
DB.adet	SPS.2012.hagreselam	0.19001	0.0121727
DB.adet	SPS.2013.geregera	0.154167	0.0070369
DB.adet	SPS.2013.hagreselam	0.0725532	0.00977384
DB.adet	BM	-0.129432	0.0113914
DB.adet	BM.2012	-0.103109	0.0117331
DB.adet	BM.2013	-0.111722	0.00855806
DB.adet	BM.geregera	-0.0863425	0.00885747
DB.adet	BM.hagreselam	-0.128428	0.010734
DB.adet	BM.2012.geregera	-0.0927943	0.00816202
DB.adet	BM.2012.hagreselam	-0.0805889	0.0118199
DB.adet	BM.2013.geregera	-0.0451956	0.00678128
DB.adet	BM.2013.hagreselam	-0.12112	0.00713464
DB.adet	GY	-0.132361	0.00916513
DB.adet	GY.2012	-0.1261	0.0087647
DB.adet	GY.2013	-0.101647	0.00796441
DB.adet	GY.geregera	-0.0849769	0.00693015
DB.adet	GY.hagreselam	-0.137044	0.00922855
DB.adet	GY.2012.geregera	-0.0736953	0.00548972
DB.adet	GY.2012.hagreselam	-0.129844	0.00939558
DB.adet	GY.2013.geregera	-0.0645048	0.00617554
DB.adet	GY.2013.hagreselam	-0.0949392	0.0077281
DB.adet	TGW	0.0604477	0.014891
DB.adet	TGW.2012	0.0658883	0.013929
DB.adet	TGW.2013	0.0502956	0.0143754
DB.adet	TGW.geregera	0.0812423	0.013175
DB.adet	TGW.hagreselam	0.0345552	0.0147614
DB.adet	TGW.2012.geregera	0.079545	0.0120651
DB.adet	TGW.2012.hagreselam	0.0469939	0.0138611
DB.adet	TGW.2013.geregera	0.0699081	0.0120908
DB.adet	TGW.2013.hagreselam	0.0195362	0.013665
DB.adet	EARLINESS	-0.107296	0.00884218
DB.adet	EARLINESS.geregera	-0.0924407	0.00740465
DB.adet	EARLINESS.hagreselam	-0.104553	0.00955777
DB.adet	EARLINESS.F	-0.101522	0.00920224
DB.adet	EARLINESS.M	-0.109229	0.00856255
DB.adet	EARLINESS.geregera.F	-0.0884766	0.00746735
DB.adet	EARLINESS.geregera.M	-0.0964525	0.00723228
DB.adet	EARLINESS.hagreselam.F	-0.0948543	0.0103639
DB.adet	EARLINESS.hagreselam.M	-0.106257	0.00894865
DB.adet	OVERALL	0.121818	0.0116355
DB.adet	OVERALL.geregera	0.0891253	0.00978403
DB.adet	OVERALL.hagreselam	0.132452	0.0115391
DB.adet	OVERALL.F	0.0988233	0.0108027
DB.adet	OVERALL.M	0.129166	0.0118243
DB.adet	OVERALL.geregera.F	0.110222	0.00961834
DB.adet	OVERALL.geregera.M	0.0634786	0.0096536
DB.adet	OVERALL.hagreselam.F	0.0300629	0.0105907
DB.adet	OVERALL.hagreselam.M	0.166277	0.011931
DB.adet	SPIKE	0.125417	0.0118138
DB.adet	SPIKE.geregera	0.130704	0.0113011
DB.adet	SPIKE.hagreselam	0.0942646	0.0108095
DB.adet	SPIKE.F	0.130232	0.0114191
DB.adet	SPIKE.M	0.115317	0.0117851
DB.adet	SPIKE.geregera.F	0.164802	0.0110377
DB.adet	SPIKE.geregera.M	0.094105	0.0110119
DB.adet	SPIKE.hagreselam.F	0.0375577	0.0098432
DB.adet	SPIKE.hagreselam.M	0.118439	0.0110519
DB.adet	TILLER	-0.130329	0.0118091
DB.adet	TILLER.geregera	-0.129387	0.00903794
DB.adet	TILLER.hagreselam	-0.0936764	0.0120186
DB.adet	TILLER.F	-0.132418	0.0104958
DB.adet	TILLER.M	-0.121989	0.0124982
DB.adet	TILLER.geregera.F	-0.115789	0.00858345
DB.adet	TILLER.geregera.M	-0.137267	0.00923132
DB.adet	TILLER.hagreselam.F	-0.109284	0.0100248
DB.adet	TILLER.hagreselam.M	-0.0721449	0.0129011
DB.geregera	DB	0.258646	0.0106894
DB.geregera	DB.2012	0.243748	0.00945999
DB.geregera	DB.2013	0.246908	0.0112352
DB.geregera	DB.geregera	0.195557	0.00968622
DB.geregera	DB.hagreselam	0.28138	0.0107703
DB.geregera	DB.2012.geregera	0.185822	0.00829743
DB.geregera	DB.2012.hagreselam	0.265572	0.0100602
DB.geregera	DB.2013.geregera	0.166875	0.0100856
DB.geregera	DB.2013.hagreselam	0.265961	0.0105709
DB.geregera	DF	0.25597	0.00943689
DB.geregera	DF.2012	0.226899	0.00795864
DB.geregera	DF.2013	0.257161	0.0108908
DB.geregera	DF.geregera	0.180618	0.00843211
DB.geregera	DF.hagreselam	0.288175	0.00980507
DB.geregera	DF.2012.geregera	0.171022	0.00800524
DB.geregera	DF.2012.hagreselam	0.24741	0.00868154
DB.geregera	DF.2013.geregera	0.159703	0.00986401
DB.geregera	DF.2013.hagreselam	0.289748	0.0100518
DB.geregera	DM	0.111138	0.00797036
DB.geregera	DM.2012	0.0468458	0.00893764
DB.geregera	DM.2013	0.143414	0.00644688
DB.geregera	DM.geregera	0.0370743	0.00845939
DB.geregera	DM.hagreselam	0.174347	0.00662208
DB.geregera	DM.2012.geregera	0.015272	0.0081958
DB.geregera	DM.2012.hagreselam	0.0835025	0.00829756
DB.geregera	DM.2013.geregera	0.0475473	0.0069001
DB.geregera	DM.2013.hagreselam	0.183695	0.00653829
DB.geregera	PH	-0.0739011	0.0118191
DB.geregera	PH.2012	-0.121839	0.0123353
DB.geregera	PH.2013	-0.0113501	0.0101168
DB.geregera	PH.geregera	-0.0468842	0.0116116
DB.geregera	PH.hagreselam	-0.0929667	0.0105235
DB.geregera	PH.2012.geregera	-0.0927079	0.0112876
DB.geregera	PH.2012.hagreselam	-0.128367	0.0114473
DB.geregera	PH.2013.geregera	-0.000276542	0.0105886
DB.geregera	PH.2013.hagreselam	-0.021755	0.00773919
DB.geregera	NET	0.0338341	0.0128776
DB.geregera	NET.2012	0.1062	0.0124535
DB.geregera	NET.2013	-0.0356774	0.00871968
DB.geregera	NET.geregera	0.0990575	0.0101959
DB.geregera	NET.hagreselam	-0.00127778	0.011059
DB.geregera	NET.2012.geregera	0.0979925	0.00931546
DB.geregera	NET.2012.hagreselam	0.0798085	0.0108345
DB.geregera	NET.2013.geregera	0.0594765	0.00729336
DB.geregera	NET.2013.hagreselam	-0.0623322	0.0073636
DB.geregera	SPL	0.159302	0.0143745
DB.geregera	SPL.2012	0.187985	0.0149021
DB.geregera	SPL.2013	0.0984726	0.0114998
DB.geregera	SPL.geregera	0.161641	0.0129775
DB.geregera	SPL.hagreselam	0.125368	0.0133837
DB.geregera	SPL.2012.geregera	0.195861	0.0123346
DB.geregera	SPL.2012.hagreselam	0.146119	0.0147037
DB.geregera	SPL.2013.geregera	0.0986984	0.0112843
DB.geregera	SPL.2013.hagreselam	0.0558221	0.00787162
DB.geregera	SPS	-0.0693347	0.0158773
DB.geregera	SPS.2012	-0.043396	0.0153446
DB.geregera	SPS.2013	-0.077436	0.0126673
DB.geregera	SPS.geregera	-0.0504188	0.0131279
DB.geregera	SPS.hagreselam	-0.0702651	0.0149506
DB.geregera	SPS.2012.geregera	-0.0309325	0.0129692
DB.geregera	SPS.2012.hagreselam	-0.0447393	0.0140868
DB.geregera	SPS.2013.geregera	-0.0479538	0.00893583
DB.geregera	SPS.2013.hagreselam	-0.0780005	0.0123804
DB.geregera	BM	0.0287466	0.0122904
DB.geregera	BM.2012	0.0795981	0.0125227
DB.geregera	BM.2013	-0.0225304	0.00928996
DB.geregera	BM.geregera	0.0573662	0.00900966
DB.geregera	BM.hagreselam	-0.00351716	0.011874
DB.geregera	BM.2012.geregera	0.0384342	0.00873041
DB.geregera	BM.2012.hagreselam	0.0879696	0.0126802
DB.geregera	BM.2013.geregera	0.047874	0.00738738
DB.geregera	BM.2013.hagreselam	-0.0729274	0.00795266
DB.geregera	GY	-0.0245393	0.0109069
DB.geregera	GY.2012	-0.0051523	0.0108899
DB.geregera	GY.2013	-0.0337738	0.0091594
DB.geregera	GY.geregera	0.0380073	0.0084873
DB.geregera	GY.hagreselam	-0.0654472	0.0105023
DB.geregera	GY.2012.geregera	-0.00991167	0.00752608
DB.geregera	GY.2012.hagreselam	-0.00167802	0.0110833
DB.geregera	GY.2013.geregera	0.0580107	0.00724051
DB.geregera	GY.2013.hagreselam	-0.092861	0.00842657
DB.geregera	TGW	-0.131816	0.0146604
DB.geregera	TGW.2012	-0.130612	0.0141246
DB.geregera	TGW.2013	-0.119224	0.0137879
DB.geregera	TGW.geregera	-0.0937294	0.0132717
DB.geregera	TGW.hagreselam	-0.150215	0.0142195
DB.geregera	TGW.2012.geregera	-0.0984239	0.0132705
DB.geregera	TGW.2012.hagreselam	-0.139113	0.0130761
DB.geregera	TGW.2013.geregera	-0.0749939	0.0113438
DB.geregera	TGW.2013.hagreselam	-0.137728	0.0133038
DB.geregera	EARLINESS	-0.147306	0.00883459
DB.geregera	EARLINESS.geregera	-0.112325	0.00806632
DB.geregera	EARLINESS.hagreselam	-0.161506	0.00884064
DB.geregera	EARLINESS.F	-0.157314	0.00895528
DB.geregera	EARLINESS.M	-0.137145	0.00869472
DB.geregera	EARLINESS.geregera.F	-0.119094	0.00802674
DB.geregera	EARLINESS.geregera.M	-0.104123	0.00803666
DB.geregera	EARLINESS.hagreselam.F	-0.169978	0.00941106
DB.geregera	EARLINESS.hagreselam.M	-0.14934	0.00845903
DB.geregera	OVERALL	-0.0756347	0.014248
DB.geregera	OVERALL.geregera	-0.0949166	0.0122462
DB.geregera	OVERALL.hagreselam	-0.0304729	0.0137988
DB.geregera	OVERALL.F	-0.0799937	0.0126571
DB.geregera	OVERALL.M	-0.0723292	0.0146445
DB.geregera	OVERALL.geregera.F	-0.0981369	0.0116387
DB.geregera	OVERALL.geregera.M	-0.0844671	0.0122394
DB.geregera	OVERALL.hagreselam.F	-0.0108565	0.0112991
DB.geregera	OVERALL.hagreselam.M	-0.0455767	0.0145903
DB.geregera	SPIKE	-0.0588633	0.0144668
DB.geregera	SPIKE.geregera	-0.0847037	0.0141219
DB.geregera	SPIKE.hagreselam	-0.0144876	0.0127872
DB.geregera	SPIKE.F	-0.0508254	0.0136596
DB.geregera	SPIKE.M	-0.0638704	0.0144889
DB.geregera	SPIKE.geregera.F	-0.0729169	0.0141087
DB.geregera	SPIKE.geregera.M	-0.0880645	0.0135377
DB.geregera	SPIKE.hagreselam.F	-0.00323054	0.010842
DB.geregera	SPIKE.hagreselam.M	-0.0244428	0.0133838
DB.geregera	TILLER	0.0311976	0.0144828
DB.geregera	TILLER.geregera	0.0159546	0.0117676
DB.geregera	TILLER.hagreselam	0.0334373	0.0137911
DB.geregera	TILLER.F	-0.0122439	0.0134453
DB.geregera	TILLER.M	0.0667092	0.0147039
DB.geregera	TILLER.geregera.F	0.000439391	0.0113624
DB.geregera	TILLER.geregera.M	0.0297934	0.0117574
DB.geregera	TILLER.hagreselam.F	-0.0243351	0.0119449
DB.geregera	TILLER.hagreselam.M	0.0795722	0.0144316
DB.kulumsa	DB	0.162155	0.0105276
DB.kulumsa	DB.2012	0.16409	0.0095003
DB.kulumsa	DB.2013	0.142113	0.0111421
DB.kulumsa	DB.geregera	0.136035	0.00938281
DB.kulumsa	DB.hagreselam	0.166001	0.0104681
DB.kulumsa	DB.2012.geregera	0.129303	0.00806646
DB.kulumsa	DB.2012.hagreselam	0.174378	0.0100868
DB.kulumsa	DB.2013.geregera	0.116035	0.0103074
DB.kulumsa	DB.2013.hagreselam	0.139478	0.0101004
DB.kulumsa	DF	0.170162	0.00896336
DB.kulumsa	DF.2012	0.147542	0.00734405
DB.kulumsa	DF.2013	0.172852	0.0102621
DB.kulumsa	DF.geregera	0.112368	0.00711498
DB.kulumsa	DF.hagreselam	0.198788	0.00981296
DB.kulumsa	DF.2012.geregera	0.10326	0.00593141
DB.kulumsa	DF.2012.hagreselam	0.16965	0.00873946
DB.kulumsa	DF.2013.geregera	0.10307	0.00891197
DB.kulumsa	DF.2013.hagreselam	0.199129	0.0100254
DB.kulumsa	DM	-0.015288	0.00629437
DB.kulumsa	DM.2012	-0.0195754	0.00868423
DB.kulumsa	DM.2013	-0.00635798	0.00493028
DB.kulumsa	DM.geregera	-0.0632721	0.00794057
DB.kulumsa	DM.hagreselam	0.0565067	0.00524687
DB.kulumsa	DM.2012.geregera	-0.0426578	0.00789253
DB.kulumsa	DM.2012.hagreselam	0.0233032	0.00791164
DB.kulumsa	DM.2013.geregera	-0.0648683	0.0066354
DB.kulumsa	DM.2013.hagreselam	0.0628706	0.0074364
DB.kulumsa	PH	-0.0175917	0.0115532
DB.kulumsa	PH.2012	-0.0335223	0.0110212
DB.kulumsa	PH.2013	0.00158475	0.0111271
DB.kulumsa	PH.geregera	-0.0242431	0.01145
DB.kulumsa	PH.hagreselam	-0.00591725	0.00995628
DB.kulumsa	PH.2012.geregera	-0.0395539	0.0105299
DB.kulumsa	PH.2012.hagreselam	-0.0222308	0.0100471
DB.kulumsa	PH.2013.geregera	-0.00715734	0.0110197
DB.kulumsa	PH.2013.hagreselam	0.0134082	0.00807629
DB.kulumsa	NET	0.0583318	0.0113655
DB.kulumsa	NET.2012	0.116347	0.0106033
DB.kulumsa	NET.2013	-0.0101864	0.008251
DB.kulumsa	NET.geregera	0.0788728	0.0109833
DB.kulumsa	NET.hagreselam	0.0361123	0.00916527
DB.kulumsa	NET.2012.geregera	0.0450134	0.00954948
DB.kulumsa	NET.2012.hagreselam	0.112658	0.00878799
DB.kulumsa	NET.2013.geregera	0.0740064	0.00856488
DB.kulumsa	NET.2013.hagreselam	-0.0395199	0.00648124
DB.kulumsa	SPL	0.136168	0.0170854
DB.kulumsa	SPL.2012	0.175164	0.0172825
DB.kulumsa	SPL.2013	0.0662252	0.0143623
DB.kulumsa	SPL.geregera	0.139888	0.0158306
DB.kulumsa	SPL.hagreselam	0.105379	0.0155071
DB.kulumsa	SPL.2012.geregera	0.171868	0.0159158
DB.kulumsa	SPL.2012.hagreselam	0.147278	0.0155683
DB.kulumsa	SPL.2013.geregera	0.0834189	0.0129555
DB.kulumsa	SPL.2013.hagreselam	0.0151538	0.0108836
DB.kulumsa	SPS	-0.121634	0.0130249
DB.kulumsa	SPS.2012	-0.0597588	0.0127494
DB.kulumsa	SPS.2013	-0.152749	0.0106752
DB.kulumsa	SPS.geregera	-0.0809746	0.0109588
DB.kulumsa	SPS.hagreselam	-0.131361	0.0122359
DB.kulumsa	SPS.2012.geregera	-0.0707095	0.00973515
DB.kulumsa	SPS.2012.hagreselam	-0.0304188	0.0130601
DB.kulumsa	SPS.2013.geregera	-0.0598678	0.00878217
DB.kulumsa	SPS.2013.hagreselam	-0.197643	0.00872919
DB.kulumsa	BM	0.092663	0.0122441
DB.kulumsa	BM.2012	0.170957	0.0116269
DB.kulumsa	BM.2013	-0.000850955	0.0100679
DB.kulumsa	BM.geregera	0.0779595	0.00894922
DB.kulumsa	BM.hagreselam	0.078614	0.0116632
DB.kulumsa	BM.2012.geregera	0.100799	0.00846436
DB.kulumsa	BM.2012.hagreselam	0.176884	0.0112849
DB.kulumsa	BM.2013.geregera	0.0269525	0.00717182
DB.kulumsa	BM.2013.hagreselam	-0.0238467	0.00874942
DB.kulumsa	GY	0.0308965	0.0105626
DB.kulumsa	GY.2012	0.0951703	0.00944778
DB.kulumsa	GY.2013	-0.0279696	0.0096505
DB.kulumsa	GY.geregera	0.0408721	0.00815001
DB.kulumsa	GY.hagreselam	0.0161362	0.0101149
DB.kulumsa	GY.2012.geregera	0.0561416	0.0070786
DB.kulumsa	GY.2012.hagreselam	0.0959519	0.00967308
DB.kulumsa	GY.2013.geregera	0.0169517	0.0069864
DB.kulumsa	GY.2013.hagreselam	-0.0529226	0.0089288
DB.kulumsa	TGW	-0.0498581	0.015975
DB.kulumsa	TGW.2012	-0.0536394	0.0154002
DB.kulumsa	TGW.2013	-0.0416383	0.0150205
DB.kulumsa	TGW.geregera	-0.0352997	0.0144875
DB.kulumsa	TGW.hagreselam	-0.0556864	0.0155394
DB.kulumsa	TGW.2012.geregera	-0.0316746	0.0134667
DB.kulumsa	TGW.2012.hagreselam	-0.0628794	0.0153029
DB.kulumsa	TGW.2013.geregera	-0.0306433	0.0132444
DB.kulumsa	TGW.2013.hagreselam	-0.0425632	0.013729
DB.kulumsa	EARLINESS	-0.0547322	0.00719679
DB.kulumsa	EARLINESS.geregera	-0.0395274	0.00717486
DB.kulumsa	EARLINESS.hagreselam	-0.0620949	0.00684692
DB.kulumsa	EARLINESS.F	-0.0650664	0.00719497
DB.kulumsa	EARLINESS.M	-0.0457519	0.00719946
DB.kulumsa	EARLINESS.geregera.F	-0.0463481	0.00729117
DB.kulumsa	EARLINESS.geregera.M	-0.0317058	0.00697138
DB.kulumsa	EARLINESS.hagreselam.F	-0.0694753	0.0071065
DB.kulumsa	EARLINESS.hagreselam.M	-0.0523757	0.00684294
DB.kulumsa	OVERALL	0.0183886	0.0119879
DB.kulumsa	OVERALL.geregera	0.0125584	0.00982038
DB.kulumsa	OVERALL.hagreselam	0.0242231	0.0122849
DB.kulumsa	OVERALL.F	0.0348583	0.0102723
DB.kulumsa	OVERALL.M	0.00199501	0.0126956
DB.kulumsa	OVERALL.geregera.F	0.011405	0.00945604
DB.kulumsa	OVERALL.geregera.M	0.0144379	0.0100245
DB.kulumsa	OVERALL.hagreselam.F	0.0665004	0.0100289
DB.kulumsa	OVERALL.hagreselam.M	-0.00980694	0.0132941
DB.kulumsa	SPIKE	0.0311959	0.0119293
DB.kulumsa	SPIKE.geregera	0.0108438	0.0114563
DB.kulumsa	SPIKE.hagreselam	0.0519047	0.0107983
DB.kulumsa	SPIKE.F	0.0385404	0.0108309
DB.kulumsa	SPIKE.M	0.0230473	0.0123251
DB.kulumsa	SPIKE.geregera.F	0.0169278	0.0113749
DB.kulumsa	SPIKE.geregera.M	0.00712934	0.0111333
DB.kulumsa	SPIKE.hagreselam.F	0.0550029	0.0086446
DB.kulumsa	SPIKE.hagreselam.M	0.0389521	0.0117783
DB.kulumsa	TILLER	0.121983	0.0115907
DB.kulumsa	TILLER.geregera	0.0974931	0.00975297
DB.kulumsa	TILLER.hagreselam	0.105175	0.0113418
DB.kulumsa	TILLER.F	0.095177	0.0102395
DB.kulumsa	TILLER.M	0.138384	0.0123061
DB.kulumsa	TILLER.geregera.F	0.0923891	0.00886872
DB.kulumsa	TILLER.geregera.M	0.097974	0.0103252
DB.kulumsa	TILLER.hagreselam.F	0.0627431	0.00965057
DB.kulumsa	TILLER.hagreselam.M	0.134529	0.0120631
DF	DB	0.15273	0.0105347
DF	DB.2012	0.150029	0.00945416
DF	DB.2013	0.138864	0.0110905
DF	DB.geregera	0.122434	0.00953766
DF	DB.hagreselam	0.160863	0.0105719
DF	DB.2012.geregera	0.11823	0.00837751
DF	DB.2012.hagreselam	0.1595	0.0100154
DF	DB.2013.geregera	0.102177	0.0100502
DF	DB.2013.hagreselam	0.144179	0.0102924
DF	DF	0.167631	0.00915288
DF	DF.2012	0.156836	0.00785923
DF	DF.2013	0.160597	0.0105343
DF	DF.geregera	0.122517	0.0072697
DF	DF.hagreselam	0.185329	0.0101326
DF	DF.2012.geregera	0.132034	0.00669299
DF	DF.2012.hagreselam	0.155143	0.00926224
DF	DF.2013.geregera	0.0907832	0.00911228
DF	DF.2013.hagreselam	0.18828	0.010253
DF	DM	0.0581176	0.00773076
DF	DM.2012	0.0179033	0.00911692
DF	DM.2013	0.0817102	0.00651917
DF	DM.geregera	0.00345564	0.00915165
DF	DM.hagreselam	0.113008	0.00564676
DF	DM.2012.geregera	-0.0070698	0.00866574
DF	DM.2012.hagreselam	0.0521382	0.00811041
DF	DM.2013.geregera	0.0129416	0.00778976
DF	DM.2013.hagreselam	0.120743	0.00669757
DF	PH	-0.0579522	0.0117144
DF	PH.2012	-0.0805555	0.0116983
DF	PH.2013	-0.0247232	0.0105725
DF	PH.geregera	-0.0529201	0.0111018
DF	PH.hagreselam	-0.0531672	0.0108026
DF	PH.2012.geregera	-0.0723037	0.0103618
DF	PH.2012.hagreselam	-0.0746022	0.011395
DF	PH.2013.geregera	-0.027607	0.010425
DF	PH.2013.hagreselam	-0.0117443	0.00814533
DF	NET	-0.0301824	0.0121711
DF	NET.2012	0.0395706	0.0120375
DF	NET.2013	-0.0710616	0.00815716
DF	NET.geregera	0.0188027	0.0109071
DF	NET.hagreselam	-0.043357	0.0100947
DF	NET.2012.geregera	0.0154002	0.010188
DF	NET.2012.hagreselam	0.0382566	0.0100831
DF	NET.2013.geregera	0.0140029	0.00774467
DF	NET.2013.hagreselam	-0.0843345	0.00669594
DF	SPL	0.0660761	0.0154288
DF	SPL.2012	0.107342	0.0158543
DF	SPL.2013	0.00576936	0.0126731
DF	SPL.geregera	0.0827282	0.0138541
DF	SPL.hagreselam	0.0345915	0.0145554
DF	SPL.2012.geregera	0.125387	0.0139545
DF	SPL.2012.hagreselam	0.0724154	0.0150039
DF	SPL.2013.geregera	0.0280475	0.01133
DF	SPL.2013.hagreselam	-0.0262991	0.0101424
DF	SPS	-0.0100349	0.0139483
DF	SPS.2012	0.0237823	0.0134686
DF	SPS.2013	-0.041821	0.0114151
DF	SPS.geregera	0.0171896	0.0112418
DF	SPS.hagreselam	-0.0361442	0.0134807
DF	SPS.2012.geregera	0.00671575	0.0105465
DF	SPS.2012.hagreselam	0.0358404	0.013521
DF	SPS.2013.geregera	0.019146	0.00836518
DF	SPS.2013.hagreselam	-0.0993036	0.0106745
DF	BM	0.019964	0.0114542
DF	BM.2012	0.0842066	0.0119923
DF	BM.2013	-0.0396705	0.00865426
DF	BM.geregera	0.0393653	0.00873825
DF	BM.hagreselam	-0.00197739	0.0108203
DF	BM.2012.geregera	0.0387675	0.00889437
DF	BM.2012.hagreselam	0.0953576	0.0117167
DF	BM.2013.geregera	0.0230331	0.00678061
DF	BM.2013.hagreselam	-0.0761736	0.00737171
DF	GY	-0.0302723	0.00909627
DF	GY.2012	0.0135923	0.00919083
DF	GY.2013	-0.0566923	0.00822834
DF	GY.geregera	0.015849	0.0068061
DF	GY.hagreselam	-0.0576503	0.00902377
DF	GY.2012.geregera	0.00429679	0.00595301
DF	GY.2012.hagreselam	0.0152078	0.010005
DF	GY.2013.geregera	0.0184595	0.00618215
DF	GY.2013.hagreselam	-0.0950015	0.00783512
DF	TGW	-0.0502708	0.0152621
DF	TGW.2012	-0.0510574	0.0148435
DF	TGW.2013	-0.0443311	0.0142447
DF	TGW.geregera	-0.0235723	0.0138931
DF	TGW.hagreselam	-0.067497	0.0147709
DF	TGW.2012.geregera	-0.0242678	0.0134254
DF	TGW.2012.hagreselam	-0.0648736	0.0142865
DF	TGW.2013.geregera	-0.0182387	0.0122216
DF	TGW.2013.hagreselam	-0.0602193	0.0133261
DF	EARLINESS	-0.0835308	0.00813738
DF	EARLINESS.geregera	-0.0617887	0.00776678
DF	EARLINESS.hagreselam	-0.0929661	0.00816127
DF	EARLINESS.F	-0.0897738	0.00822809
DF	EARLINESS.M	-0.0767011	0.0080158
DF	EARLINESS.geregera.F	-0.0656848	0.00790082
DF	EARLINESS.geregera.M	-0.0572975	0.00754846
DF	EARLINESS.hagreselam.F	-0.0972286	0.00859268
DF	EARLINESS.hagreselam.M	-0.0843695	0.00785055
DF	OVERALL	0.0343715	0.0117707
DF	OVERALL.geregera	0.0167911	0.00951579
DF	OVERALL.hagreselam	0.0515998	0.0121642
DF	OVERALL.F	0.0342778	0.0103216
DF	OVERALL.M	0.0292066	0.0123663
DF	OVERALL.geregera.F	0.0222071	0.00911534
DF	OVERALL.geregera.M	0.0121377	0.00969981
DF	OVERALL.hagreselam.F	0.0451778	0.0106031
DF	OVERALL.hagreselam.M	0.0410869	0.0130334
DF	SPIKE	0.048439	0.0117887
DF	SPIKE.geregera	0.0329678	0.0113069
DF	SPIKE.hagreselam	0.0604971	0.0107238
DF	SPIKE.F	0.05682	0.0108759
DF	SPIKE.M	0.0387188	0.012098
DF	SPIKE.geregera.F	0.0493797	0.0112852
DF	SPIKE.geregera.M	0.0190899	0.0109202
DF	SPIKE.hagreselam.F	0.0497904	0.0090949
DF	SPIKE.hagreselam.M	0.0561608	0.0115952
DF	TILLER	0.0469143	0.0127681
DF	TILLER.geregera	0.0285782	0.0102614
DF	TILLER.hagreselam	0.0477992	0.0128245
DF	TILLER.F	0.0176498	0.0115826
DF	TILLER.M	0.0700854	0.0132793
DF	TILLER.geregera.F	0.0261907	0.00964813
DF	TILLER.geregera.M	0.0291912	0.0106062
DF	TILLER.hagreselam.F	-0.000625912	0.0111636
DF	TILLER.hagreselam.M	0.0872996	0.0133616
DF.adet	DB	0.0808665	0.0108121
DF.adet	DB.2012	0.0797151	0.00986626
DF.adet	DB.2013	0.0737274	0.0109644
DF.adet	DB.geregera	0.076611	0.00928138
DF.adet	DB.hagreselam	0.0749907	0.0111164
DF.adet	DB.2012.geregera	0.0805783	0.00794091
DF.adet	DB.2012.hagreselam	0.0669392	0.0108839
DF.adet	DB.2013.geregera	0.0559066	0.00950672
DF.adet	DB.2013.hagreselam	0.0747087	0.0104381
DF.adet	DF	0.126206	0.00942451
DF.adet	DF.2012	0.150377	0.00767704
DF.adet	DF.2013	0.093457	0.0106604
DF.adet	DF.geregera	0.125213	0.00713315
DF.adet	DF.hagreselam	0.110156	0.0105496
DF.adet	DF.2012.geregera	0.171237	0.00568716
DF.adet	DF.2012.hagreselam	0.0981212	0.0095563
DF.adet	DF.2013.geregera	0.0526733	0.00874857
DF.adet	DF.2013.hagreselam	0.108798	0.0106131
DF.adet	DM	0.146569	0.00653403
DF.adet	DM.2012	0.113794	0.00703539
DF.adet	DM.2013	0.142642	0.00561875
DF.adet	DM.geregera	0.11371	0.00777454
DF.adet	DM.hagreselam	0.13948	0.00542965
DF.adet	DM.2012.geregera	0.0935991	0.00690588
DF.adet	DM.2012.hagreselam	0.10941	0.00677223
DF.adet	DM.2013.geregera	0.103594	0.00698513
DF.adet	DM.2013.hagreselam	0.119167	0.00514824
DF.adet	PH	-0.127667	0.0107703
DF.adet	PH.2012	-0.139173	0.0100871
DF.adet	PH.2013	-0.0934614	0.0103211
DF.adet	PH.geregera	-0.113207	0.0101699
DF.adet	PH.hagreselam	-0.121693	0.0100454
DF.adet	PH.2012.geregera	-0.113326	0.00891635
DF.adet	PH.2012.hagreselam	-0.139888	0.00997504
DF.adet	PH.2013.geregera	-0.0940744	0.0098791
DF.adet	PH.2013.hagreselam	-0.0600709	0.00817233
DF.adet	NET	-0.192679	0.010964
DF.adet	NET.2012	-0.114783	0.0108933
DF.adet	NET.2013	-0.17254	0.00760985
DF.adet	NET.geregera	-0.11024	0.0103416
DF.adet	NET.hagreselam	-0.18146	0.00888836
DF.adet	NET.2012.geregera	-0.0612527	0.00901017
DF.adet	NET.2012.hagreselam	-0.104368	0.00929429
DF.adet	NET.2013.geregera	-0.104303	0.00789464
DF.adet	NET.2013.hagreselam	-0.152078	0.00623926
DF.adet	SPL	-0.0929877	0.0133548
DF.adet	SPL.2012	-0.0443416	0.0134924
DF.adet	SPL.2013	-0.13444	0.0113568
DF.adet	SPL.geregera	-0.0613023	0.0119301
DF.adet	SPL.hagreselam	-0.109846	0.0127136
DF.adet	SPL.2012.geregera	0.000859044	0.0117244
DF.adet	SPL.2012.hagreselam	-0.0757474	0.0128955
DF.adet	SPL.2013.geregera	-0.104731	0.0102394
DF.adet	SPL.2013.hagreselam	-0.116564	0.00911853
DF.adet	SPS	0.156582	0.0136754
DF.adet	SPS.2012	0.161524	0.0137966
DF.adet	SPS.2013	0.110894	0.010658
DF.adet	SPS.geregera	0.156553	0.0115483
DF.adet	SPS.hagreselam	0.113668	0.0127631
DF.adet	SPS.2012.geregera	0.12872	0.0120154
DF.adet	SPS.2012.hagreselam	0.15154	0.0124297
DF.adet	SPS.2013.geregera	0.120842	0.00747145
DF.adet	SPS.2013.hagreselam	0.0451964	0.0104687
DF.adet	BM	-0.12606	0.0116505
DF.adet	BM.2012	-0.0767986	0.0116387
DF.adet	BM.2013	-0.128104	0.00905854
DF.adet	BM.geregera	-0.054655	0.00863743
DF.adet	BM.hagreselam	-0.149702	0.0111934
DF.adet	BM.2012.geregera	-0.0563333	0.00801564
DF.adet	BM.2012.hagreselam	-0.0720588	0.0117411
DF.adet	BM.2013.geregera	-0.0306364	0.00645204
DF.adet	BM.2013.hagreselam	-0.157139	0.00797555
DF.adet	GY	-0.151171	0.0100302
DF.adet	GY.2012	-0.122102	0.00926697
DF.adet	GY.2013	-0.132747	0.00897425
DF.adet	GY.geregera	-0.0686841	0.00700275
DF.adet	GY.hagreselam	-0.177576	0.01027
DF.adet	GY.2012.geregera	-0.0545514	0.00565434
DF.adet	GY.2012.hagreselam	-0.137636	0.00995407
DF.adet	GY.2013.geregera	-0.0555503	0.00606008
DF.adet	GY.2013.hagreselam	-0.146164	0.00884643
DF.adet	TGW	-0.0374624	0.0142177
DF.adet	TGW.2012	-0.0186581	0.0131819
DF.adet	TGW.2013	-0.0484937	0.0137906
DF.adet	TGW.geregera	-0.000378692	0.0128816
DF.adet	TGW.hagreselam	-0.0661729	0.0138067
DF.adet	TGW.2012.geregera	0.012696	0.0118018
DF.adet	TGW.2012.hagreselam	-0.0406331	0.0127748
DF.adet	TGW.2013.geregera	-0.00883737	0.0117647
DF.adet	TGW.2013.hagreselam	-0.0771407	0.0129533
DF.adet	EARLINESS	-0.139983	0.00722463
DF.adet	EARLINESS.geregera	-0.106676	0.00610464
DF.adet	EARLINESS.hagreselam	-0.15284	0.00799571
DF.adet	EARLINESS.F	-0.135594	0.00744194
DF.adet	EARLINESS.M	-0.140546	0.00705398
DF.adet	EARLINESS.geregera.F	-0.10184	0.00627485
DF.adet	EARLINESS.geregera.M	-0.111136	0.0058779
DF.adet	EARLINESS.hagreselam.F	-0.148381	0.00863219
DF.adet	EARLINESS.hagreselam.M	-0.149062	0.00753961
DF.adet	OVERALL	0.0605578	0.0117348
DF.adet	OVERALL.geregera	0.037191	0.00974965
DF.adet	OVERALL.hagreselam	0.0763253	0.011908
DF.adet	OVERALL.F	0.0435061	0.0105984
DF.adet	OVERALL.M	0.0671076	0.012046
DF.adet	OVERALL.geregera.F	0.0516078	0.00931915
DF.adet	OVERALL.geregera.M	0.021723	0.00992864
DF.adet	OVERALL.hagreselam.F	0.00977594	0.0107371
DF.adet	OVERALL.hagreselam.M	0.0973792	0.0121455
DF.adet	SPIKE	0.0732876	0.0122263
DF.adet	SPIKE.geregera	0.0757145	0.011458
DF.adet	SPIKE.hagreselam	0.0565677	0.0115928
DF.adet	SPIKE.F	0.0801468	0.0116012
DF.adet	SPIKE.M	0.0638068	0.0123286
DF.adet	SPIKE.geregera.F	0.104316	0.01109
DF.adet	SPIKE.geregera.M	0.0477307	0.0113451
DF.adet	SPIKE.hagreselam.F	0.0216558	0.0104554
DF.adet	SPIKE.hagreselam.M	0.0702589	0.0117621
DF.adet	TILLER	-0.114645	0.0119983
DF.adet	TILLER.geregera	-0.104634	0.00843792
DF.adet	TILLER.hagreselam	-0.0918758	0.01293
DF.adet	TILLER.F	-0.125397	0.0104989
DF.adet	TILLER.M	-0.0985	0.012746
DF.adet	TILLER.geregera.F	-0.0955911	0.0078084
DF.adet	TILLER.geregera.M	-0.109262	0.00882445
DF.adet	TILLER.hagreselam.F	-0.117672	0.0108849
DF.adet	TILLER.hagreselam.M	-0.0598662	0.0137122
DF.geregera	DB	0.21882	0.0119621
DF.geregera	DB.2012	0.20264	0.0104766
DF.geregera	DB.2013	0.213146	0.0125672
DF.geregera	DB.geregera	0.160733	0.0103356
DF.geregera	DB.hagreselam	0.241493	0.0124665
DF.geregera	DB.2012.geregera	0.152404	0.0085244
DF.geregera	DB.2012.hagreselam	0.222917	0.0118505
DF.geregera	DB.2013.geregera	0.137556	0.0110367
DF.geregera	DB.2013.hagreselam	0.233681	0.0119519
DF.geregera	DF	0.22765	0.00995003
DF.geregera	DF.2012	0.208529	0.0075732
DF.geregera	DF.2013	0.223421	0.0121218
DF.geregera	DF.geregera	0.166915	0.00809428
DF.geregera	DF.hagreselam	0.250334	0.0111461
DF.geregera	DF.2012.geregera	0.170346	0.00710034
DF.geregera	DF.2012.hagreselam	0.212429	0.00952162
DF.geregera	DF.2013.geregera	0.133979	0.0105591
DF.geregera	DF.2013.hagreselam	0.254297	0.0115703
DF.geregera	DM	0.126367	0.00733923
DF.geregera	DM.2012	0.056764	0.00850069
DF.geregera	DM.2013	0.159378	0.00633597
DF.geregera	DM.geregera	0.0567006	0.00854432
DF.geregera	DM.hagreselam	0.177742	0.00621139
DF.geregera	DM.2012.geregera	0.0232881	0.00796034
DF.geregera	DM.2012.hagreselam	0.0932625	0.00792058
DF.geregera	DM.2013.geregera	0.0727272	0.00741269
DF.geregera	DM.2013.hagreselam	0.181519	0.00704183
DF.geregera	PH	-0.105008	0.0126263
DF.geregera	PH.2012	-0.150356	0.0126706
DF.geregera	PH.2013	-0.039458	0.0111174
DF.geregera	PH.geregera	-0.0738752	0.0127267
DF.geregera	PH.hagreselam	-0.123502	0.0108121
DF.geregera	PH.2012.geregera	-0.118749	0.0117298
DF.geregera	PH.2012.hagreselam	-0.154203	0.0116246
DF.geregera	PH.2013.geregera	-0.0235518	0.0118665
DF.geregera	PH.2013.hagreselam	-0.0468668	0.00803625
DF.geregera	NET	-0.0168188	0.0148501
DF.geregera	NET.2012	0.0464536	0.0147995
DF.geregera	NET.2013	-0.0584209	0.00940896
DF.geregera	NET.geregera	0.0459155	0.0125675
DF.geregera	NET.hagreselam	-0.0389744	0.0124262
DF.geregera	NET.2012.geregera	0.0598829	0.0111952
DF.geregera	NET.2012.hagreselam	0.0280087	0.0125071
DF.geregera	NET.2013.geregera	0.0159789	0.00895331
DF.geregera	NET.2013.hagreselam	-0.071048	0.00757605
DF.geregera	SPL	0.090701	0.0179048
DF.geregera	SPL.2012	0.124927	0.0182262
DF.geregera	SPL.2013	0.0352136	0.0146794
DF.geregera	SPL.geregera	0.100048	0.0161348
DF.geregera	SPL.hagreselam	0.0625646	0.0165984
DF.geregera	SPL.2012.geregera	0.142601	0.0150323
DF.geregera	SPL.2012.hagreselam	0.0858134	0.0179192
DF.geregera	SPL.2013.geregera	0.0419132	0.0141386
DF.geregera	SPL.2013.hagreselam	0.0114127	0.0100868
DF.geregera	SPS	-0.00495637	0.0175283
DF.geregera	SPS.2012	0.00358609	0.0165317
DF.geregera	SPS.2013	-0.0120861	0.0142477
DF.geregera	SPS.geregera	0.0131755	0.0143432
DF.geregera	SPS.hagreselam	-0.0231236	0.0166328
DF.geregera	SPS.2012.geregera	0.00428837	0.0136304
DF.geregera	SPS.2012.hagreselam	0.00163012	0.0155581
DF.geregera	SPS.2013.geregera	0.0157322	0.00986314
DF.geregera	SPS.2013.hagreselam	-0.0416389	0.013874
DF.geregera	BM	-0.0347155	0.0143407
DF.geregera	BM.2012	0.0127182	0.0150183
DF.geregera	BM.2013	-0.0634156	0.0102152
DF.geregera	BM.geregera	0.0253993	0.0105435
DF.geregera	BM.hagreselam	-0.0752364	0.013704
DF.geregera	BM.2012.geregera	-0.00273752	0.0100371
DF.geregera	BM.2012.hagreselam	0.0196188	0.0151858
DF.geregera	BM.2013.geregera	0.0365318	0.00795702
DF.geregera	BM.2013.hagreselam	-0.121966	0.00868029
DF.geregera	GY	-0.0832879	0.0116112
DF.geregera	GY.2012	-0.070712	0.0119721
DF.geregera	GY.2013	-0.0709057	0.00940601
DF.geregera	GY.geregera	0.00354798	0.00953674
DF.geregera	GY.hagreselam	-0.128557	0.0107848
DF.geregera	GY.2012.geregera	-0.0472951	0.00776307
DF.geregera	GY.2012.hagreselam	-0.0693421	0.0123783
DF.geregera	GY.2013.geregera	0.0369611	0.00816962
DF.geregera	GY.2013.hagreselam	-0.129537	0.00817959
DF.geregera	TGW	-0.133556	0.0148705
DF.geregera	TGW.2012	-0.129254	0.0146642
DF.geregera	TGW.2013	-0.123236	0.0137367
DF.geregera	TGW.geregera	-0.0927128	0.0134654
DF.geregera	TGW.hagreselam	-0.154436	0.0144205
DF.geregera	TGW.2012.geregera	-0.0968328	0.0136796
DF.geregera	TGW.2012.hagreselam	-0.138386	0.0136343
DF.geregera	TGW.2013.geregera	-0.0747779	0.0113355
DF.geregera	TGW.2013.hagreselam	-0.144755	0.0132122
DF.geregera	EARLINESS	-0.15066	0.00800709
DF.geregera	EARLINESS.geregera	-0.113654	0.00751128
DF.geregera	EARLINESS.hagreselam	-0.166437	0.00786715
DF.geregera	EARLINESS.F	-0.159323	0.00815348
DF.geregera	EARLINESS.M	-0.141656	0.00784213
DF.geregera	EARLINESS.geregera.F	-0.116735	0.00756149
DF.geregera	EARLINESS.geregera.M	-0.109381	0.00741365
DF.geregera	EARLINESS.hagreselam.F	-0.178027	0.00839632
DF.geregera	EARLINESS.hagreselam.M	-0.152683	0.00748482
DF.geregera	OVERALL	-0.0723907	0.0140914
DF.geregera	OVERALL.geregera	-0.0880022	0.0122067
DF.geregera	OVERALL.hagreselam	-0.0338419	0.0134589
DF.geregera	OVERALL.F	-0.0815167	0.012315
DF.geregera	OVERALL.M	-0.0652356	0.01464
DF.geregera	OVERALL.geregera.F	-0.0835953	0.0117178
DF.geregera	OVERALL.geregera.M	-0.0853778	0.0121343
DF.geregera	OVERALL.hagreselam.F	-0.0438696	0.0113011
DF.geregera	OVERALL.hagreselam.M	-0.0322721	0.0146214
DF.geregera	SPIKE	-0.0589981	0.0143674
DF.geregera	SPIKE.geregera	-0.0723171	0.0142498
DF.geregera	SPIKE.hagreselam	-0.0306515	0.0126851
DF.geregera	SPIKE.F	-0.0511973	0.0134042
DF.geregera	SPIKE.M	-0.0639741	0.0145034
DF.geregera	SPIKE.geregera.F	-0.0552133	0.0143186
DF.geregera	SPIKE.geregera.M	-0.0811826	0.0136057
DF.geregera	SPIKE.hagreselam.F	-0.0298782	0.0110415
DF.geregera	SPIKE.hagreselam.M	-0.0329793	0.0133282
DF.geregera	TILLER	-0.0307723	0.0167664
DF.geregera	TILLER.geregera	-0.0339659	0.0134856
DF.geregera	TILLER.hagreselam	-0.0229261	0.015847
DF.geregera	TILLER.F	-0.070565	0.0152545
DF.geregera	TILLER.M	0.005292	0.0172682
DF.geregera	TILLER.geregera.F	-0.0423888	0.0128785
DF.geregera	TILLER.geregera.M	-0.0249688	0.0135857
DF.geregera	TILLER.hagreselam.F	-0.081133	0.0134513
DF.geregera	TILLER.hagreselam.M	0.0288921	0.0167725
DF.kulumsa	DB	0.128899	0.0121153
DF.kulumsa	DB.2012	0.122337	0.0110276
DF.kulumsa	DB.2013	0.1207	0.012613
DF.kulumsa	DB.geregera	0.0993705	0.0104286
DF.kulumsa	DB.hagreselam	0.139907	0.0123721
DF.kulumsa	DB.2012.geregera	0.077652	0.00915939
DF.kulumsa	DB.2012.hagreselam	0.148786	0.0118931
DF.kulumsa	DB.2013.geregera	0.105203	0.0110472
DF.kulumsa	DB.2013.hagreselam	0.114457	0.0118761
DF.kulumsa	DF	0.123015	0.0106224
DF.kulumsa	DF.2012	0.0852978	0.00872746
DF.kulumsa	DF.2013	0.142594	0.0119248
DF.kulumsa	DF.geregera	0.0583119	0.0081421
DF.kulumsa	DF.hagreselam	0.164371	0.0117726
DF.kulumsa	DF.2012.geregera	0.028441	0.00658919
DF.kulumsa	DF.2012.hagreselam	0.13337	0.010424
DF.kulumsa	DF.2013.geregera	0.0814128	0.00983534
DF.kulumsa	DF.2013.hagreselam	0.168107	0.0119656
DF.kulumsa	DM	-0.0683741	0.0066471
DF.kulumsa	DM.2012	-0.0833885	0.00844216
DF.kulumsa	DM.2013	-0.0373669	0.00559167
DF.kulumsa	DM.geregera	-0.119267	0.00794002
DF.kulumsa	DM.hagreselam	0.0263568	0.00638109
DF.kulumsa	DM.2012.geregera	-0.100117	0.00778169
DF.kulumsa	DM.2012.hagreselam	-0.0306153	0.00766267
DF.kulumsa	DM.2013.geregera	-0.105006	0.00654813
DF.kulumsa	DM.2013.hagreselam	0.0569165	0.00801623
DF.kulumsa	PH	0.0454611	0.0100424
DF.kulumsa	PH.2012	0.0433785	0.00966999
DF.kulumsa	PH.2013	0.0389311	0.0102302
DF.kulumsa	PH.geregera	0.0382106	0.00998771
DF.kulumsa	PH.hagreselam	0.0462175	0.00895776
DF.kulumsa	PH.2012.geregera	0.0299436	0.00924754
DF.kulumsa	PH.2012.hagreselam	0.0480657	0.00896979
DF.kulumsa	PH.2013.geregera	0.0388777	0.0099775
DF.kulumsa	PH.2013.hagreselam	0.0263161	0.00803811
DF.kulumsa	NET	0.110076	0.0113491
DF.kulumsa	NET.2012	0.171396	0.0104343
DF.kulumsa	NET.2013	0.0176696	0.00837229
DF.kulumsa	NET.geregera	0.127442	0.0113183
DF.kulumsa	NET.hagreselam	0.0770001	0.00892941
DF.kulumsa	NET.2012.geregera	0.0849585	0.0101358
DF.kulumsa	NET.2012.hagreselam	0.158498	0.00834894
DF.kulumsa	NET.2013.geregera	0.109662	0.00848041
DF.kulumsa	NET.2013.hagreselam	-0.0221334	0.00644736
DF.kulumsa	SPL	0.201097	0.0163232
DF.kulumsa	SPL.2012	0.22836	0.0166234
DF.kulumsa	SPL.2013	0.133485	0.013491
DF.kulumsa	SPL.geregera	0.20188	0.0149244
DF.kulumsa	SPL.hagreselam	0.160927	0.0150205
DF.kulumsa	SPL.2012.geregera	0.210874	0.01514
DF.kulumsa	SPL.2012.hagreselam	0.203847	0.0151223
DF.kulumsa	SPL.2013.geregera	0.153667	0.0119253
DF.kulumsa	SPL.2013.hagreselam	0.0503736	0.0105038
DF.kulumsa	SPS	-0.145288	0.0136703
DF.kulumsa	SPS.2012	-0.0758701	0.0133363
DF.kulumsa	SPS.2013	-0.178115	0.0110845
DF.kulumsa	SPS.geregera	-0.0900522	0.0115361
DF.kulumsa	SPS.hagreselam	-0.16406	0.0126032
DF.kulumsa	SPS.2012.geregera	-0.0718342	0.0107187
DF.kulumsa	SPS.2012.hagreselam	-0.058077	0.0129702
DF.kulumsa	SPS.2013.geregera	-0.0722575	0.00879709
DF.kulumsa	SPS.2013.hagreselam	-0.227415	0.00933051
DF.kulumsa	BM	0.177239	0.00944093
DF.kulumsa	BM.2012	0.246201	0.00938535
DF.kulumsa	BM.2013	0.0651938	0.00794138
DF.kulumsa	BM.geregera	0.130578	0.00747726
DF.kulumsa	BM.hagreselam	0.165369	0.00865296
DF.kulumsa	BM.2012.geregera	0.144453	0.00729499
DF.kulumsa	BM.2012.hagreselam	0.25538	0.00878326
DF.kulumsa	BM.2013.geregera	0.0645272	0.00635042
DF.kulumsa	BM.2013.hagreselam	0.0386727	0.00657611
DF.kulumsa	GY	0.118643	0.00707244
DF.kulumsa	GY.2012	0.184147	0.0061751
DF.kulumsa	GY.2013	0.0349143	0.00750465
DF.kulumsa	GY.geregera	0.0985319	0.00598865
DF.kulumsa	GY.hagreselam	0.105812	0.00676646
DF.kulumsa	GY.2012.geregera	0.100002	0.00520543
DF.kulumsa	GY.2012.hagreselam	0.192566	0.006508
DF.kulumsa	GY.2013.geregera	0.0648913	0.00578917
DF.kulumsa	GY.2013.hagreselam	-0.000375386	0.00742837
DF.kulumsa	TGW	0.00962739	0.0166285
DF.kulumsa	TGW.2012	-0.00617993	0.0164618
DF.kulumsa	TGW.2013	0.0215149	0.0152236
DF.kulumsa	TGW.geregera	0.0112223	0.0150113
DF.kulumsa	TGW.hagreselam	0.00861718	0.0162238
DF.kulumsa	TGW.2012.geregera	0.000208879	0.0148184
DF.kulumsa	TGW.2012.hagreselam	-0.00875876	0.0160045
DF.kulumsa	TGW.2013.geregera	0.0187301	0.0130541
DF.kulumsa	TGW.2013.hagreselam	0.0202485	0.0142233
DF.kulumsa	EARLINESS	0.0152206	0.00803069
DF.kulumsa	EARLINESS.geregera	0.0206558	0.0080917
DF.kulumsa	EARLINESS.hagreselam	0.006711	0.00756298
DF.kulumsa	EARLINESS.F	0.00539953	0.00821754
DF.kulumsa	EARLINESS.M	0.0233053	0.00788483
DF.kulumsa	EARLINESS.geregera.F	0.0116709	0.0082861
DF.kulumsa	EARLINESS.geregera.M	0.0300026	0.00778923
DF.kulumsa	EARLINESS.hagreselam.F	0.00223827	0.00810225
DF.kulumsa	EARLINESS.hagreselam.M	0.0133918	0.00734049
DF.kulumsa	OVERALL	0.05846	0.0124414
DF.kulumsa	OVERALL.geregera	0.0529048	0.0101767
DF.kulumsa	OVERALL.hagreselam	0.0579507	0.0126245
DF.kulumsa	OVERALL.F	0.0779236	0.0105818
DF.kulumsa	OVERALL.M	0.0382448	0.0132271
DF.kulumsa	OVERALL.geregera.F	0.0448274	0.00999394
DF.kulumsa	OVERALL.geregera.M	0.0591759	0.0101017
DF.kulumsa	OVERALL.hagreselam.F	0.115064	0.00916185
DF.kulumsa	OVERALL.hagreselam.M	0.0133264	0.0139633
DF.kulumsa	SPIKE	0.0753654	0.0121654
DF.kulumsa	SPIKE.geregera	0.0455949	0.0120789
DF.kulumsa	SPIKE.hagreselam	0.102435	0.0103362
DF.kulumsa	SPIKE.F	0.0853947	0.0109892
DF.kulumsa	SPIKE.M	0.0639167	0.012587
DF.kulumsa	SPIKE.geregera.F	0.0423252	0.0119867
DF.kulumsa	SPIKE.geregera.M	0.0486567	0.0116451
DF.kulumsa	SPIKE.hagreselam.F	0.11968	0.0075009
DF.kulumsa	SPIKE.hagreselam.M	0.0752349	0.0116749
DF.kulumsa	TILLER	0.223102	0.0086601
DF.kulumsa	TILLER.geregera	0.178479	0.00789317
DF.kulumsa	TILLER.hagreselam	0.198439	0.00857232
DF.kulumsa	TILLER.F	0.192933	0.00755476
DF.kulumsa	TILLER.M	0.238122	0.00934089
DF.kulumsa	TILLER.geregera.F	0.171882	0.00709012
DF.kulumsa	TILLER.geregera.M	0.176872	0.00851055
DF.kulumsa	TILLER.hagreselam.F	0.148571	0.00733165
DF.kulumsa	TILLER.hagreselam.M	0.227314	0.00915801
DH	DB	0.167026	0.010791
DH	DB.2012	0.171708	0.00962435
DH	DB.2013	0.143814	0.0113592
DH	DB.geregera	0.138811	0.00968217
DH	DB.hagreselam	0.171866	0.0108193
DH	DB.2012.geregera	0.144283	0.00831683
DH	DB.2012.hagreselam	0.1735	0.0102809
DH	DB.2013.geregera	0.103385	0.0103141
DH	DB.2013.hagreselam	0.151236	0.0104931
DH	DF	0.182362	0.00941338
DH	DF.2012	0.177727	0.00788374
DH	DF.2013	0.168466	0.0108135
DH	DF.geregera	0.141292	0.00742337
DH	DF.hagreselam	0.194705	0.0103753
DH	DF.2012.geregera	0.158553	0.00646641
DH	DF.2012.hagreselam	0.165696	0.00944413
DH	DF.2013.geregera	0.0976867	0.00935218
DH	DF.2013.hagreselam	0.195845	0.0104502
DH	DM	0.0832241	0.00726902
DH	DM.2012	0.0462998	0.00903231
DH	DM.2013	0.0981485	0.00579997
DH	DM.geregera	0.0299977	0.00876122
DH	DM.hagreselam	0.127378	0.00541103
DH	DM.2012.geregera	0.0195652	0.00854252
DH	DM.2012.hagreselam	0.0744046	0.00800967
DH	DM.2013.geregera	0.0324027	0.00725009
DH	DM.2013.hagreselam	0.126079	0.00656511
DH	PH	-0.071975	0.0117697
DH	PH.2012	-0.105524	0.0119259
DH	PH.2013	-0.0249768	0.0103636
DH	PH.geregera	-0.068883	0.0111442
DH	PH.hagreselam	-0.0622126	0.0108273
DH	PH.2012.geregera	-0.0958323	0.0104354
DH	PH.2012.hagreselam	-0.0964562	0.0117105
DH	PH.2013.geregera	-0.0345075	0.0103587
DH	PH.2013.hagreselam	-0.00294127	0.00775443
DH	NET	-0.0490988	0.0122657
DH	NET.2012	0.0150278	0.0120846
DH	NET.2013	-0.0778179	0.00829717
DH	NET.geregera	-0.00144108	0.0112991
DH	NET.hagreselam	-0.0572375	0.010046
DH	NET.2012.geregera	-0.00953811	0.0104637
DH	NET.2012.hagreselam	0.0206898	0.0100094
DH	NET.2013.geregera	0.00575658	0.00800702
DH	NET.2013.hagreselam	-0.0886994	0.00680916
DH	SPL	0.0387508	0.0159178
DH	SPL.2012	0.0782848	0.0164343
DH	SPL.2013	-0.0147928	0.0129549
DH	SPL.geregera	0.0601602	0.0145018
DH	SPL.hagreselam	0.00714429	0.0147477
DH	SPL.2012.geregera	0.105039	0.0146416
DH	SPL.2012.hagreselam	0.0407055	0.0153802
DH	SPL.2013.geregera	0.00797304	0.0118141
DH	SPL.2013.hagreselam	-0.039198	0.0099714
DH	SPS	-0.00936628	0.0138683
DH	SPS.2012	0.0216398	0.0134999
DH	SPS.2013	-0.0385446	0.0112658
DH	SPS.geregera	0.0104638	0.0111176
DH	SPS.hagreselam	-0.0275965	0.0135697
DH	SPS.2012.geregera	-0.00346753	0.0105121
DH	SPS.2012.hagreselam	0.0429328	0.0136336
DH	SPS.2013.geregera	0.01793	0.00831772
DH	SPS.2013.hagreselam	-0.0919404	0.0106717
DH	BM	-3.69162e-06	0.0122798
DH	BM.2012	0.0597981	0.0127325
DH	BM.2013	-0.0499294	0.00919775
DH	BM.geregera	0.0208889	0.00948031
DH	BM.hagreselam	-0.0171906	0.0113864
DH	BM.2012.geregera	0.02277	0.0094983
DH	BM.2012.hagreselam	0.0718009	0.0123191
DH	BM.2013.geregera	0.0103972	0.00725726
DH	BM.2013.hagreselam	-0.0799981	0.00761735
DH	GY	-0.048961	0.00974734
DH	GY.2012	-0.0104009	0.00971219
DH	GY.2013	-0.0663877	0.00858652
DH	GY.geregera	-0.00213845	0.00732353
DH	GY.hagreselam	-0.0723843	0.00953544
DH	GY.2012.geregera	-0.00875148	0.00639957
DH	GY.2012.hagreselam	-0.00984101	0.0103144
DH	GY.2013.geregera	0.00307557	0.00646259
DH	GY.2013.hagreselam	-0.0969175	0.0080142
DH	TGW	-0.0570127	0.0157234
DH	TGW.2012	-0.0587552	0.015079
DH	TGW.2013	-0.0497288	0.0148427
DH	TGW.geregera	-0.0279416	0.0142222
DH	TGW.hagreselam	-0.0756165	0.0152971
DH	TGW.2012.geregera	-0.0300969	0.0135637
DH	TGW.2012.hagreselam	-0.0732001	0.0145769
DH	TGW.2013.geregera	-0.0210045	0.0126442
DH	TGW.2013.hagreselam	-0.0671518	0.0139897
DH	EARLINESS	-0.106579	0.00796668
DH	EARLINESS.geregera	-0.0853796	0.00738975
DH	EARLINESS.hagreselam	-0.111252	0.00817142
DH	EARLINESS.F	-0.112315	0.0080592
DH	EARLINESS.M	-0.09992	0.00785725
DH	EARLINESS.geregera.F	-0.0884007	0.00753762
DH	EARLINESS.geregera.M	-0.0814883	0.0071615
DH	EARLINESS.hagreselam.F	-0.114586	0.00861082
DH	EARLINESS.hagreselam.M	-0.103034	0.00790297
DH	OVERALL	0.0214491	0.0123166
DH	OVERALL.geregera	0.00244122	0.0100932
DH	OVERALL.hagreselam	0.04167	0.0125556
DH	OVERALL.F	0.0223553	0.0108604
DH	OVERALL.M	0.0163349	0.0128758
DH	OVERALL.geregera.F	0.0119009	0.0096308
DH	OVERALL.geregera.M	-0.00548032	0.0102796
DH	OVERALL.hagreselam.F	0.0316695	0.0109024
DH	OVERALL.hagreselam.M	0.0343722	0.013409
DH	SPIKE	0.0322008	0.0124191
DH	SPIKE.geregera	0.0187588	0.0118973
DH	SPIKE.hagreselam	0.0433275	0.0112879
DH	SPIKE.F	0.0409413	0.011529
DH	SPIKE.M	0.0229246	0.0126946
DH	SPIKE.geregera.F	0.0395743	0.0118815
DH	SPIKE.geregera.M	0.00132885	0.011463
DH	SPIKE.hagreselam.F	0.028196	0.00957795
DH	SPIKE.hagreselam.M	0.0438988	0.0121678
DH	TILLER	0.0127755	0.0132241
DH	TILLER.geregera	0.0011034	0.0106927
DH	TILLER.hagreselam	0.016402	0.0130427
DH	TILLER.F	-0.0112482	0.0119111
DH	TILLER.M	0.0323112	0.0138297
DH	TILLER.geregera.F	-0.000816115	0.0100867
DH	TILLER.geregera.M	0.00252601	0.0109998
DH	TILLER.hagreselam.F	-0.0224908	0.0111058
DH	TILLER.hagreselam.M	0.048886	0.0138161
DH.adet	DB	0.0717378	0.0123774
DH.adet	DB.2012	0.0866769	0.0115193
DH.adet	DB.2013	0.0483648	0.0122614
DH.adet	DB.geregera	0.0713051	0.0105969
DH.adet	DB.hagreselam	0.0639875	0.0126224
DH.adet	DB.2012.geregera	0.0934838	0.00933635
DH.adet	DB.2012.hagreselam	0.0668074	0.0124275
DH.adet	DB.2013.geregera	0.0295412	0.0104426
DH.adet	DB.2013.hagreselam	0.0546659	0.0117317
DH.adet	DF	0.111476	0.0111429
DH.adet	DF.2012	0.146049	0.00951136
DH.adet	DF.2013	0.0706719	0.0120099
DH.adet	DF.geregera	0.121605	0.0085294
DH.adet	DF.hagreselam	0.0880069	0.0122242
DH.adet	DF.2012.geregera	0.179732	0.0069384
DH.adet	DF.2012.hagreselam	0.0800467	0.0112647
DH.adet	DF.2013.geregera	0.036208	0.00962245
DH.adet	DF.2013.hagreselam	0.0853791	0.0120569
DH.adet	DM	0.179003	0.00615285
DH.adet	DM.2012	0.136889	0.00740204
DH.adet	DM.2013	0.175858	0.00487033
DH.adet	DM.geregera	0.146217	0.00660677
DH.adet	DM.hagreselam	0.160579	0.0066347
DH.adet	DM.2012.geregera	0.114417	0.00651367
DH.adet	DM.2012.hagreselam	0.129022	0.00806308
DH.adet	DM.2013.geregera	0.138017	0.00560551
DH.adet	DM.2013.hagreselam	0.135434	0.00596111
DH.adet	PH	-0.133646	0.0103354
DH.adet	PH.2012	-0.161076	0.0102916
DH.adet	PH.2013	-0.0820359	0.00966614
DH.adet	PH.geregera	-0.127045	0.00942528
DH.adet	PH.hagreselam	-0.116971	0.00999101
DH.adet	PH.2012.geregera	-0.13935	0.00846495
DH.adet	PH.2012.hagreselam	-0.153727	0.0107185
DH.adet	PH.2013.geregera	-0.0953217	0.00912022
DH.adet	PH.2013.hagreselam	-0.0355272	0.00772082
DH.adet	NET	-0.215515	0.0104183
DH.adet	NET.2012	-0.159701	0.0106142
DH.adet	NET.2013	-0.168943	0.00725593
DH.adet	NET.geregera	-0.156117	0.0105529
DH.adet	NET.hagreselam	-0.189271	0.00822113
DH.adet	NET.2012.geregera	-0.116251	0.00924638
DH.adet	NET.2012.hagreselam	-0.132744	0.00882803
DH.adet	NET.2013.geregera	-0.124232	0.00794846
DH.adet	NET.2013.hagreselam	-0.140472	0.00605091
DH.adet	SPL	-0.148341	0.013713
DH.adet	SPL.2012	-0.102131	0.0138451
DH.adet	SPL.2013	-0.177444	0.0116259
DH.adet	SPL.geregera	-0.106945	0.0124544
DH.adet	SPL.hagreselam	-0.165524	0.0128272
DH.adet	SPL.2012.geregera	-0.0418097	0.0125428
DH.adet	SPL.2012.hagreselam	-0.136828	0.0128232
DH.adet	SPL.2013.geregera	-0.14399	0.0103958
DH.adet	SPL.2013.hagreselam	-0.146888	0.00942112
DH.adet	SPS	0.153851	0.0126805
DH.adet	SPS.2012	0.152487	0.012885
DH.adet	SPS.2013	0.115151	0.00988711
DH.adet	SPS.geregera	0.142614	0.0110437
DH.adet	SPS.hagreselam	0.123901	0.0117152
DH.adet	SPS.2012.geregera	0.102505	0.0111455
DH.adet	SPS.2012.hagreselam	0.163479	0.0118558
DH.adet	SPS.2013.geregera	0.122717	0.00756806
DH.adet	SPS.2013.hagreselam	0.0503736	0.00918866
DH.adet	BM	-0.150091	0.0120799
DH.adet	BM.2012	-0.116429	0.012388
DH.adet	BM.2013	-0.132077	0.00903071
DH.adet	BM.geregera	-0.0874783	0.00903062
DH.adet	BM.hagreselam	-0.159264	0.0115357
DH.adet	BM.2012.geregera	-0.0910522	0.00869972
DH.adet	BM.2012.hagreselam	-0.10281	0.0123718
DH.adet	BM.2013.geregera	-0.0480868	0.00667803
DH.adet	BM.2013.hagreselam	-0.147808	0.00777738
DH.adet	GY	-0.171482	0.00978034
DH.adet	GY.2012	-0.154289	0.00935426
DH.adet	GY.2013	-0.138661	0.00846046
DH.adet	GY.geregera	-0.100911	0.00701407
DH.adet	GY.hagreselam	-0.184119	0.00988898
DH.adet	GY.2012.geregera	-0.0840527	0.00570694
DH.adet	GY.2012.hagreselam	-0.162849	0.0100038
DH.adet	GY.2013.geregera	-0.07894	0.00607326
DH.adet	GY.2013.hagreselam	-0.136518	0.00806088
DH.adet	TGW	-0.0237151	0.0146527
DH.adet	TGW.2012	-0.00800364	0.0135205
DH.adet	TGW.2013	-0.0339043	0.0142974
DH.adet	TGW.geregera	0.00712264	0.0132064
DH.adet	TGW.hagreselam	-0.0487374	0.0143135
DH.adet	TGW.2012.geregera	0.0132374	0.0119501
DH.adet	TGW.2012.hagreselam	-0.0236582	0.0132428
DH.adet	TGW.2013.geregera	0.00194001	0.0121877
DH.adet	TGW.2013.hagreselam	-0.0623362	0.0134814
DH.adet	EARLINESS	-0.144345	0.0086563
DH.adet	EARLINESS.geregera	-0.114814	0.00722649
DH.adet	EARLINESS.hagreselam	-0.152227	0.00942803
DH.adet	EARLINESS.F	-0.140034	0.00892899
DH.adet	EARLINESS.M	-0.144735	0.00843515
DH.adet	EARLINESS.geregera.F	-0.108547	0.00737522
DH.adet	EARLINESS.geregera.M	-0.120652	0.00698396
DH.adet	EARLINESS.hagreselam.F	-0.14958	0.0100609
DH.adet	EARLINESS.hagreselam.M	-0.147558	0.00894071
DH.adet	OVERALL	0.0519577	0.0121095
DH.adet	OVERALL.geregera	0.0278261	0.0099683
DH.adet	OVERALL.hagreselam	0.0675097	0.0123596
DH.adet	OVERALL.F	0.0363375	0.011074
DH.adet	OVERALL.M	0.058394	0.0123673
DH.adet	OVERALL.geregera.F	0.0531541	0.00948237
DH.adet	OVERALL.geregera.M	0.00202143	0.0101183
DH.adet	OVERALL.hagreselam.F	-0.0172784	0.0112343
DH.adet	OVERALL.hagreselam.M	0.0999886	0.0125067
DH.adet	SPIKE	0.055673	0.0124459
DH.adet	SPIKE.geregera	0.0620602	0.0116049
DH.adet	SPIKE.hagreselam	0.0352204	0.0117844
DH.adet	SPIKE.F	0.0636766	0.0119468
DH.adet	SPIKE.M	0.0461685	0.0124591
DH.adet	SPIKE.geregera.F	0.0988439	0.0112992
DH.adet	SPIKE.geregera.M	0.0267465	0.011382
DH.adet	SPIKE.hagreselam.F	-0.00996638	0.0106583
DH.adet	SPIKE.hagreselam.M	0.0577383	0.0119929
DH.adet	TILLER	-0.159931	0.0126447
DH.adet	TILLER.geregera	-0.140875	0.00966857
DH.adet	TILLER.hagreselam	-0.13452	0.0129027
DH.adet	TILLER.F	-0.161655	0.0112275
DH.adet	TILLER.M	-0.15085	0.0133461
DH.adet	TILLER.geregera.F	-0.129055	0.0091177
DH.adet	TILLER.geregera.M	-0.146494	0.00991235
DH.adet	TILLER.hagreselam.F	-0.146936	0.0107911
DH.adet	TILLER.hagreselam.M	-0.113255	0.0137884
DH.geregera	DB	0.272368	0.0112253
DH.geregera	DB.2012	0.253828	0.00987123
DH.geregera	DB.2013	0.263417	0.0117913
DH.geregera	DB.geregera	0.205704	0.0102221
DH.geregera	DB.hagreselam	0.296081	0.0112373
DH.geregera	DB.2012.geregera	0.192319	0.008543
DH.geregera	DB.2012.hagreselam	0.277731	0.0106038
DH.geregera	DB.2013.geregera	0.17936	0.0107516
DH.geregera	DB.2013.hagreselam	0.282136	0.0109109
DH.geregera	DF	0.270947	0.0097235
DH.geregera	DF.2012	0.238826	0.00789726
DH.geregera	DF.2013	0.273851	0.0113674
DH.geregera	DF.geregera	0.19279	0.00865445
DH.geregera	DF.hagreselam	0.30322	0.0101478
DH.geregera	DF.2012.geregera	0.181699	0.00779968
DH.geregera	DF.2012.hagreselam	0.258459	0.00898884
DH.geregera	DF.2013.geregera	0.171417	0.0105185
DH.geregera	DF.2013.hagreselam	0.306778	0.0103385
DH.geregera	DM	0.114279	0.00781841
DH.geregera	DM.2012	0.0528929	0.00858858
DH.geregera	DM.2013	0.143015	0.00636716
DH.geregera	DM.geregera	0.0365909	0.00863538
DH.geregera	DM.hagreselam	0.181107	0.00626736
DH.geregera	DM.2012.geregera	0.0169342	0.00821379
DH.geregera	DM.2012.hagreselam	0.094607	0.00754686
DH.geregera	DM.2013.geregera	0.0452653	0.00707042
DH.geregera	DM.2013.hagreselam	0.185448	0.00636872
DH.geregera	PH	-0.0823964	0.0118395
DH.geregera	PH.2012	-0.137369	0.012013
DH.geregera	PH.2013	-0.0107329	0.0103847
DH.geregera	PH.geregera	-0.0495727	0.0119245
DH.geregera	PH.hagreselam	-0.10707	0.0101352
DH.geregera	PH.2012.geregera	-0.100765	0.0111366
DH.geregera	PH.2012.hagreselam	-0.148408	0.0110021
DH.geregera	PH.2013.geregera	0.00202919	0.0111031
DH.geregera	PH.2013.hagreselam	-0.023787	0.00749285
DH.geregera	NET	0.0316974	0.013481
DH.geregera	NET.2012	0.0988776	0.0129331
DH.geregera	NET.2013	-0.032995	0.00910353
DH.geregera	NET.geregera	0.10349	0.0107904
DH.geregera	NET.hagreselam	-0.00568209	0.0115044
DH.geregera	NET.2012.geregera	0.103634	0.00964907
DH.geregera	NET.2012.hagreselam	0.0693237	0.0111222
DH.geregera	NET.2013.geregera	0.0611415	0.00779632
DH.geregera	NET.2013.hagreselam	-0.059993	0.0076348
DH.geregera	SPL	0.161654	0.0152182
DH.geregera	SPL.2012	0.189263	0.0156627
DH.geregera	SPL.2013	0.101678	0.0122829
DH.geregera	SPL.geregera	0.166348	0.0136609
DH.geregera	SPL.hagreselam	0.124843	0.0142368
DH.geregera	SPL.2012.geregera	0.1998	0.0127982
DH.geregera	SPL.2012.hagreselam	0.144829	0.0155678
DH.geregera	SPL.2013.geregera	0.103162	0.0120202
DH.geregera	SPL.2013.hagreselam	0.0566018	0.00834807
DH.geregera	SPS	-0.0717787	0.0165211
DH.geregera	SPS.2012	-0.0514043	0.0159843
DH.geregera	SPS.2013	-0.0735622	0.0131094
DH.geregera	SPS.geregera	-0.0498695	0.0134438
DH.geregera	SPS.hagreselam	-0.0754754	0.0157637
DH.geregera	SPS.2012.geregera	-0.0360207	0.0131974
DH.geregera	SPS.2012.hagreselam	-0.0536138	0.0149579
DH.geregera	SPS.2013.geregera	-0.0428912	0.00909993
DH.geregera	SPS.2013.hagreselam	-0.0773862	0.0128694
DH.geregera	BM	0.0269848	0.0129246
DH.geregera	BM.2012	0.0757455	0.0132662
DH.geregera	BM.2013	-0.021822	0.00948367
DH.geregera	BM.geregera	0.0645968	0.00964397
DH.geregera	BM.hagreselam	-0.0123487	0.0122762
DH.geregera	BM.2012.geregera	0.0413562	0.00937435
DH.geregera	BM.2012.hagreselam	0.0793285	0.0131809
DH.geregera	BM.2013.geregera	0.0554061	0.0073884
DH.geregera	BM.2013.hagreselam	-0.0784862	0.00805365
DH.geregera	GY	-0.0350503	0.0107764
DH.geregera	GY.2012	-0.0165353	0.010875
DH.geregera	GY.2013	-0.0404936	0.00897454
DH.geregera	GY.geregera	0.0372717	0.00858067
DH.geregera	GY.hagreselam	-0.0807663	0.0102267
DH.geregera	GY.2012.geregera	-0.0137386	0.00735996
DH.geregera	GY.2012.hagreselam	-0.0152405	0.0111514
DH.geregera	GY.2013.geregera	0.0596223	0.00732348
DH.geregera	GY.2013.hagreselam	-0.103706	0.00803364
DH.geregera	TGW	-0.154714	0.0140712
DH.geregera	TGW.2012	-0.154667	0.0134995
DH.geregera	TGW.2013	-0.138892	0.0133093
DH.geregera	TGW.geregera	-0.113335	0.0127497
DH.geregera	TGW.hagreselam	-0.173385	0.0136403
DH.geregera	TGW.2012.geregera	-0.116587	0.0126713
DH.geregera	TGW.2012.hagreselam	-0.164808	0.0125321
DH.geregera	TGW.2013.geregera	-0.0925303	0.0109808
DH.geregera	TGW.2013.hagreselam	-0.154992	0.0127999
DH.geregera	EARLINESS	-0.159772	0.00851604
DH.geregera	EARLINESS.geregera	-0.121617	0.00772641
DH.geregera	EARLINESS.hagreselam	-0.175538	0.0086157
DH.geregera	EARLINESS.F	-0.16979	0.00864446
DH.geregera	EARLINESS.M	-0.14969	0.0083696
DH.geregera	EARLINESS.geregera.F	-0.127296	0.00768824
DH.geregera	EARLINESS.geregera.M	-0.114279	0.00769579
DH.geregera	EARLINESS.hagreselam.F	-0.185046	0.00916459
DH.geregera	EARLINESS.hagreselam.M	-0.162499	0.00821713
DH.geregera	OVERALL	-0.0884654	0.0134818
DH.geregera	OVERALL.geregera	-0.103112	0.0117804
DH.geregera	OVERALL.hagreselam	-0.045498	0.012808
DH.geregera	OVERALL.F	-0.0916938	0.0119156
DH.geregera	OVERALL.M	-0.0850938	0.0138933
DH.geregera	OVERALL.geregera.F	-0.105166	0.0113452
DH.geregera	OVERALL.geregera.M	-0.0931719	0.0116629
DH.geregera	OVERALL.hagreselam.F	-0.0249077	0.0104675
DH.geregera	OVERALL.hagreselam.M	-0.0595002	0.0138173
DH.geregera	SPIKE	-0.0722841	0.0136917
DH.geregera	SPIKE.geregera	-0.0937587	0.013675
DH.geregera	SPIKE.hagreselam	-0.0303316	0.0118446
DH.geregera	SPIKE.F	-0.0637063	0.0129446
DH.geregera	SPIKE.M	-0.0771667	0.0136883
DH.geregera	SPIKE.geregera.F	-0.081585	0.0137954
DH.geregera	SPIKE.geregera.M	-0.0969275	0.0130022
DH.geregera	SPIKE.hagreselam.F	-0.0173264	0.0101913
DH.geregera	SPIKE.hagreselam.M	-0.0402992	0.0124212
DH.geregera	TILLER	0.0239563	0.0147565
DH.geregera	TILLER.geregera	0.0141448	0.0119859
DH.geregera	TILLER.hagreselam	0.0221275	0.0139693
DH.geregera	TILLER.F	-0.020033	0.013568
DH.geregera	TILLER.M	0.060176	0.0150804
DH.geregera	TILLER.geregera.F	-0.000389628	0.0115173
DH.geregera	TILLER.geregera.M	0.0270654	0.0120192
DH.geregera	TILLER.hagreselam.F	-0.0371847	0.0119752
DH.geregera	TILLER.hagreselam.M	0.0704405	0.0147027
DH.kulumsa	DB	0.150502	0.010784
DH.kulumsa	DB.2012	0.150621	0.00975292
DH.kulumsa	DB.2013	0.133286	0.0114257
DH.kulumsa	DB.geregera	0.125195	0.00961399
DH.kulumsa	DB.hagreselam	0.15531	0.0108079
DH.kulumsa	DB.2012.geregera	0.11464	0.00832253
DH.kulumsa	DB.2012.hagreselam	0.164131	0.0104456
DH.kulumsa	DB.2013.geregera	0.112092	0.0105925
DH.kulumsa	DB.2013.hagreselam	0.12891	0.0103935
DH.kulumsa	DF	0.156389	0.00927577
DH.kulumsa	DF.2012	0.130554	0.00756836
DH.kulumsa	DF.2013	0.162824	0.0106805
DH.kulumsa	DF.geregera	0.0992571	0.00748038
DH.kulumsa	DF.hagreselam	0.186536	0.0100803
DH.kulumsa	DF.2012.geregera	0.0848935	0.00609482
DH.kulumsa	DF.2012.hagreselam	0.157438	0.00890401
DH.kulumsa	DF.2013.geregera	0.098062	0.00939446
DH.kulumsa	DF.2013.hagreselam	0.187495	0.0103617
DH.kulumsa	DM	-0.028382	0.00675054
DH.kulumsa	DM.2012	-0.0384377	0.00916996
DH.kulumsa	DM.2013	-0.0111145	0.00514461
DH.kulumsa	DM.geregera	-0.0763797	0.00838722
DH.kulumsa	DM.hagreselam	0.0482032	0.00544793
DH.kulumsa	DM.2012.geregera	-0.0595683	0.00847388
DH.kulumsa	DM.2012.hagreselam	0.00729056	0.00808215
DH.kulumsa	DM.2013.geregera	-0.0710739	0.00672953
DH.kulumsa	DM.2013.hagreselam	0.0620937	0.00733315
DH.kulumsa	PH	-0.00695638	0.0114862
DH.kulumsa	PH.2012	-0.0208283	0.0112091
DH.kulumsa	PH.2013	0.00804734	0.0109006
DH.kulumsa	PH.geregera	-0.012862	0.011161
DH.kulumsa	PH.hagreselam	0.00187004	0.010223
DH.kulumsa	PH.2012.geregera	-0.0285514	0.0105463
DH.kulumsa	PH.2012.hagreselam	-0.0101927	0.0103595
DH.kulumsa	PH.2013.geregera	0.00263815	0.0105704
DH.kulumsa	PH.2013.hagreselam	0.0132783	0.00838856
DH.kulumsa	NET	0.0658531	0.0114222
DH.kulumsa	NET.2012	0.116583	0.0108149
DH.kulumsa	NET.2013	-0.000141448	0.0082848
DH.kulumsa	NET.geregera	0.0874646	0.0109814
DH.kulumsa	NET.hagreselam	0.0414379	0.00921608
DH.kulumsa	NET.2012.geregera	0.0457432	0.00960704
DH.kulumsa	NET.2012.hagreselam	0.112634	0.00900488
DH.kulumsa	NET.2013.geregera	0.0853921	0.00845159
DH.kulumsa	NET.2013.hagreselam	-0.0326863	0.00651254
DH.kulumsa	SPL	0.143629	0.0169376
DH.kulumsa	SPL.2012	0.176336	0.0171942
DH.kulumsa	SPL.2013	0.0797359	0.0141314
DH.kulumsa	SPL.geregera	0.148857	0.0156409
DH.kulumsa	SPL.hagreselam	0.109642	0.0154107
DH.kulumsa	SPL.2012.geregera	0.173337	0.0155695
DH.kulumsa	SPL.2012.hagreselam	0.148109	0.0157343
DH.kulumsa	SPL.2013.geregera	0.0973283	0.0128737
DH.kulumsa	SPL.2013.hagreselam	0.0221705	0.0105513
DH.kulumsa	SPS	-0.121925	0.0128506
DH.kulumsa	SPS.2012	-0.0599346	0.0126626
DH.kulumsa	SPS.2013	-0.153246	0.0104862
DH.kulumsa	SPS.geregera	-0.0777094	0.0106887
DH.kulumsa	SPS.hagreselam	-0.135281	0.0122216
DH.kulumsa	SPS.2012.geregera	-0.0721937	0.0100077
DH.kulumsa	SPS.2012.hagreselam	-0.0290955	0.0127768
DH.kulumsa	SPS.2013.geregera	-0.0538355	0.00820103
DH.kulumsa	SPS.2013.hagreselam	-0.206242	0.00915404
DH.kulumsa	BM	0.103234	0.0116203
DH.kulumsa	BM.2012	0.179645	0.0114062
DH.kulumsa	BM.2013	0.00783304	0.0094363
DH.kulumsa	BM.geregera	0.0842723	0.00860295
DH.kulumsa	BM.hagreselam	0.0897941	0.0109614
DH.kulumsa	BM.2012.geregera	0.105406	0.00855064
DH.kulumsa	BM.2012.hagreselam	0.186322	0.0108509
DH.kulumsa	BM.2013.geregera	0.0319635	0.00668325
DH.kulumsa	BM.2013.hagreselam	-0.0156182	0.00826041
DH.kulumsa	GY	0.0429886	0.00972565
DH.kulumsa	GY.2012	0.108823	0.0088458
DH.kulumsa	GY.2013	-0.0205193	0.00911217
DH.kulumsa	GY.geregera	0.051925	0.00739144
DH.kulumsa	GY.hagreselam	0.0262788	0.00941683
DH.kulumsa	GY.2012.geregera	0.0644794	0.00657554
DH.kulumsa	GY.2012.hagreselam	0.109683	0.00918924
DH.kulumsa	GY.2013.geregera	0.0261916	0.00643675
DH.kulumsa	GY.2013.hagreselam	-0.0494427	0.00875418
DH.kulumsa	TGW	-0.0353032	0.0167918
DH.kulumsa	TGW.2012	-0.0431041	0.0164075
DH.kulumsa	TGW.2013	-0.025376	0.0155995
DH.kulumsa	TGW.geregera	-0.0198628	0.0151154
DH.kulumsa	TGW.hagreselam	-0.0434315	0.016411
DH.kulumsa	TGW.2012.geregera	-0.0218294	0.0146127
DH.kulumsa	TGW.2012.hagreselam	-0.0529395	0.0160789
DH.kulumsa	TGW.2013.geregera	-0.0137415	0.0133953
DH.kulumsa	TGW.2013.hagreselam	-0.0304772	0.0145851
DH.kulumsa	EARLINESS	-0.0354893	0.00762534
DH.kulumsa	EARLINESS.geregera	-0.0260378	0.00761881
DH.kulumsa	EARLINESS.hagreselam	-0.0395653	0.00722041
DH.kulumsa	EARLINESS.F	-0.0456397	0.00763261
DH.kulumsa	EARLINESS.M	-0.0266081	0.00760876
DH.kulumsa	EARLINESS.geregera.F	-0.032628	0.00778332
DH.kulumsa	EARLINESS.geregera.M	-0.018598	0.00736401
DH.kulumsa	EARLINESS.hagreselam.F	-0.0462703	0.0075335
DH.kulumsa	EARLINESS.hagreselam.M	-0.0301647	0.00719727
DH.kulumsa	OVERALL	0.0272266	0.0124306
DH.kulumsa	OVERALL.geregera	0.0234855	0.010205
DH.kulumsa	OVERALL.hagreselam	0.0293696	0.0127545
DH.kulumsa	OVERALL.F	0.0458957	0.0105454
DH.kulumsa	OVERALL.M	0.00936725	0.0132497
DH.kulumsa	OVERALL.geregera.F	0.0212339	0.00961963
DH.kulumsa	OVERALL.geregera.M	0.0257578	0.0105688
DH.kulumsa	OVERALL.hagreselam.F	0.0764746	0.0103151
DH.kulumsa	OVERALL.hagreselam.M	-0.00690745	0.0137636
DH.kulumsa	SPIKE	0.0409187	0.0123913
[truncated: 5,561 more rows]

## Sheet: Table S7
marker	chr.phy	pos.phy	chr.gen	pos.gen	new.marker.name
Excalibur_c44612_474	1A	767456	NA	NA	*c.1A.m.0001
Tdurum_contig35757_161	1A	767601	NA	NA	*c.1A.m.0002
Tdurum_contig19376_810	1A	942736	NA	NA	*c.1A.m.0003
GENE-0412_338	1A	1097979	NA	NA	*c.1A.m.0004
Kukri_c54820_382	1A	1100215	NA	NA	*c.1A.m.0005
wsnp_Ex_rep_c102387_87569964	1A	1100457	NA	NA	*c.1A.m.0006
wsnp_Ra_c11211_18227610	1A	1100494	NA	NA	*c.1A.m.0007
Kukri_c2408_890	1A	1101356	NA	NA	*c.1A.m.0008
Kukri_c2408_857	1A	1101389	NA	NA	*c.1A.m.0009
Kukri_c2408_784	1A	1101462	NA	NA	*c.1A.m.0010
RAC875_c10925_1887	1A	1101596	NA	NA	*c.1A.m.0011
BobWhite_c1361_1187	1A	1104422	1A	1.2	*c.1A.m.0012
Kukri_rep_c68121_88	1A	1104434	NA	NA	*c.1A.m.0013
IAAV5306	1A	1104612	NA	NA	*c.1A.m.0014
RAC875_rep_c110533_92	1A	1104660	1A	1.5	*c.1A.m.0015
Excalibur_rep_c70751_58	1A	1104949	NA	NA	*c.1A.m.0016
Kukri_rep_c108573_60	1A	1105126	NA	NA	*c.1A.m.0017
Kukri_rep_c68121_997	1A	1106057	NA	NA	*c.1A.m.0018
BS00093325_51	1A	1106203	NA	NA	*c.1A.m.0019
Kukri_c36351_64	1A	1106574	NA	NA	*c.1A.m.0020
BS00010791_51	1A	1106583	NA	NA	*c.1A.m.0021
IAAV3919	1A	1106813	1A	1.3	*c.1A.m.0022
Tdurum_contig44888_837	1A	1106813	1A	1.3	*c.1A.m.0023
Excalibur_c9509_1180	1A	1107156	1A	1.7	*c.1A.m.0024
BS00093327_51	1A	1107229	NA	NA	*c.1A.m.0025
RAC875_c42700_264	1A	1158810	1A	1.7	*c.1A.m.0026
Kukri_c18951_493	1A	1158834	NA	NA	*c.1A.m.0027
D_F1BEJMU01CXWB1_211	1A	1159134	NA	NA	*c.1A.m.0028
Kukri_c18951_853	1A	1159383	NA	NA	*c.1A.m.0029
Excalibur_c11689_478	1A	1159536	NA	NA	*c.1A.m.0030
RAC875_c95364_259	1A	1160267	1A	1.7	*c.1A.m.0031
Tdurum_contig60323_605	1A	1161699	1A	1.7	*c.1A.m.0032
Tdurum_contig60323_456	1A	1161848	NA	NA	*c.1A.m.0033
BS00022677_51	1A	1176074	1A	1.2	*c.1A.m.0034
Excalibur_c94139_55	1A	1176220	NA	NA	*c.1A.m.0035
BS00090003_51	1A	1176256	1A	1.3	*c.1A.m.0036
GENE-0014_142	1A	1176818	NA	NA	*c.1A.m.0037
GENE-0014_262	1A	1176905	NA	NA	*c.1A.m.0038
GENE-0014_822	1A	1176906	NA	NA	*c.1A.m.0039
GENE-0014_317	1A	1176952	NA	NA	*c.1A.m.0040
BobWhite_c65478_119	1A	1177083	NA	NA	*c.1A.m.0041
GENE-3954_370	1A	1177337	NA	NA	*c.1A.m.0042
Excalibur_c21898_523	1A	1177610	NA	NA	*c.1A.m.0043
Excalibur_c21898_153	1A	1177972	NA	NA	*c.1A.m.0044
Tdurum_contig97729_491	1A	1178051	1A	1.2	*c.1A.m.0045
Kukri_c26168_713	1A	1179030	NA	NA	*c.1A.m.0046
BS00012321_51	1A	1179212	NA	NA	*c.1A.m.0047
tplb0028p02_562	1A	1179704	1A	1.3	*c.1A.m.0048
D_contig09376_670	1A	1179708	NA	NA	*c.1A.m.0049
RAC875_c20883_693	1A	1179725	NA	NA	*c.1A.m.0050
RAC875_c20883_801	1A	1180464	NA	NA	*c.1A.m.0051
IAAV1917	1A	1180477	NA	NA	*c.1A.m.0052
wsnp_CAP12_c55_32598	1A	1197068	NA	NA	*c.1A.m.0053
CAP11_rep_c7878_143	1A	1197116	1A	1.2	*c.1A.m.0054
Tdurum_contig75952_351	1A	1198410	NA	NA	*c.1A.m.0055
Ex_c10657_2264	1A	1200587	NA	NA	*c.1A.m.0056
wsnp_Ex_c10657_17376448	1A	1210144	1A	1.3	*c.1A.m.0057
wsnp_Ex_c10657_17376086	1A	1211146	NA	NA	*c.1A.m.0058
Excalibur_c10657_1280	1A	1212511	1B	-2.1	*c.1A.m.0059
Excalibur_c10657_862	1A	1213203	NA	NA	*c.1A.m.0060
Excalibur_c10657_796	1A	1213231	NA	NA	*c.1A.m.0061
Kukri_c7822_144	1A	1215585	NA	NA	*c.1A.m.0062
tplb0051e20_1160	1A	1227232	NA	NA	*c.1A.m.0063
IACX7339	1A	1227357	NA	NA	*c.1A.m.0064
RAC875_c83271_139	1A	1227436	NA	NA	*c.1A.m.0065
BS00023176_51	1A	1241402	NA	NA	*c.1A.m.0066
BS00000713_51	1A	1241453	NA	NA	*c.1A.m.0067
Tdurum_contig101165_138	1A	2306455	NA	NA	*c.1A.m.0068
Kukri_c3888_1478	1A	3272277	NA	NA	*c.1A.m.0069
Excalibur_c3789_967	1A	3272324	NA	NA	*c.1A.m.0070
BS00048791_51	1A	3495955	NA	NA	*c.1A.m.0071
BS00100778_51	1A	3496247	NA	NA	*c.1A.m.0072
BS00100774_51	1A	3496507	NA	NA	*c.1A.m.0073
BS00110974_51	1A	3510355	NA	NA	*c.1A.m.0074
BS00022296_51	1A	3510411	NA	NA	*c.1A.m.0075
Excalibur_c21176_117	1A	3513090	NA	NA	*c.1A.m.0076
wsnp_Ex_c707_1391630	1A	3513125	NA	NA	*c.1A.m.0077
BS00015608_51	1A	3573233	NA	NA	*c.1A.m.0078
BS00009423_51	1A	3573426	1A	1.7	*c.1A.m.0079
BS00010488_51	1A	3573627	1A	1.7	*c.1A.m.0080
BS00064204_51	1A	3574024	1A	1.8	*c.1A.m.0081
BS00064205_51	1A	3574040	1A	1.7	*c.1A.m.0082
BobWhite_c31470_532	1A	3577927	1A	1.7	*c.1A.m.0083
RAC875_rep_c105697_366	1A	3631250	1A	1.3	*c.1A.m.0084
RAC875_c24163_155	1A	3666152	NA	NA	*c.1A.m.0085
RAC875_c24163_501	1A	3666485	NA	NA	*c.1A.m.0086
RAC875_c24163_994	1A	3666978	NA	NA	*c.1A.m.0087
BobWhite_c4246_367	1A	3711259	NA	NA	*c.1A.m.0088
BobWhite_c4246_292	1A	3711649	NA	NA	*c.1A.m.0089
CAP11_c5610_92	1A	3746375	NA	NA	*c.1A.m.0090
BS00010868_51	1A	3746491	NA	NA	*c.1A.m.0091
BS00026456_51	1A	3851827	NA	NA	*c.1A.m.0092
BS00063418_51	1A	3854068	NA	NA	*c.1A.m.0093
Excalibur_c58555_110	1A	3990074	NA	NA	*c.1A.m.0094
BS00096054_51	1A	3990243	NA	NA	*c.1A.m.0095
GENE-3142_72	1A	3990460	NA	NA	*c.1A.m.0096
Kukri_c48951_419	1A	3991625	NA	NA	*c.1A.m.0097
Kukri_c7192_399	1A	4113710	NA	NA	*c.1A.m.0098
Kukri_c7192_900	1A	4114593	NA	NA	*c.1A.m.0099
Kukri_c7192_1077	1A	4114852	1A	2.6	*c.1A.m.0100
Kukri_c7192_1128	1A	4114903	NA	NA	*c.1A.m.0101
wsnp_Ex_c12254_19575022	1A	4118203	NA	NA	*c.1A.m.0102
wsnp_Ex_c12254_19574891	1A	4118334	NA	NA	*c.1A.m.0103
tplb0025b13_2879	1A	4118482	NA	NA	*c.1A.m.0104
tplb0025b13_2687	1A	4118915	NA	NA	*c.1A.m.0105
tplb0025b13_2663	1A	4118939	NA	NA	*c.1A.m.0106
Kukri_c1818_2671	1A	4119375	NA	NA	*c.1A.m.0107
tplb0025b13_2372	1A	4119596	NA	NA	*c.1A.m.0108
Ku_c74549_576	1A	4119614	NA	NA	*c.1A.m.0109
BobWhite_c24033_973	1A	4119626	NA	NA	*c.1A.m.0110
wsnp_Ex_c64882_63506752	1A	4119693	NA	NA	*c.1A.m.0111
Kukri_c1818_2380	1A	4119743	NA	NA	*c.1A.m.0112
Excalibur_c12254_2003	1A	4119766	NA	NA	*c.1A.m.0113
Kukri_c20775_56	1A	4119860	NA	NA	*c.1A.m.0114
tplb0025b13_2054	1A	4119914	NA	NA	*c.1A.m.0115
tplb0025b13_2033	1A	4119935	NA	NA	*c.1A.m.0116
tplb0025b13_1721	1A	4120614	NA	NA	*c.1A.m.0117
wsnp_Ku_c1818_3557849	1A	4121372	NA	NA	*c.1A.m.0118
Ra_c110618_707	1A	4122156	NA	NA	*c.1A.m.0119
wsnp_Ku_c1818_3557408	1A	4122180	1A	2.8	*c.1A.m.0120
Ku_c1818_716	1A	4122514	NA	NA	*c.1A.m.0121
tplb0025b13_372	1A	4122670	NA	NA	*c.1A.m.0122
tplb0025b13_150	1A	4123810	1A	2.8	*c.1A.m.0123
tplb0062i18_102	1A	4322905	NA	NA	*c.1A.m.0124
D_GDS7LZN02I1K07_52	1A	4324388	NA	NA	*c.1A.m.0125
BobWhite_c4303_524	1A	4324645	NA	NA	*c.1A.m.0126
Excalibur_c72544_414	1A	4325880	NA	NA	*c.1A.m.0127
TA001286-0611-w	1A	4614159	1A	4.6	*c.1A.m.0128
BS00023377_51	1A	4688801	NA	NA	*c.1A.m.0129
BobWhite_c21669_253	1A	4885359	NA	NA	*c.1A.m.0130
IACX2941	1A	4886172	NA	NA	*c.1A.m.0131
BobWhite_c21669_430	1A	4886378	NA	NA	*c.1A.m.0132
BS00004323_51	1A	4886612	NA	NA	*c.1A.m.0133
BS00082566_51	1A	4891583	NA	NA	*c.1A.m.0134
BS00082567_51	1A	4891700	1A	4.1	*c.1A.m.0135
BobWhite_c20902_177	1A	4902186	NA	NA	*c.1A.m.0136
CAP12_c3074_192	1A	4902350	1A	4.1	*c.1A.m.0137
RAC875_c30399_406	1A	5129558	NA	NA	*c.1A.m.0138
Kukri_c2465_1892	1A	5129572	NA	NA	*c.1A.m.0139
Kukri_rep_c106285_295	1A	5129584	NA	NA	*c.1A.m.0140
RAC875_rep_c78638_101	1A	5130221	NA	NA	*c.1A.m.0141
Tdurum_contig52189_1322	1A	5211985	NA	NA	*c.1A.m.0142
Ra_c2029_2104	1A	5253277	NA	NA	*c.1A.m.0143
BS00026002_51	1A	5253643	NA	NA	*c.1A.m.0144
BS00023130_51	1A	5673570	1A	4.1	*c.1A.m.0145
RAC875_c9457_788	1A	6059428	NA	NA	*c.1A.m.0146
BS00108243_51	1A	6059990	NA	NA	*c.1A.m.0147
BS00108242_51	1A	6060158	1A	5.1	*c.1A.m.0148
Kukri_c8602_377	1A	6140116	NA	NA	*c.1A.m.0149
GENE-1118_570	1A	6142488	NA	NA	*c.1A.m.0150
Tdurum_contig11679_319	1A	6143586	7A	176.2	*c.1A.m.0151
BS00096470_51	1A	6150971	NA	NA	*c.1A.m.0152
BS00039789_51	1A	6151758	NA	NA	*c.1A.m.0153
BS00075315_51	1A	6268054	NA	NA	*c.1A.m.0154
BS00094793_51	1A	6272414	NA	NA	*c.1A.m.0155
Kukri_c63460_739	1A	6544819	4A	102.7	*c.1A.m.0156
Tdurum_contig42194_1451	1A	6546254	6B	73.7	*c.1A.m.0157
RAC875_c25710_297	1A	6546537	NA	NA	*c.1A.m.0158
Tdurum_contig42194_2900	1A	6547703	NA	NA	*c.1A.m.0159
D_GBUVHFX01BGL2Y_284	1A	6585705	NA	NA	*c.1A.m.0160
Tdurum_contig46733_6628	1A	6605164	1A	4.6	*c.1A.m.0161
BS00094800_51	1A	6605171	NA	NA	*c.1A.m.0162
BS00022323_51	1A	6607245	NA	NA	*c.1A.m.0163
BS00021723_51	1A	6607401	NA	NA	*c.1A.m.0164
Tdurum_contig21320_210	1A	6610063	NA	NA	*c.1A.m.0165
IAAV6917	1A	6611946	NA	NA	*c.1A.m.0166
BS00058612_51	1A	6681410	NA	NA	*c.1A.m.0167
BS00058604_51	1A	6682211	NA	NA	*c.1A.m.0168
Kukri_c22349_754	1A	6831514	NA	NA	*c.1A.m.0169
Kukri_rep_c102231_265	1A	7128035	1A	2.6	*c.1A.m.0170
D_contig29621_512	1A	7129195	NA	NA	*c.1A.m.0171
wsnp_Ex_c2868_5292662	1A	7129746	NA	NA	*c.1A.m.0172
Ra_c2096_1863	1A	7130409	NA	NA	*c.1A.m.0173
Excalibur_c2868_1808	1A	7130456	1B	3	*c.1A.m.0174
wsnp_Ex_c2868_5293115	1A	7130615	NA	NA	*c.1A.m.0175
Ku_c8810_895	1A	7130721	NA	NA	*c.1A.m.0176
Ku_c8810_903	1A	7130729	1A	5.1	*c.1A.m.0177
BS00085345_51	1A	7130895	NA	NA	*c.1A.m.0178
wsnp_Ex_c2868_5293485	1A	7130925	1A	5.1	*c.1A.m.0179
RAC875_c4763_192	1A	7131757	NA	NA	*c.1A.m.0180
RAC875_c30657_82	1A	7132185	NA	NA	*c.1A.m.0181
RAC875_c4763_976	1A	7132541	NA	NA	*c.1A.m.0182
RAC875_c11276_340	1A	7132638	NA	NA	*c.1A.m.0183
BS00022448_51	1A	7189371	NA	NA	*c.1A.m.0184
BS00073243_51	1A	7209341	NA	NA	*c.1A.m.0185
BS00056550_51	1A	7211241	1A	5.2	*c.1A.m.0186
BS00050936_51	1A	7250656	NA	NA	*c.1A.m.0187
RAC875_c38756_141	1A	7253491	NA	NA	*c.1A.m.0188
BS00067450_51	1A	7253913	NA	NA	*c.1A.m.0189
BS00068580_51	1A	7444216	NA	NA	*c.1A.m.0190
BS00000487_51	1A	7558097	NA	NA	*c.1A.m.0191
BS00023201_51	1A	7558330	1A	6.7	*c.1A.m.0192
D_contig49757_426	1A	7617342	NA	NA	*c.1A.m.0193
wsnp_CAP11_c710_458019	1A	7638786	NA	NA	*c.1A.m.0194
CAP12_c1632_462	1A	7638950	NA	NA	*c.1A.m.0195
CAP12_c1632_478	1A	7638966	NA	NA	*c.1A.m.0196
CAP8_c2248_68	1A	7639540	NA	NA	*c.1A.m.0197
wsnp_RFL_Contig4735_5673999	1A	7639655	1A	5.7	*c.1A.m.0198
BS00079769_51	1A	7639953	NA	NA	*c.1A.m.0199
BS00022355_51	1A	7640070	NA	NA	*c.1A.m.0200
GENE-0229_262	1A	7640461	NA	NA	*c.1A.m.0201
Excalibur_rep_c67141_73	1A	7640945	NA	NA	*c.1A.m.0202
Kukri_c2332_1408	1A	7640966	NA	NA	*c.1A.m.0203
Kukri_c2332_1093	1A	7641407	NA	NA	*c.1A.m.0204
RAC875_c19569_849	1A	7641643	NA	NA	*c.1A.m.0205
RAC875_c19569_765	1A	7641689	NA	NA	*c.1A.m.0206
RFL_Contig4735_1085	1A	7642038	NA	NA	*c.1A.m.0207
D_GA8KES402HR8TV_187	1A	7643203	NA	NA	*c.1A.m.0208
BS00026956_51	1A	7756509	NA	NA	*c.1A.m.0209
BobWhite_c4384_262	1A	7985765	NA	NA	*c.1A.m.0210
Kukri_c48959_528	1A	7995136	NA	NA	*c.1A.m.0211
Excalibur_c51270_185	1A	8024416	NA	NA	*c.1A.m.0212
BobWhite_s64416_94	1A	8025115	NA	NA	*c.1A.m.0213
wsnp_Ex_rep_c106111_90308719	1A	8025883	NA	NA	*c.1A.m.0214
D_GB5Y7FA02GAK3S_107	1A	8026024	NA	NA	*c.1A.m.0215
wsnp_BE405749A_Ta_2_1	1A	8028012	NA	NA	*c.1A.m.0216
GENE-0411_168	1A	8028029	NA	NA	*c.1A.m.0217
Kukri_c37212_1286	1A	8028423	NA	NA	*c.1A.m.0218
CAP12_c2263_703	1A	8035384	NA	NA	*c.1A.m.0219
Excalibur_c6154_413	1A	8035384	NA	NA	*c.1A.m.0220
Kukri_c24454_423	1A	8035951	NA	NA	*c.1A.m.0221
Kukri_c24454_286	1A	8036812	NA	NA	*c.1A.m.0222
RAC875_c4805_330	1A	8036940	NA	NA	*c.1A.m.0223
CAP8_c2499_173	1A	8036962	NA	NA	*c.1A.m.0224
BS00021748_51	1A	8092241	NA	NA	*c.1A.m.0225
RAC875_c40640_180	1A	8093418	NA	NA	*c.1A.m.0226
Excalibur_c71158_54	1A	8093550	NA	NA	*c.1A.m.0227
Excalibur_c71158_117	1A	8093613	1B	4.8	*c.1A.m.0228
Kukri_c82615_228	1A	8093679	NA	NA	*c.1A.m.0229
BS00080187_51	1A	8124870	NA	NA	*c.1A.m.0230
RAC875_c78304_229	1A	8125676	NA	NA	*c.1A.m.0231
Ra_c2904_122	1A	8139255	NA	NA	*c.1A.m.0232
D_contig22609_150	1A	8139301	NA	NA	*c.1A.m.0233
Ra_c2904_202	1A	8139335	NA	NA	*c.1A.m.0234
Ex_c3229_2181	1A	8139641	NA	NA	*c.1A.m.0235
Kukri_rep_c103282_216	1A	8140363	NA	NA	*c.1A.m.0236
wsnp_Ex_c6420_11162653	1A	8140568	NA	NA	*c.1A.m.0237
Ku_c183_1811	1A	8140943	NA	NA	*c.1A.m.0238
wsnp_Ku_c183_358844	1A	8141261	NA	NA	*c.1A.m.0239
wsnp_Ex_c57982_59470152	1A	8141363	NA	NA	*c.1A.m.0240
Ex_c57982_980	1A	8141671	NA	NA	*c.1A.m.0241
Excalibur_c11330_695	1A	8481133	NA	NA	*c.1A.m.0242
RAC875_c19183_306	1A	8481972	NA	NA	*c.1A.m.0243
RAC875_c1710_376	1A	8821820	1A	8.4	*c.1A.m.0244
IAAV1117	1A	8823085	NA	NA	*c.1A.m.0245
BS00010128_51	1A	8823159	1A	8.6	*c.1A.m.0246
RAC875_rep_c72805_651	1A	8823229	NA	NA	*c.1A.m.0247
Excalibur_c46104_272	1A	8823367	NA	NA	*c.1A.m.0248
RAC875_rep_c104335_293	1A	8825984	NA	NA	*c.1A.m.0249
D_contig01756_244	1A	8826835	NA	NA	*c.1A.m.0250
Kukri_c4064_433	1A	8827462	NA	NA	*c.1A.m.0251
Ra_c9573_910	1A	8827468	NA	NA	*c.1A.m.0252
BS00083562_51	1A	8827889	NA	NA	*c.1A.m.0253
BS00083563_51	1A	8827904	NA	NA	*c.1A.m.0254
Excalibur_c5139_198	1A	8828450	NA	NA	*c.1A.m.0255
Excalibur_c5139_150	1A	8828470	NA	NA	*c.1A.m.0256
IAAV892	1A	8846236	NA	NA	*c.1A.m.0257
Excalibur_c82557_201	1A	8846640	1A	8.4	*c.1A.m.0258
Kukri_rep_c101344_819	1A	8899824	NA	NA	*c.1A.m.0259
RAC875_c56811_258	1A	8966563	NA	NA	*c.1A.m.0260
Excalibur_c5635_277	1A	8966763	NA	NA	*c.1A.m.0261
BobWhite_c39996_126	1A	8966811	1A	8.4	*c.1A.m.0262
BobWhite_c39996_85	1A	8966852	1A	8.6	*c.1A.m.0263
Excalibur_rep_c113370_76	1A	8967120	NA	NA	*c.1A.m.0264
Kukri_c32052_171	1A	8967248	1A	8.6	*c.1A.m.0265
Excalibur_rep_c113370_257	1A	8967301	NA	NA	*c.1A.m.0266
D_GDS7LZN01BNU8O_125	1A	9182207	NA	NA	*c.1A.m.0267
BS00074511_51	1A	9212972	1A	9.9	*c.1A.m.0268
Excalibur_rep_c105429_528	1A	9214060	NA	NA	*c.1A.m.0269
Excalibur_c8065_1275	1A	9214072	NA	NA	*c.1A.m.0270
Excalibur_c17152_852	1A	9219495	NA	NA	*c.1A.m.0271
BobWhite_rep_c48890_184	1A	9219544	NA	NA	*c.1A.m.0272
RAC875_rep_c116934_270	1A	9219554	NA	NA	*c.1A.m.0273
IAAV5337	1A	9219842	NA	NA	*c.1A.m.0274
Kukri_c54157_315	1A	9219937	1A	9.8	*c.1A.m.0275
wsnp_Ku_c13229_21141168	1A	9219946	NA	NA	*c.1A.m.0276
IAAV7738	1A	9222497	NA	NA	*c.1A.m.0277
Kukri_c9147_676	1A	9222696	NA	NA	*c.1A.m.0278
BobWhite_c1137_1369	1A	9224977	NA	NA	*c.1A.m.0279
JD_c49343_475	1A	9225287	1A	9.8	*c.1A.m.0280
Tdurum_contig68827_61	1A	9251469	1A	9.9	*c.1A.m.0281
BS00022943_51	1A	9251484	1A	9.9	*c.1A.m.0282
Tdurum_contig68827_118	1A	9251526	1A	9.9	*c.1A.m.0283
Kukri_c46939_83	1A	9251563	1A	9.9	*c.1A.m.0284
Excalibur_c24420_436	1A	9251612	NA	NA	*c.1A.m.0285
Kukri_c29655_194	1A	9251732	1B	6.1	*c.1A.m.0286
RAC875_c41145_189	1A	9251859	NA	NA	*c.1A.m.0287
RFL_Contig5637_1008	1A	9251900	1B	6.1	*c.1A.m.0288
Excalibur_c95327_51	1A	9251942	NA	NA	*c.1A.m.0289
D_GCE8AKX01A88NH_149	1A	9252007	NA	NA	*c.1A.m.0290
Excalibur_c95327_126	1A	9252017	NA	NA	*c.1A.m.0291
Excalibur_c63663_93	1A	9256764	NA	NA	*c.1A.m.0292
BobWhite_c2092_519	1A	9256779	1B	6.1	*c.1A.m.0293
CAP7_c1679_79	1A	9258487	NA	NA	*c.1A.m.0294
RFL_Contig4140_1183	1A	9367295	NA	NA	*c.1A.m.0295
RFL_Contig4140_1135	1A	9367343	NA	NA	*c.1A.m.0296
IAAV8085	1A	9367500	1B	6.1	*c.1A.m.0297
BS00108328_51	1A	9367538	NA	NA	*c.1A.m.0298
TA004380-0460	1A	9367580	1B	6.1	*c.1A.m.0299
Kukri_c87556_92	1A	9367676	NA	NA	*c.1A.m.0300
wsnp_BE637971D_Ta_2_3	1A	9368030	NA	NA	*c.1A.m.0301
Kukri_c87556_380	1A	9368277	NA	NA	*c.1A.m.0302
GENE-4832_103	1A	9368368	NA	NA	*c.1A.m.0303
BS00003595_51	1A	9931400	1A	10.6	*c.1A.m.0304
BS00108090_51	1A	9932176	NA	NA	*c.1A.m.0305
wsnp_Ex_c17884_26647833	1A	9932176	NA	NA	*c.1A.m.0306
Jagger_c6846_109	1A	9932229	1A	10.6	*c.1A.m.0307
BS00108351_51	1A	9932250	NA	NA	*c.1A.m.0308
RAC875_rep_c101110_474	1A	9932264	1A	10.6	*c.1A.m.0309
RAC875_rep_c101110_563	1A	9932353	1A	10.6	*c.1A.m.0310
Kukri_c24962_123	1A	9932553	NA	NA	*c.1A.m.0311
wsnp_Ex_c1358_2600929	1A	9959923	NA	NA	*c.1A.m.0312
BS00010039_51	1A	9960423	1A	10.8	*c.1A.m.0313
Kukri_c1977_1940	1A	9960483	1A	10.8	*c.1A.m.0314
Tdurum_contig46413_680	1A	9960483	1A	10.8	*c.1A.m.0315
wsnp_Ex_c1358_2601510	1A	9960513	NA	NA	*c.1A.m.0316
Tdurum_contig46413_779	1A	9960582	1A	10.8	*c.1A.m.0317
Excalibur_c1358_794	1A	9960594	NA	NA	*c.1A.m.0318
wsnp_Ex_c1358_2602235	1A	9961382	NA	NA	*c.1A.m.0319
BS00076280_51	1A	10105093	NA	NA	*c.1A.m.0320
BS00076278_51	1A	10105244	NA	NA	*c.1A.m.0321
TA003539-0889	1A	10108447	NA	NA	*c.1A.m.0322
tplb0053o08_2004	1A	10111360	1A	10.6	*c.1A.m.0323
Tdurum_contig56871_696	1A	10111636	NA	NA	*c.1A.m.0324
IAAV8297	1A	10112437	NA	NA	*c.1A.m.0325
Ku_c14149_2240	1A	10119001	NA	NA	*c.1A.m.0326
Excalibur_c8052_201	1A	10119048	NA	NA	*c.1A.m.0327
Excalibur_c8052_541	1A	10119384	NA	NA	*c.1A.m.0328
Kukri_c29150_143	1A	10120185	1A	10.6	*c.1A.m.0329
Ex_c8052_811	1A	10120380	NA	NA	*c.1A.m.0330
Excalibur_c114401_105	1A	10121667	NA	NA	*c.1A.m.0331
RAC875_c18640_821	1A	10121964	1A	10.6	*c.1A.m.0332
Excalibur_c8052_1867	1A	10122030	NA	NA	*c.1A.m.0333
Kukri_c14149_462	1A	10122081	1B	6.1	*c.1A.m.0334
Kukri_c75714_447	1A	10122465	NA	NA	*c.1A.m.0335
Excalibur_c49234_475	1A	10123059	NA	NA	*c.1A.m.0336
GENE-0019_1155	1A	10134147	1B	6.1	*c.1A.m.0337
GENE-0019_427	1A	10134266	NA	NA	*c.1A.m.0338
Tdurum_contig43943_1165	1A	10134341	1A	10.8	*c.1A.m.0339
IACX7081	1A	10134548	NA	NA	*c.1A.m.0340
GENE-0172_551	1A	10134704	NA	NA	*c.1A.m.0341
Ku_c11447_931	1A	10135309	NA	NA	*c.1A.m.0342
Kukri_rep_c110443_491	1A	10135360	NA	NA	*c.1A.m.0343
Tdurum_contig43943_56	1A	10135833	1A	10.8	*c.1A.m.0344
CAP11_c2581_302	1A	10136738	1A	10.8	*c.1A.m.0345
CAP8_c2448_355	1A	10136793	1A	10.8	*c.1A.m.0346
CAP8_c2850_333	1A	10136802	NA	NA	*c.1A.m.0347
CAP7_c8902_121	1A	10137186	NA	NA	*c.1A.m.0348
Tdurum_contig14847_144	1A	10137276	1B	6.1	*c.1A.m.0349
Excalibur_c97691_225	1A	10204271	NA	NA	*c.1A.m.0350
BS00081035_51	1A	10234716	1A	10.8	*c.1A.m.0351
BS00024370_51	1A	10252315	NA	NA	*c.1A.m.0352
BS00022271_51	1A	10414235	NA	NA	*c.1A.m.0353
BS00110709_51	1A	10414235	1A	13.6	*c.1A.m.0354
BS00022270_51	1A	10414269	1A	13.6	*c.1A.m.0355
BS00110718_51	1A	10414269	NA	NA	*c.1A.m.0356
RAC875_c22821_479	1A	10468622	NA	NA	*c.1A.m.0357
RAC875_c22821_542	1A	10468685	1A	14.1	*c.1A.m.0358
BS00069301_51	1A	10470733	NA	NA	*c.1A.m.0359
BS00069300_51	1A	10470783	NA	NA	*c.1A.m.0360
RAC875_c34888_65	1A	10558470	1A	14.2	*c.1A.m.0361
RAC875_c16352_326	1A	10562648	NA	NA	*c.1A.m.0362
RAC875_c16352_594	1A	10563132	NA	NA	*c.1A.m.0363
BobWhite_c18592_327	1A	10563140	1A	14.1	*c.1A.m.0364
BS00022997_51	1A	10563351	NA	NA	*c.1A.m.0365
Kukri_c20523_790	1A	10563399	NA	NA	*c.1A.m.0366
BS00022701_51	1A	10563850	1A	14.5	*c.1A.m.0367
BobWhite_c6558_234	1A	10563956	1A	14.5	*c.1A.m.0368
Kukri_c45607_199	1A	10564112	NA	NA	*c.1A.m.0369
BobWhite_c10928_438	1A	10565026	NA	NA	*c.1A.m.0370
RAC875_c33470_345	1A	10565026	NA	NA	*c.1A.m.0371
Excalibur_c44754_312	1A	10606397	NA	NA	*c.1A.m.0372
Excalibur_c15692_532	1A	10606581	NA	NA	*c.1A.m.0373
RAC875_c95497_260	1A	10606716	NA	NA	*c.1A.m.0374
BS00022667_51	1A	10621280	NA	NA	*c.1A.m.0375
BobWhite_c34604_222	1A	10621983	NA	NA	*c.1A.m.0376
RFL_Contig1703_695	1A	10645812	1A	15.3	*c.1A.m.0377
Excalibur_c81545_101	1A	10862091	1A	20.7	*c.1A.m.0378
BS00074370_51	1A	10943842	NA	NA	*c.1A.m.0379
BS00074369_51	1A	10943884	NA	NA	*c.1A.m.0380
BobWhite_c27474_65	1A	11038665	1A	16.7	*c.1A.m.0381
BobWhite_c27474_124	1A	11038832	1A	16.7	*c.1A.m.0382
BobWhite_c27474_154	1A	11038832	NA	NA	*c.1A.m.0383
BobWhite_c27474_204	1A	11038872	NA	NA	*c.1A.m.0384
IACX8437	1A	11041596	NA	NA	*c.1A.m.0385
Kukri_c23473_534	1A	11070554	NA	NA	*c.1A.m.0386
Kukri_c41943_967	1A	11070810	NA	NA	*c.1A.m.0387
Excalibur_c48152_818	1A	11093317	NA	NA	*c.1A.m.0388
BobWhite_c48447_529	1A	11093387	1A	16.3	*c.1A.m.0389
Excalibur_c48152_563	1A	11093572	NA	NA	*c.1A.m.0390
Kukri_c37592_304	1A	11188372	NA	NA	*c.1A.m.0391
Excalibur_c101903_734	1A	11189043	1A	16.5	*c.1A.m.0392
Excalibur_c101903_902	1A	11189212	1A	16.5	*c.1A.m.0393
Kukri_c11891_1015	1A	11331607	1A	31.4	*c.1A.m.0394
Tdurum_contig50845_82	1A	11419146	1A	19.6	*c.1A.m.0395
BS00100287_51	1A	11419230	1A	19.6	*c.1A.m.0396
D_GB5Y7FA02G8CHU_124	1A	11419237	NA	NA	*c.1A.m.0397
BS00022977_51	1A	11419279	1A	19.6	*c.1A.m.0398
Tdurum_contig50845_215	1A	11419279	1A	19.6	*c.1A.m.0399
Excalibur_c38281_82	1A	11493671	NA	NA	*c.1A.m.0400
IAAV7856	1A	11497796	NA	NA	*c.1A.m.0401
BS00082223_51	1A	11497892	NA	NA	*c.1A.m.0402
CAP7_c973_156	1A	11497892	NA	NA	*c.1A.m.0403
Tdurum_contig52332_94	1A	11497911	1A	19.6	*c.1A.m.0404
Kukri_rep_c108031_378	1A	11498327	1A	19.5	*c.1A.m.0405
Excalibur_c105151_200	1A	11498372	1A	19.5	*c.1A.m.0406
IAAV6899	1A	11498893	1A	19.5	*c.1A.m.0407
Excalibur_c55959_710	1A	11499420	NA	NA	*c.1A.m.0408
Excalibur_c55959_651	1A	11499479	NA	NA	*c.1A.m.0409
Tdurum_contig40655_227	1A	11509103	NA	NA	*c.1A.m.0410
BS00063616_51	1A	11511292	NA	NA	*c.1A.m.0411
BS00022443_51	1A	11534585	1A	19.8	*c.1A.m.0412
Tdurum_contig83113_134	1A	11615664	1A	18.4	*c.1A.m.0413
Tdurum_contig83113_488	1A	11624019	NA	NA	*c.1A.m.0414
Excalibur_c37506_224	1A	11624307	NA	NA	*c.1A.m.0415
BS00098484_51	1A	11625332	NA	NA	*c.1A.m.0416
CAP8_c2401_433	1A	11691489	NA	NA	*c.1A.m.0417
Tdurum_contig75476_721	1A	11691512	NA	NA	*c.1A.m.0418
CAP11_c65_237	1A	11691610	1A	16.5	*c.1A.m.0419
Tdurum_contig75476_167	1A	11692158	1A	20.8	*c.1A.m.0420
D_GDEEGVY02FY4U9_273	1A	11753384	NA	NA	*c.1A.m.0421
BS00101309_51	1A	11807743	NA	NA	*c.1A.m.0422
BS00081682_51	1A	11901307	1A	16.7	*c.1A.m.0423
BS00081680_51	1A	11901362	1A	16.7	*c.1A.m.0424
RAC875_c23587_271	1A	11901392	1A	16.7	*c.1A.m.0425
Ra_c67905_515	1A	11901463	NA	NA	*c.1A.m.0426
RAC875_c67905_511	1A	11901467	NA	NA	*c.1A.m.0427
RAC875_c23587_447	1A	11901666	NA	NA	*c.1A.m.0428
RAC875_c23587_469	1A	11901688	NA	NA	*c.1A.m.0429
Excalibur_c20921_163	1A	11901712	NA	NA	*c.1A.m.0430
IAAV3809	1A	11901722	1A	16.7	*c.1A.m.0431
BS00089269_51	1A	11901745	NA	NA	*c.1A.m.0432
RAC875_c23587_548	1A	11901766	NA	NA	*c.1A.m.0433
BS00004043_51	1A	11901772	NA	NA	*c.1A.m.0434
IACX6155	1A	11901783	NA	NA	*c.1A.m.0435
RFL_Contig1338_2062	1A	11901802	NA	NA	*c.1A.m.0436
Excalibur_c16851_232	1A	11902092	NA	NA	*c.1A.m.0437
Excalibur_c16851_733	1A	11903406	NA	NA	*c.1A.m.0438
BS00089270_51	1A	11903571	NA	NA	*c.1A.m.0439
BobWhite_c1265_607	1A	11905047	NA	NA	*c.1A.m.0440
BobWhite_c1265_247	1A	11906386	1A	16.7	*c.1A.m.0441
BS00079071_51	1A	11907550	NA	NA	*c.1A.m.0442
RAC875_c5485_139	1A	11996808	NA	NA	*c.1A.m.0443
Kukri_c5756_302	1A	11997060	NA	NA	*c.1A.m.0444
wsnp_Ex_c7252_12452995	1A	11997562	NA	NA	*c.1A.m.0445
wsnp_Ex_c7252_12453079	1A	11997646	1A	16.7	*c.1A.m.0446
Ex_c7252_635	1A	11997665	NA	NA	*c.1A.m.0447
RAC875_c14185_58	1A	11997834	NA	NA	*c.1A.m.0448
Excalibur_c7252_840	1A	11997870	NA	NA	*c.1A.m.0449
wsnp_Ku_c5756_10191339	1A	11999570	1A	16.5	*c.1A.m.0450
Excalibur_c11666_996	1A	11999820	1B	12	*c.1A.m.0451
wsnp_Ex_c19717_28713417	1A	12000855	NA	NA	*c.1A.m.0452
Kukri_c5756_2042	1A	12000890	NA	NA	*c.1A.m.0453
Kukri_c5756_2225	1A	12001159	NA	NA	*c.1A.m.0454
wsnp_Ex_c7252_12454704	1A	12001454	NA	NA	*c.1A.m.0455
BS00083459_51	1A	12003290	1A	16.2	*c.1A.m.0456
Kukri_c11560_194	1A	12004640	NA	NA	*c.1A.m.0457
IAAV4132	1A	12004656	1A	16.2	*c.1A.m.0458
RAC875_c21908_1511	1A	12005011	NA	NA	*c.1A.m.0459
Excalibur_c23515_1177	1A	12005879	NA	NA	*c.1A.m.0460
Excalibur_c64890_61	1A	12007693	NA	NA	*c.1A.m.0461
Kukri_rep_c113971_162	1A	12007704	1B	9.7	*c.1A.m.0462
Kukri_c2464_766	1A	12007826	NA	NA	*c.1A.m.0463
Excalibur_c10065_570	1A	12007902	1A	16.7	*c.1A.m.0464
Kukri_c2464_592	1A	12008000	1A	16.7	*c.1A.m.0465
Kukri_c2464_560	1A	12008032	NA	NA	*c.1A.m.0466
Excalibur_c10065_411	1A	12008061	NA	NA	*c.1A.m.0467
Excalibur_c38377_1720	1A	12008131	NA	NA	*c.1A.m.0468
RAC875_c13855_895	1A	12008180	NA	NA	*c.1A.m.0469
RAC875_c13855_882	1A	12008193	NA	NA	*c.1A.m.0470
Excalibur_c37693_203	1A	12081318	1B	12	*c.1A.m.0471
RAC875_c7031_488	1A	12097738	NA	NA	*c.1A.m.0472
BS00009968_51	1A	12098316	NA	NA	*c.1A.m.0473
Kukri_c964_1482	1A	12098453	NA	NA	*c.1A.m.0474
RAC875_c50463_808	1A	12101620	NA	NA	*c.1A.m.0475
BobWhite_c685_1231	1A	12216759	NA	NA	*c.1A.m.0476
RAC875_c1852_709	1A	12216780	NA	NA	*c.1A.m.0477
RAC875_c64050_312	1A	12222289	NA	NA	*c.1A.m.0478
Excalibur_c52792_72	1A	12252394	NA	NA	*c.1A.m.0479
Excalibur_c45969_370	1A	12319941	1A	16.7	*c.1A.m.0480
Ex_c21139_812	1A	12320477	1B	12	*c.1A.m.0481
Kukri_c98832_233	1A	12323126	NA	NA	*c.1A.m.0482
RAC875_c20875_1276	1A	12355748	NA	NA	*c.1A.m.0483
BobWhite_s66792_249	1A	12356053	NA	NA	*c.1A.m.0484
BobWhite_s66792_167	1A	12356135	NA	NA	*c.1A.m.0485
RAC875_c20875_753	1A	12356264	1A	16.5	*c.1A.m.0486
Kukri_rep_c70863_377	1A	12550066	NA	NA	*c.1A.m.0487
RFL_Contig1118_65	1A	12893038	NA	NA	*c.1A.m.0488
RFL_Contig1118_1073	1A	12894046	NA	NA	*c.1A.m.0489
RAC875_c85031_525	1A	12894346	NA	NA	*c.1A.m.0490
CAP7_c1645_248	1A	12894439	NA	NA	*c.1A.m.0491
CAP7_c1645_359	1A	12894550	1A	19.6	*c.1A.m.0492
BS00078401_51	1A	12922449	NA	NA	*c.1A.m.0493
BS00026453_51	1A	12924378	1A	19.6	*c.1A.m.0494
D_GDEEGVY02H7D8K_299	1A	12997113	1A	19.5	*c.1A.m.0495
D_F5XZDLF02I14SZ_56	1A	12997421	NA	NA	*c.1A.m.0496
RAC875_c41481_283	1A	13547236	NA	NA	*c.1A.m.0497
RFL_Contig4104_3197	1A	13559529	NA	NA	*c.1A.m.0498
D_contig19032_153	1A	13579694	NA	NA	*c.1A.m.0499
Kukri_c8592_121	1A	13646691	NA	NA	*c.1A.m.0500
GENE-3569_500	1A	13646947	NA	NA	*c.1A.m.0501
BobWhite_c1890_712	1A	13650815	1A	20.3	*c.1A.m.0502
Kukri_c8592_935	1A	13651574	NA	NA	*c.1A.m.0503
RAC875_c2122_159	1A	13652551	1A	19.7	*c.1A.m.0504
RAC875_c50835_124	1A	13652782	NA	NA	*c.1A.m.0505
Tdurum_contig29484_628	1A	13652787	1A	19.7	*c.1A.m.0506
RAC875_c54245_88	1A	13654524	1A	19.8	*c.1A.m.0507
Tdurum_contig61492_458	1A	13654524	1A	19.7	*c.1A.m.0508
Tdurum_contig61492_684	1A	13654750	1A	19.7	*c.1A.m.0509
D_GDS7LZN01CXQ5Z_261	1A	13846220	NA	NA	*c.1A.m.0510
D_GA8KES402HLZBX_181	1A	13882635	NA	NA	*c.1A.m.0511
BS00082266_51	1A	13937540	1A	19.8	*c.1A.m.0512
BS00022472_51	1A	13937593	NA	NA	*c.1A.m.0513
BS00049093_51	1A	13944290	NA	NA	*c.1A.m.0514
BS00064536_51	1A	13945334	NA	NA	*c.1A.m.0515
BS00003761_51	1A	13946467	1A	19.8	*c.1A.m.0516
IACX5892	1A	13946468	1A	19.8	*c.1A.m.0517
Tdurum_contig28133_161	1A	13964089	NA	NA	*c.1A.m.0518
CAP12_c46_333	1A	13969113	NA	NA	*c.1A.m.0519
Kukri_c10288_1896	1A	13993275	NA	NA	*c.1A.m.0520
D_GBUVHFX01BRJMZ_245	1A	14023350	1B	14.3	*c.1A.m.0521
Excalibur_c83909_534	1A	14031479	NA	NA	*c.1A.m.0522
wsnp_BF200531A_Ta_2_1	1A	14031891	1A	18.4	*c.1A.m.0523
D_GA8KES402HUUGV_172	1A	14032298	1B	15.7	*c.1A.m.0524
Excalibur_rep_c75168_337	1A	14033317	NA	NA	*c.1A.m.0525
D_GB5Y7FA01CWYQV_234	1A	14845235	NA	NA	*c.1A.m.0526
IAAV1469	1A	15505367	1A	20.1	*c.1A.m.0527
RAC875_c59712_105	1A	15505525	1A	31.4	*c.1A.m.0528
Excalibur_c31869_685	1A	15505797	NA	NA	*c.1A.m.0529
BobWhite_rep_c52838_100	1A	16849134	NA	NA	*c.1A.m.0530
BS00065073_51	1A	17065556	NA	NA	*c.1A.m.0531
Excalibur_c48750_124	1A	17211346	NA	NA	*c.1A.m.0532
Tdurum_contig11756_1415	1A	17212114	1A	20.2	*c.1A.m.0533
RAC875_c29598_147	1A	17213008	1A	20.2	*c.1A.m.0534
BS00092060_51	1A	17213164	NA	NA	*c.1A.m.0535
BS00022738_51	1A	17213363	1A	20.2	*c.1A.m.0536
BobWhite_c46501_92	1A	17213410	1A	20.2	*c.1A.m.0537
IAAV5327	1A	17213461	NA	NA	*c.1A.m.0538
Tdurum_contig11756_458	1A	17213512	1A	20.2	*c.1A.m.0539
Excalibur_c24303_1145	1A	17213550	NA	NA	*c.1A.m.0540
Ra_c3454_830	1A	17213610	NA	NA	*c.1A.m.0541
Tdurum_contig11756_264	1A	17213706	1A	20.2	*c.1A.m.0542
BobWhite_c3661_88	1A	17218317	1A	20.2	*c.1A.m.0543
tplb0034h06_652	1A	17218640	NA	NA	*c.1A.m.0544
BS00091688_51	1A	17219243	NA	NA	*c.1A.m.0545
Tdurum_contig30956_537	1A	17234026	NA	NA	*c.1A.m.0546
RAC875_c51663_87	1A	17235042	1B	19.4	*c.1A.m.0547
Kukri_c18434_200	1A	17235972	1A	20.2	*c.1A.m.0548
Tdurum_contig20965_1446	1A	17285425	1A	31.4	*c.1A.m.0549
D_contig08749_250	1A	17291661	NA	NA	*c.1A.m.0550
D_GB5Y7FA01C62O9_80	1A	17310177	NA	NA	*c.1A.m.0551
Ku_c25539_389	1A	18093885	NA	NA	*c.1A.m.0552
tplb0036c12_1102	1A	18114228	NA	NA	*c.1A.m.0553
wsnp_BF473056D_Ta_2_1	1A	18352251	1B	20.5	*c.1A.m.0554
RAC875_c37934_285	1A	18352294	1A	20.7	*c.1A.m.0555
Jagger_c3429_157	1A	18352326	NA	NA	*c.1A.m.0556
RAC875_c29034_178	1A	18354025	NA	NA	*c.1A.m.0557
D_F5XZDLF01A85DT_301	1A	18354783	NA	NA	*c.1A.m.0558
BS00107852_51	1A	18354895	1A	20.7	*c.1A.m.0559
Excalibur_c10918_324	1A	18354902	NA	NA	*c.1A.m.0560
BS00107851_51	1A	18355011	NA	NA	*c.1A.m.0561
IACX1066	1A	18516271	NA	NA	*c.1A.m.0562
Kukri_c24144_1568	1A	18546453	1A	20.7	*c.1A.m.0563
Ex_c64327_523	1A	18549207	1B	20.5	*c.1A.m.0564
Excalibur_c110483_103	1A	18549259	1A	20.7	*c.1A.m.0565
RAC875_c56994_301	1A	18554963	1A	20.7	*c.1A.m.0566
Kukri_rep_c72397_600	1A	18555963	1A	20.7	*c.1A.m.0567
RAC875_c23994_65	1A	18556593	NA	NA	*c.1A.m.0568
wsnp_Ex_c2117_3976893	1A	18557060	1B	20.5	*c.1A.m.0569
wsnp_Ex_c11866_19039540	1A	18557391	NA	NA	*c.1A.m.0570
wsnp_Ex_c64327_63176640	1A	18601539	1A	20.7	*c.1A.m.0571
RAC875_c2654_1817	1A	18601541	NA	NA	*c.1A.m.0572
Tdurum_contig25379_656	1A	18920591	NA	NA	*c.1A.m.0573
Kukri_c67721_342	1A	18962515	NA	NA	*c.1A.m.0574
Kukri_c67721_184	1A	18962673	NA	NA	*c.1A.m.0575
Kukri_c6022_70	1A	18963116	NA	NA	*c.1A.m.0576
Excalibur_c2732_929	1A	18963642	NA	NA	*c.1A.m.0577
tplb0024b08_1668	1A	18964553	NA	NA	*c.1A.m.0578
tplb0024b08_2004	1A	18964889	NA	NA	*c.1A.m.0579
RAC875_c64603_663	1A	19030590	1A	20.7	*c.1A.m.0580
D_F1BEJMU01DOR77_203	1A	19038890	NA	NA	*c.1A.m.0581
D_GDEEGVY01AYNVC_198	1A	19351277	NA	NA	*c.1A.m.0582
Tdurum_contig11293_583	1A	19352836	NA	NA	*c.1A.m.0583
Excalibur_c55677_217	1A	19353689	1A	20.7	*c.1A.m.0584
IAAV3168	1A	19353758	1A	20.7	*c.1A.m.0585
BS00073199_51	1A	19359823	1B	21.8	*c.1A.m.0586
BS00062578_51	1A	19368969	NA	NA	*c.1A.m.0587
CAP12_c2640_211	1A	19414577	NA	NA	*c.1A.m.0588
RAC875_c13012_174	1A	19635408	NA	NA	*c.1A.m.0589
Kukri_c22313_199	1A	19635571	NA	NA	*c.1A.m.0590
Kukri_c22313_166	1A	19635604	1B	21.8	*c.1A.m.0591
Excalibur_c22642_90	1A	19635811	1A	20.9	*c.1A.m.0592
Excalibur_c22642_60	1A	19635841	NA	NA	*c.1A.m.0593
Kukri_c33670_506	1A	19636279	1B	21.8	*c.1A.m.0594
Kukri_c33670_261	1A	19636521	NA	NA	*c.1A.m.0595
RAC875_c13012_1598	1A	19637547	1A	20.7	*c.1A.m.0596
GENE-0321_427	1A	19643969	NA	NA	*c.1A.m.0597
GENE-0321_364	1A	19644029	NA	NA	*c.1A.m.0598
Excalibur_rep_c92985_510	1A	19644821	1A	20.9	*c.1A.m.0599
Excalibur_rep_c92985_618	1A	19645459	NA	NA	*c.1A.m.0600
IAAV7634	1A	19647256	NA	NA	*c.1A.m.0601
D_contig13475_402	1A	19648091	NA	NA	*c.1A.m.0602
BS00063263_51	1A	19699697	1B	21.8	*c.1A.m.0603
BS00065896_51	1A	19838526	NA	NA	*c.1A.m.0604
D_contig16691_30	1A	19839104	NA	NA	*c.1A.m.0605
Excalibur_rep_c96154_147	1A	19865013	NA	NA	*c.1A.m.0606
Ex_c3941_1022	1A	20365535	NA	NA	*c.1A.m.0607
Excalibur_c3941_963	1A	20365594	NA	NA	*c.1A.m.0608
Ex_c3941_906	1A	20365651	NA	NA	*c.1A.m.0609
Excalibur_c3941_537	1A	20366020	NA	NA	*c.1A.m.0610
Tdurum_contig34049_172	1A	20409356	1B	23.2	*c.1A.m.0611
Tdurum_contig34049_100	1A	20409428	NA	NA	*c.1A.m.0612
IAAV1624	1A	20494990	NA	NA	*c.1A.m.0613
D_GB5Y7FA01D7RZC_302	1A	20525765	NA	NA	*c.1A.m.0614
BobWhite_c22053_1041	1A	20764531	NA	NA	*c.1A.m.0615
Excalibur_c11941_612	1A	21220769	NA	NA	*c.1A.m.0616
Excalibur_c11941_675	1A	21220793	NA	NA	*c.1A.m.0617
GENE-3956_91	1A	21220874	NA	NA	*c.1A.m.0618
GENE-3956_349	1A	21221026	1B	21.8	*c.1A.m.0619
BS00078982_51	1A	21408876	NA	NA	*c.1A.m.0620
Excalibur_c48690_456	1A	21481561	NA	NA	*c.1A.m.0621
IACX20627	1A	21481771	NA	NA	*c.1A.m.0622
BS00105601_51	1A	21482964	NA	NA	*c.1A.m.0623
D_contig16921_234	1A	21700325	NA	NA	*c.1A.m.0624
D_GA8KES402F4O36_323	1A	21967645	NA	NA	*c.1A.m.0625
wsnp_Ex_c48087_53105842	1A	21970829	NA	NA	*c.1A.m.0626
IAAV3527	1A	21971317	5A	178.3	*c.1A.m.0627
wsnp_Ku_rep_c101175_88380491	1A	21971559	NA	NA	*c.1A.m.0628
BS00110455_51	1A	21971802	NA	NA	*c.1A.m.0629
wsnp_Ex_c10783_17555091	1A	22515354	NA	NA	*c.1A.m.0630
CAP7_c3250_98	1A	22516458	NA	NA	*c.1A.m.0631
wsnp_Ex_c10783_17554146	1A	22516770	1A	27.9	*c.1A.m.0632
Kukri_c16098_95	1A	22516820	1A	27.9	*c.1A.m.0633
Kukri_c16098_140	1A	22516865	NA	NA	*c.1A.m.0634
BS00025730_51	1A	22518150	NA	NA	*c.1A.m.0635
CAP7_c4833_141	1A	22518281	1A	27.9	*c.1A.m.0636
BS00025736_51	1A	22518288	NA	NA	*c.1A.m.0637
CAP7_c4833_55	1A	22518367	NA	NA	*c.1A.m.0638
D_GA8KES402GIF8J_42	1A	22853050	NA	NA	*c.1A.m.0639
wsnp_Ku_c42878_50516167	1A	22859336	NA	NA	*c.1A.m.0640
Kukri_c57586_190	1A	22929068	NA	NA	*c.1A.m.0641
tplb0049k01_89	1A	24021093	NA	NA	*c.1A.m.0642
GENE-0427_442	1A	24086206	1B	25.4	*c.1A.m.0643
GENE-0427_115	1A	24086259	NA	NA	*c.1A.m.0644
Kukri_c7436_2259	1A	24112913	NA	NA	*c.1A.m.0645
CAP7_c1479_117	1A	24112975	NA	NA	*c.1A.m.0646
TA006139-0953	1A	24113466	NA	NA	*c.1A.m.0647
wsnp_Ex_c5323_9408829	1A	24114738	NA	NA	*c.1A.m.0648
Kukri_c7436_943	1A	24115023	NA	NA	*c.1A.m.0649
Kukri_c7436_819	1A	24115147	NA	NA	*c.1A.m.0650
GENE-0074_370	1A	24115269	NA	NA	*c.1A.m.0651
Ku_c7436_656	1A	24115310	NA	NA	*c.1A.m.0652
GENE-0074_455	1A	24115350	NA	NA	*c.1A.m.0653
RAC875_c8245_272	1A	24115655	NA	NA	*c.1A.m.0654
RAC875_c8245_192	1A	24115735	NA	NA	*c.1A.m.0655
Ku_c4915_478	1A	24120554	NA	NA	*c.1A.m.0656
IAAV1312	1A	24393030	NA	NA	*c.1A.m.0657
IACX5820	1A	24393052	NA	NA	*c.1A.m.0658
JD_c62972_683	1A	24395283	NA	NA	*c.1A.m.0659
BobWhite_c14750_566	1A	24396163	NA	NA	*c.1A.m.0660
RAC875_c16820_419	1A	24396877	NA	NA	*c.1A.m.0661
Excalibur_c32236_485	1A	24403357	NA	NA	*c.1A.m.0662
BobWhite_c7075_767	1A	24403687	NA	NA	*c.1A.m.0663
Kukri_c83200_268	1A	24403837	1B	25.4	*c.1A.m.0664
Excalibur_c25050_372	1A	24404420	NA	NA	*c.1A.m.0665
BS00063392_51	1A	24507864	NA	NA	*c.1A.m.0666
wsnp_Ku_c11896_19337444	1A	24508053	NA	NA	*c.1A.m.0667
Excalibur_c10689_318	1A	24508343	NA	NA	*c.1A.m.0668
Excalibur_c10689_254	1A	24508407	NA	NA	*c.1A.m.0669
wsnp_BF484606A_Ta_2_3	1A	24671088	NA	NA	*c.1A.m.0670
BS00079462_51	1A	25267613	NA	NA	*c.1A.m.0671
BobWhite_c23763_350	1A	25267702	NA	NA	*c.1A.m.0672
RAC875_c60288_431	1A	25267854	NA	NA	*c.1A.m.0673
GENE-3348_203	1A	25268195	NA	NA	*c.1A.m.0674
BobWhite_c48591_394	1A	25515364	1A	28.4	*c.1A.m.0675
D_GB5Y7FA02G5UGM_249	1A	25517210	NA	NA	*c.1A.m.0676
Kukri_c13136_1188	1A	25517496	NA	NA	*c.1A.m.0677
RAC875_c41434_558	1A	25517542	NA	NA	*c.1A.m.0678
Kukri_c13136_1363	1A	25517671	1A	28.4	*c.1A.m.0679
Excalibur_c7026_2635	1A	25523936	1A	28.4	*c.1A.m.0680
BS00107250_51	1A	25526361	NA	NA	*c.1A.m.0681
RAC875_c14926_589	1A	25527210	1A	28.7	*c.1A.m.0682
Tdurum_contig11661_598	1A	25528585	NA	NA	*c.1A.m.0683
GENE-0509_78	1A	25529906	NA	NA	*c.1A.m.0684
GENE-0509_710	1A	25530053	NA	NA	*c.1A.m.0685
GENE-0509_639	1A	25530113	1A	28.7	*c.1A.m.0686
GENE-0509_349	1A	25530175	NA	NA	*c.1A.m.0687
Ku_c104097_250	1A	25530262	NA	NA	*c.1A.m.0688
BobWhite_c4328_1345	1A	25530338	NA	NA	*c.1A.m.0689
Jagger_c8913_220	1A	25537573	6A	72.6	*c.1A.m.0690
D_GDS7LZN02IQ3KM_42	1A	25607310	NA	NA	*c.1A.m.0691
Kukri_c22508_580	1A	25652687	NA	NA	*c.1A.m.0692
IAAV3057	1A	25652768	NA	NA	*c.1A.m.0693
BS00011787_51	1A	25652773	1A	28.7	*c.1A.m.0694
Kukri_c22508_119	1A	25653145	1A	28.7	*c.1A.m.0695
BobWhite_c7762_962	1A	25653271	NA	NA	*c.1A.m.0696
Excalibur_c16452_624	1A	25654850	NA	NA	*c.1A.m.0697
D_GB5Y7FA02HHIW2_141	1A	26054651	NA	NA	*c.1A.m.0698
Tdurum_contig13937_1782	1A	26056856	NA	NA	*c.1A.m.0699
Kukri_c12534_559	1A	26057000	1A	29.5	*c.1A.m.0700
RAC875_c9594_962	1A	26057129	NA	NA	*c.1A.m.0701
wsnp_Ex_c15717_24067142	1A	26057305	NA	NA	*c.1A.m.0702
Tdurum_contig13937_2280	1A	26057354	1A	29.5	*c.1A.m.0703
IAAV5252	1A	26057503	1A	29.5	*c.1A.m.0704
wsnp_Ra_c26191_35761997	1A	26057503	1A	29.5	*c.1A.m.0705
Tdurum_contig41233_94	1A	26062632	NA	NA	*c.1A.m.0706
Tdurum_contig53204_313	1A	26386043	NA	NA	*c.1A.m.0707
BS00064263_51	1A	26389248	1B	26.1	*c.1A.m.0708
Tdurum_contig8382_300	1A	26390023	1A	29.5	*c.1A.m.0709
Kukri_c19622_131	1A	26390054	NA	NA	*c.1A.m.0710
BS00063679_51	1A	26569445	1B	26.1	*c.1A.m.0711
Kukri_c771_209	1A	26570141	NA	NA	*c.1A.m.0712
BS00049072_51	1A	26576297	NA	NA	*c.1A.m.0713
BS00067043_51	1A	26916311	1B	26.3	*c.1A.m.0714
Kukri_c6409_317	1A	26916404	NA	NA	*c.1A.m.0715
GENE-3653_323	1A	26958210	NA	NA	*c.1A.m.0716
BobWhite_c15557_395	1A	26982389	NA	NA	*c.1A.m.0717
RFL_Contig4873_542	1A	26986918	NA	NA	*c.1A.m.0718
D_GB5Y7FA01D8C6S_173	1A	27146976	NA	NA	*c.1A.m.0719
D_GDEEGVY01DWCK6_115	1A	27365375	NA	NA	*c.1A.m.0720
D_GDS7LZN02IRLO6_263	1A	27430025	NA	NA	*c.1A.m.0721
Ra_c50137_680	1A	27589328	NA	NA	*c.1A.m.0722
wsnp_Ex_rep_c101500_86856679	1A	27591010	NA	NA	*c.1A.m.0723
D_contig25392_201	1A	27591695	1B	29.9	*c.1A.m.0724
Kukri_rep_c93508_586	1A	27591740	NA	NA	*c.1A.m.0725
RAC875_c2444_101	1A	27598778	NA	NA	*c.1A.m.0726
Kukri_c63336_621	1A	27946970	7A	89.6	*c.1A.m.0727
CAP12_c6260_64	1A	27946990	7A	89.6	*c.1A.m.0728
Kukri_c63336_577	1A	27947014	NA	NA	*c.1A.m.0729
CAP12_c6260_154	1A	27947060	NA	NA	*c.1A.m.0730
Kukri_c63336_531	1A	27947060	NA	NA	*c.1A.m.0731
Kukri_c55861_124	1A	27948290	NA	NA	*c.1A.m.0732
Tdurum_contig32186_114	1A	28045881	NA	NA	*c.1A.m.0733
BobWhite_c10529_1331	1A	28549980	NA	NA	*c.1A.m.0734
BobWhite_c4499_153	1A	28549980	NA	NA	*c.1A.m.0735
GENE-0507_285	1A	28550749	1A	31.4	*c.1A.m.0736
JD_c4499_330	1A	28551324	NA	NA	*c.1A.m.0737
wsnp_BE586140D_Ta_2_2	1A	28551687	NA	NA	*c.1A.m.0738
wsnp_BE586140A_Ta_2_1	1A	28551701	1A	31.4	*c.1A.m.0739
IACX589	1A	28551756	NA	NA	*c.1A.m.0740
wsnp_BE405518D_Ta_2_3	1A	28551927	NA	NA	*c.1A.m.0741
BS00009885_51	1A	28552314	NA	NA	*c.1A.m.0742
BS00084022_51	1A	28552473	NA	NA	*c.1A.m.0743
RAC875_c62_1514	1A	28552585	NA	NA	*c.1A.m.0744
IACX11290	1A	28850038	NA	NA	*c.1A.m.0745
GENE-0002_856	1A	28850063	1A	31.4	*c.1A.m.0746
GENE-0002_654	1A	28850138	NA	NA	*c.1A.m.0747
GENE-0002_682	1A	28850166	NA	NA	*c.1A.m.0748
BS00108303_51	1A	29013196	NA	NA	*c.1A.m.0749
D_contig10332_291	1A	29235355	NA	NA	*c.1A.m.0750
BS00002178_51	1A	29237959	NA	NA	*c.1A.m.0751
Excalibur_c14806_1091	1A	29323603	NA	NA	*c.1A.m.0752
BS00011620_51	1A	29332722	NA	NA	*c.1A.m.0753
Ra_c34126_292	1A	29339305	NA	NA	*c.1A.m.0754
wsnp_Ku_c52464_57427549	1A	29659647	NA	NA	*c.1A.m.0755
BS00087086_51	1A	29659925	NA	NA	*c.1A.m.0756
wsnp_Ex_c31983_40709607	1A	29659932	1A	31.9	*c.1A.m.0757
wsnp_Ex_c31983_40709866	1A	29660191	1A	31.9	*c.1A.m.0758
Kukri_c46010_146	1A	29660557	1A	31.9	*c.1A.m.0759
Kukri_c46010_265	1A	29660676	NA	NA	*c.1A.m.0760
wsnp_Ex_c31983_40710608	1A	29660933	NA	NA	*c.1A.m.0761
Kukri_c46010_872	1A	29661283	NA	NA	*c.1A.m.0762
BS00015528_51	1A	29770956	NA	NA	*c.1A.m.0763
Tdurum_contig50355_269	1A	29770956	1A	31.9	*c.1A.m.0764
D_GDS7LZN02JVIW1_263	1A	29771040	NA	NA	*c.1A.m.0765
Ra_c22663_367	1A	29771237	1A	31.8	*c.1A.m.0766
Jagger_c1036_447	1A	29771287	NA	NA	*c.1A.m.0767
Tdurum_contig50355_685	1A	29771621	1A	31.9	*c.1A.m.0768
BS00023141_51	1A	29772311	NA	NA	*c.1A.m.0769
Excalibur_rep_c100929_151	1A	29780746	NA	NA	*c.1A.m.0770
Excalibur_rep_c77404_218	1A	29916001	1A	31.9	*c.1A.m.0771
Excalibur_rep_c85213_146	1A	29939235	NA	NA	*c.1A.m.0772
Tdurum_contig13946_241	1A	30230045	1A	31.8	*c.1A.m.0773
Tdurum_contig13946_329	1A	30230133	1A	31.8	*c.1A.m.0774
BobWhite_c16167_327	1A	30230405	NA	NA	*c.1A.m.0775
BobWhite_c24496_96	1A	30230522	NA	NA	*c.1A.m.0776
Tdurum_contig77289_179	1A	30230790	1A	31.9	*c.1A.m.0777
Tdurum_contig15107_243	1A	30231310	NA	NA	*c.1A.m.0778
D_F5MV3MU01CH1VP_203	1A	30231523	NA	NA	*c.1A.m.0779
Tdurum_contig29280_216	1A	30233205	1A	31.9	*c.1A.m.0780
RAC875_c53593_236	1A	30233299	NA	NA	*c.1A.m.0781
Kukri_c82555_88	1A	30233341	1A	31.8	*c.1A.m.0782
IACX1465	1A	30233419	1A	32.2	*c.1A.m.0783
Ex_c5858_1681	1A	30268102	3A	79.5	*c.1A.m.0784
Ex_c5858_1992	1A	30268413	NA	NA	*c.1A.m.0785
RAC875_c100480_109	1A	31017818	NA	NA	*c.1A.m.0786
RAC875_c35052_1771	1A	31032691	NA	NA	*c.1A.m.0787
TA006347-0547	1A	31032736	NA	NA	*c.1A.m.0788
RAC875_c35052_1690	1A	31032772	NA	NA	*c.1A.m.0789
wsnp_Ku_c4271_7774388	1A	31033311	NA	NA	*c.1A.m.0790
Excalibur_c5065_566	1A	31033351	NA	NA	*c.1A.m.0791
RAC875_c1224_1290	1A	31033560	NA	NA	*c.1A.m.0792
Ku_c6440_336	1A	31034103	NA	NA	*c.1A.m.0793
Excalibur_c94756_540	1A	31040208	1B	27.6	*c.1A.m.0794
wsnp_Ex_c28287_37424983	1A	31043944	NA	NA	*c.1A.m.0795
D_contig07415_189	1A	31065448	NA	NA	*c.1A.m.0796
Excalibur_c64371_409	1A	31275842	NA	NA	*c.1A.m.0797
Tdurum_contig11572_445	1A	31275851	NA	NA	*c.1A.m.0798
Tdurum_contig11572_712	1A	31276193	NA	NA	*c.1A.m.0799
Tdurum_contig11572_931	1A	31276605	1B	27.4	*c.1A.m.0800
BS00067723_51	1A	31304329	NA	NA	*c.1A.m.0801
Tdurum_contig33141_185	1A	31305410	NA	NA	*c.1A.m.0802
Tdurum_contig33141_141	1A	31305454	NA	NA	*c.1A.m.0803
Kukri_c7579_1251	1A	31726553	NA	NA	*c.1A.m.0804
BS00061126_51	1A	32545479	NA	NA	*c.1A.m.0805
RAC875_c60269_101	1A	32725986	NA	NA	*c.1A.m.0806
RAC875_c8271_1469	1A	33803335	1B	27.6	*c.1A.m.0807
Excalibur_c28016_132	1A	33803354	1B	27.6	*c.1A.m.0808
RAC875_c8271_1352	1A	33803452	1B	27.6	*c.1A.m.0809
Ku_c44068_601	1A	33803753	NA	NA	*c.1A.m.0810
Ku_c18006_871	1A	33803916	NA	NA	*c.1A.m.0811
RAC875_c8271_479	1A	33804325	NA	NA	*c.1A.m.0812
RAC875_rep_c111911_378	1A	33804426	NA	NA	*c.1A.m.0813
RAC875_rep_c111911_116	1A	33804688	1A	31.9	*c.1A.m.0814
wsnp_Ku_c34659_43981982	1A	33805493	NA	NA	*c.1A.m.0815
Excalibur_c6417_938	1A	33805696	1B	27.6	*c.1A.m.0816
Kukri_c34659_955	1A	33805772	NA	NA	*c.1A.m.0817
BS00105606_51	1A	33808015	NA	NA	*c.1A.m.0818
Kukri_c231_129	1A	33808162	NA	NA	*c.1A.m.0819
Kukri_rep_c74100_228	1A	33808180	NA	NA	*c.1A.m.0820
Excalibur_c1886_1303	1A	33809603	NA	NA	*c.1A.m.0821
Excalibur_c1886_1288	1A	33809618	1B	27.4	*c.1A.m.0822
Excalibur_c1886_1232	1A	33809775	NA	NA	*c.1A.m.0823
Kukri_c105601_74	1A	33810859	1B	27.6	*c.1A.m.0824
Excalibur_c51033_173	1A	34184339	NA	NA	*c.1A.m.0825
Excalibur_c15025_569	1A	34184938	NA	NA	*c.1A.m.0826
Kukri_c14040_921	1A	34184983	NA	NA	*c.1A.m.0827
D_GDS7LZN02FCNVA_196	1A	34185010	NA	NA	*c.1A.m.0828
D_F5XZDLF01CDAV4_105	1A	34190726	NA	NA	*c.1A.m.0829
Tdurum_contig56382_747	1A	34195318	NA	NA	*c.1A.m.0830
RAC875_rep_c117173_206	1A	34195409	NA	NA	*c.1A.m.0831
Tdurum_contig11004_613	1A	34503204	1A	31.9	*c.1A.m.0832
BS00012392_51	1A	34506082	NA	NA	*c.1A.m.0833
Excalibur_c7237_1084	1A	34506146	NA	NA	*c.1A.m.0834
Excalibur_c7237_1208	1A	34507045	NA	NA	*c.1A.m.0835
Tdurum_contig61515_522	1A	34507072	1A	31.9	*c.1A.m.0836
BS00019365_51	1A	34507169	NA	NA	*c.1A.m.0837
Tdurum_contig61515_259	1A	34507335	1A	31.9	*c.1A.m.0838
Kukri_rep_c112035_340	1A	34507362	NA	NA	*c.1A.m.0839
Excalibur_c1263_901	1A	35495343	NA	NA	*c.1A.m.0840
RAC875_s118539_64	1A	35509554	NA	NA	*c.1A.m.0841
JD_c10288_910	1A	35509664	NA	NA	*c.1A.m.0842
wsnp_CAP11_c1043_618449	1A	35509881	NA	NA	*c.1A.m.0843
BS00029346_51	1A	35528537	NA	NA	*c.1A.m.0844
BS00099165_51	1A	36383151	NA	NA	*c.1A.m.0845
Ra_c36923_318	1A	36383961	NA	NA	*c.1A.m.0846
IAAV3890	1A	36390266	NA	NA	*c.1A.m.0847
Kukri_c74899_280	1A	36390913	NA	NA	*c.1A.m.0848
IAAV8621	1A	36391077	NA	NA	*c.1A.m.0849
BS00110365_51	1A	36731836	4B	48.5	*c.1A.m.0850
Kukri_c52742_114	1A	36738259	1B	28.8	*c.1A.m.0851
RAC875_c26747_243	1A	36738431	NA	NA	*c.1A.m.0852
wsnp_BE490041A_Ta_2_1	1A	36752674	NA	NA	*c.1A.m.0853
IACX1592	1A	36753155	NA	NA	*c.1A.m.0854
Excalibur_c46833_204	1A	36754374	NA	NA	*c.1A.m.0855
Ex_c200_634	1A	37215612	NA	NA	*c.1A.m.0856
D_contig22896_682	1A	37412634	NA	NA	*c.1A.m.0857
Excalibur_c62713_521	1A	37412741	NA	NA	*c.1A.m.0858
RAC875_c826_1960	1A	37413707	NA	NA	*c.1A.m.0859
RAC875_c826_2186	1A	37413933	NA	NA	*c.1A.m.0860
TA003773-0807	1A	37414188	1A	35.7	*c.1A.m.0861
wsnp_CAP11_rep_c4017_1896951	1A	37655256	NA	NA	*c.1A.m.0862
wsnp_CAP12_c2438_1180601	1A	37655344	1A	40	*c.1A.m.0863
JD_c8634_186	1A	37655937	NA	NA	*c.1A.m.0864
RAC875_c42113_423	1A	37876530	NA	NA	*c.1A.m.0865
GENE-3058_1245	1A	37877455	NA	NA	*c.1A.m.0866
GENE-3058_151	1A	37877525	NA	NA	*c.1A.m.0867
GENE-3058_63	1A	37877609	NA	NA	*c.1A.m.0868
BS00066847_51	1A	37892067	NA	NA	*c.1A.m.0869
BS00067709_51	1A	37903574	NA	NA	*c.1A.m.0870
Kukri_c34567_659	1A	39029927	NA	NA	*c.1A.m.0871
Kukri_rep_c109931_197	1A	39368716	NA	NA	*c.1A.m.0872
Kukri_c47895_471	1A	39715008	NA	NA	*c.1A.m.0873
IAAV5652	1A	39715027	1A	36.7	*c.1A.m.0874
RFL_Contig5444_1284	1A	39715335	NA	NA	*c.1A.m.0875
IAAV614	1A	39715464	NA	NA	*c.1A.m.0876
BS00012210_51	1A	39715924	1A	36.7	*c.1A.m.0877
Kukri_c74581_66	1A	39716220	NA	NA	*c.1A.m.0878
BobWhite_c48490_241	1A	39718714	NA	NA	*c.1A.m.0879
tplb0024g14_971	1A	39718792	NA	NA	*c.1A.m.0880
RAC875_c79370_378	1A	39718978	1B	29.9	*c.1A.m.0881
Tdurum_contig37488_126	1A	39719619	NA	NA	*c.1A.m.0882
Kukri_rep_c98458_162	1A	39722478	NA	NA	*c.1A.m.0883
RFL_Contig5090_1154	1A	39748447	NA	NA	*c.1A.m.0884
D_GDS7LZN01C7ISY_148	1A	39748472	NA	NA	*c.1A.m.0885
RFL_Contig5090_1510	1A	39748803	1A	36.7	*c.1A.m.0886
GENE-0349_564	1A	39753123	NA	NA	*c.1A.m.0887
Kukri_c54074_76	1A	39754261	NA	NA	*c.1A.m.0888
D_contig37339_168	1A	39754461	NA	NA	*c.1A.m.0889
IAAV8987	1A	39881436	NA	NA	*c.1A.m.0890
Excalibur_c75270_566	1A	39906999	1A	37.1	*c.1A.m.0891
Excalibur_c75270_450	1A	39907256	NA	NA	*c.1A.m.0892
BS00009639_51	1A	39907571	NA	NA	*c.1A.m.0893
BS00033037_51	1A	40280399	NA	NA	*c.1A.m.0894
Tdurum_contig47183_333	1A	40280478	1A	37.1	*c.1A.m.0895
Tdurum_contig47183_298	1A	40280513	NA	NA	*c.1A.m.0896
Tdurum_contig47183_205	1A	40280606	1A	37.1	*c.1A.m.0897
Tdurum_contig47183_74	1A	40280737	NA	NA	*c.1A.m.0898
Tdurum_contig20411_483	1A	40508586	NA	NA	*c.1A.m.0899
Tdurum_contig76915_88	1A	40510716	1A	37.1	*c.1A.m.0900
Tdurum_contig622_285	1A	40511212	1A	37.1	*c.1A.m.0901
BS00096724_51	1A	40512186	NA	NA	*c.1A.m.0902
BS00022885_51	1A	40512312	1A	37.1	*c.1A.m.0903
TA004545-0174	1A	40512372	NA	NA	*c.1A.m.0904
BobWhite_c23185_282	1A	40542807	NA	NA	*c.1A.m.0905
Excalibur_c25782_632	1A	40551322	NA	NA	*c.1A.m.0906
BobWhite_c816_289	1A	40551403	NA	NA	*c.1A.m.0907
Excalibur_c25782_383	1A	40551571	NA	NA	*c.1A.m.0908
IAAV4794	1A	40551722	NA	NA	*c.1A.m.0909
IAAV5348	1A	40660013	NA	NA	*c.1A.m.0910
Excalibur_c46695_219	1A	40675012	NA	NA	*c.1A.m.0911
Excalibur_c65961_156	1A	40675023	NA	NA	*c.1A.m.0912
Kukri_c97137_329	1A	42067121	NA	NA	*c.1A.m.0913
Tdurum_contig54073_176	1A	42068715	NA	NA	*c.1A.m.0914
Jagger_c6199_90	1A	43197152	NA	NA	*c.1A.m.0915
IAAV5450	1A	43197181	NA	NA	*c.1A.m.0916
Kukri_c15725_585	1A	43341671	NA	NA	*c.1A.m.0917
wsnp_Ku_c11769_19153951	1A	43724581	NA	NA	*c.1A.m.0918
Ku_c11769_252	1A	43724700	1A	38	*c.1A.m.0919
IAAV7445	1A	43726618	NA	NA	*c.1A.m.0920
Tdurum_contig9199_714	1A	43727489	NA	NA	*c.1A.m.0921
RFL_Contig3232_1224	1A	43727676	NA	NA	*c.1A.m.0922
BS00004070_51	1A	43727696	1B	29.9	*c.1A.m.0923
IAAV5858	1A	43727725	NA	NA	*c.1A.m.0924
RFL_Contig3232_1308	1A	43727760	NA	NA	*c.1A.m.0925
Excalibur_rep_c114535_55	1A	43727838	1A	38	*c.1A.m.0926
BS00004145_51	1A	43727980	NA	NA	*c.1A.m.0927
RAC875_c45306_174	1A	44011365	NA	NA	*c.1A.m.0928
wsnp_Ku_c4900_8778960	1A	44162252	NA	NA	*c.1A.m.0929
Kukri_c4900_3100	1A	44162270	3B	127.9	*c.1A.m.0930
Excalibur_c12215_352	1A	44162374	NA	NA	*c.1A.m.0931
Kukri_c25654_382	1A	45142123	NA	NA	*c.1A.m.0932
RAC875_c86058_112	1A	45160692	NA	NA	*c.1A.m.0933
Kukri_c16888_1024	1A	45171438	NA	NA	*c.1A.m.0934
TA001559-0515	1A	45171566	NA	NA	*c.1A.m.0935
BS00110151_51	1A	45171609	1A	37.8	*c.1A.m.0936
BS00109971_51	1A	45171666	NA	NA	*c.1A.m.0937
IAAV1905	1A	45171962	NA	NA	*c.1A.m.0938
RAC875_c32586_1133	1A	45172423	NA	NA	*c.1A.m.0939
IAAV960	1A	45172604	NA	NA	*c.1A.m.0940
Excalibur_c30627_263	1A	45320620	NA	NA	*c.1A.m.0941
Tdurum_contig30187_138	1A	45566267	NA	NA	*c.1A.m.0942
Tdurum_contig30187_265	1A	45567884	NA	NA	*c.1A.m.0943
RAC875_c18749_87	1A	45569850	NA	NA	*c.1A.m.0944
Kukri_c49776_192	1A	45569928	NA	NA	*c.1A.m.0945
RAC875_c18749_275	1A	45570033	NA	NA	*c.1A.m.0946
Excalibur_c25507_463	1A	45746180	NA	NA	*c.1A.m.0947
Kukri_rep_c72814_118	1A	45746264	NA	NA	*c.1A.m.0948
RAC875_c8932_740	1A	45804960	NA	NA	*c.1A.m.0949
IAAV2987	1A	45805017	NA	NA	*c.1A.m.0950
Tdurum_contig5008_635	1A	45805060	1A	37.8	*c.1A.m.0951
RAC875_c8932_578	1A	45805122	NA	NA	*c.1A.m.0952
Tdurum_contig5008_556	1A	45805139	NA	NA	*c.1A.m.0953
BobWhite_c7352_218	1A	45805555	NA	NA	*c.1A.m.0954
tplb0032k01_549	1A	45814715	NA	NA	*c.1A.m.0955
Kukri_c5113_1082	1A	45819047	NA	NA	*c.1A.m.0956
Kukri_c24648_554	1A	45819077	NA	NA	*c.1A.m.0957
Kukri_c24648_262	1A	45819369	NA	NA	*c.1A.m.0958
RAC875_rep_c81479_191	1A	45819855	NA	NA	*c.1A.m.0959
BS00022426_51	1A	45819944	NA	NA	*c.1A.m.0960
Tdurum_contig43646_147	1A	45838938	3B	208	*c.1A.m.0961
Tdurum_contig65710_72	1A	45840448	NA	NA	*c.1A.m.0962
Tdurum_contig69753_513	1A	45841298	1A	38	*c.1A.m.0963
Kukri_c3150_341	1A	45843883	1A	38	*c.1A.m.0964
tplb0055o07_1820	1A	45844079	NA	NA	*c.1A.m.0965
Kukri_c26731_312	1A	46558584	NA	NA	*c.1A.m.0966
Tdurum_contig8099_534	1A	46561478	NA	NA	*c.1A.m.0967
BS00022870_51	1A	46561929	1A	38	*c.1A.m.0968
IAAV4861	1A	46563097	NA	NA	*c.1A.m.0969
BS00013227_51	1A	46564345	1A	38	*c.1A.m.0970
Excalibur_c34167_128	1A	46705708	NA	NA	*c.1A.m.0971
TA001649-1197	1A	46745252	NA	NA	*c.1A.m.0972
tplb0052b04_1104	1A	46745782	NA	NA	*c.1A.m.0973
D_contig34033_275	1A	46745985	NA	NA	*c.1A.m.0974
tplb0052b04_1651	1A	46746422	NA	NA	*c.1A.m.0975
CAP8_c4853_261	1A	46759204	NA	NA	*c.1A.m.0976
CAP7_c2317_217	1A	46759249	NA	NA	*c.1A.m.0977
CAP8_c4853_176	1A	46759289	NA	NA	*c.1A.m.0978
CAP8_c4853_56	1A	46759409	NA	NA	*c.1A.m.0979
RFL_Contig5232_636	1A	46928621	NA	NA	*c.1A.m.0980
IAAV4055	1A	46938539	NA	NA	*c.1A.m.0981
Kukri_c23985_166	1A	46940770	1A	37.8	*c.1A.m.0982
Kukri_c23985_229	1A	46940833	NA	NA	*c.1A.m.0983
TA005390-1205	1A	46944102	NA	NA	*c.1A.m.0984
Ku_c30751_597	1A	46944648	NA	NA	*c.1A.m.0985
BobWhite_rep_c66800_54	1A	46944817	NA	NA	*c.1A.m.0986
BobWhite_c19930_265	1A	46944935	NA	NA	*c.1A.m.0987
Excalibur_c7190_2995	1A	47061214	NA	NA	*c.1A.m.0988
Kukri_c49577_630	1A	47061450	NA	NA	*c.1A.m.0989
Tdurum_contig25384_530	1A	47061970	NA	NA	*c.1A.m.0990
Excalibur_c18184_132	1A	47062149	NA	NA	*c.1A.m.0991
Excalibur_c47654_70	1A	47062160	NA	NA	*c.1A.m.0992
Ra_c8909_447	1A	47062578	NA	NA	*c.1A.m.0993
Tdurum_contig97688_186	1A	47063865	1A	40.7	*c.1A.m.0994
BS00064197_51	1A	47064203	NA	NA	*c.1A.m.0995
Excalibur_c50362_190	1A	47064984	NA	NA	*c.1A.m.0996
RAC875_s114164_239	1A	47066117	NA	NA	*c.1A.m.0997
Ra_c9102_218	1A	47133824	NA	NA	*c.1A.m.0998
Kukri_c16558_914	1A	47134801	NA	NA	*c.1A.m.0999
BobWhite_rep_c51268_248	1A	47135473	NA	NA	*c.1A.m.1000
BS00022521_51	1A	47135690	NA	NA	*c.1A.m.1001
IACX5982	1A	47136197	1A	40.7	*c.1A.m.1002
BobWhite_c4646_119	1A	47136247	1A	40.7	*c.1A.m.1003
BobWhite_c4646_149	1A	47136277	NA	NA	*c.1A.m.1004
Ex_c5899_1050	1A	47136433	NA	NA	*c.1A.m.1005
Kukri_c45997_239	1A	47235356	NA	NA	*c.1A.m.1006
Kukri_c45997_208	1A	47235387	NA	NA	*c.1A.m.1007
Tdurum_contig25732_112	1A	47235999	NA	NA	*c.1A.m.1008
Excalibur_c77035_156	1A	47236016	NA	NA	*c.1A.m.1009
Tdurum_contig25732_229	1A	47236116	NA	NA	*c.1A.m.1010
BS00066912_51	1A	47236394	NA	NA	*c.1A.m.1011
D_GBUVHFX02HGQS1_168	1A	47244318	NA	NA	*c.1A.m.1012
D_contig04455_52	1A	47264969	NA	NA	*c.1A.m.1013
Ku_c40832_741	1A	47266113	NA	NA	*c.1A.m.1014
Ra_c5544_1715	1A	47266623	NA	NA	*c.1A.m.1015
GENE-4777_297	1A	47271327	NA	NA	*c.1A.m.1016
Kukri_rep_c104386_273	1A	47271549	1A	40.7	*c.1A.m.1017
RAC875_c5544_4156	1A	47272001	1A	40.7	*c.1A.m.1018
BS00110212_51	1A	47272651	NA	NA	*c.1A.m.1019
D_contig18870_113	1A	47374520	NA	NA	*c.1A.m.1020
BobWhite_c6812_144	1A	47375165	NA	NA	*c.1A.m.1021
RAC875_c62796_157	1A	47375360	NA	NA	*c.1A.m.1022
BobWhite_c6812_444	1A	47376030	NA	NA	*c.1A.m.1023
Kukri_c44738_477	1A	47376220	NA	NA	*c.1A.m.1024
GENE-0469_776	1A	47379170	NA	NA	*c.1A.m.1025
Excalibur_c18144_427	1A	47551235	NA	NA	*c.1A.m.1026
RAC875_c35094_476	1A	47552124	NA	NA	*c.1A.m.1027
RAC875_c11871_1372	1A	47552524	NA	NA	*c.1A.m.1028
RAC875_c118477_79	1A	47552924	NA	NA	*c.1A.m.1029
Kukri_c4587_122	1A	47553340	NA	NA	*c.1A.m.1030
wsnp_Ex_c12117_19381493	1A	47555101	1A	41.5	*c.1A.m.1031
wsnp_Ex_c12117_19381492	1A	47555102	NA	NA	*c.1A.m.1032
IAAV6799	1A	47555620	NA	NA	*c.1A.m.1033
Ra_c56967_900	1A	47555760	NA	NA	*c.1A.m.1034
BS00072193_51	1A	47915727	NA	NA	*c.1A.m.1035
Tdurum_contig102039_163	1A	47926520	NA	NA	*c.1A.m.1036
Excalibur_c25330_75	1A	48025641	NA	NA	*c.1A.m.1037
RAC875_c42365_265	1A	48025780	NA	NA	*c.1A.m.1038
D_GDS7LZN02HHONK_234	1A	48026149	NA	NA	*c.1A.m.1039
Excalibur_c8237_183	1A	48028654	NA	NA	*c.1A.m.1040
Kukri_c99824_180	1A	48028747	NA	NA	*c.1A.m.1041
RAC875_c42365_61	1A	48028820	NA	NA	*c.1A.m.1042
RAC875_c17283_453	1A	48029342	1A	41.3	*c.1A.m.1043
CAP8_c5190_146	1A	48685370	NA	NA	*c.1A.m.1044
Kukri_c20844_116	1A	48694431	NA	NA	*c.1A.m.1045
Excalibur_c64671_108	1A	48694541	NA	NA	*c.1A.m.1046
BS00074817_51	1A	49683959	NA	NA	*c.1A.m.1047
D_contig16934_681	1A	49687121	NA	NA	*c.1A.m.1048
GENE-0451_357	1A	49689145	NA	NA	*c.1A.m.1049
GENE-0451_529	1A	49689285	NA	NA	*c.1A.m.1050
BS00011205_51	1A	49689759	1B	30.5	*c.1A.m.1051
BS00096547_51	1A	50036780	NA	NA	*c.1A.m.1052
Kukri_c59679_78	1A	50037409	NA	NA	*c.1A.m.1053
Kukri_c28694_699	1A	50038466	NA	NA	*c.1A.m.1054
Excalibur_c46787_460	1A	50039559	NA	NA	*c.1A.m.1055
CAP12_c2978_93	1A	50198856	NA	NA	*c.1A.m.1056
BobWhite_rep_c61217_251	1A	50198945	NA	NA	*c.1A.m.1057
Tdurum_contig12906_704	1A	51171096	NA	NA	*c.1A.m.1058
Tdurum_contig14584_159	1A	51402846	NA	NA	*c.1A.m.1059
BS00070283_51	1A	51419851	NA	NA	*c.1A.m.1060
GENE-2541_51	1A	51849072	NA	NA	*c.1A.m.1061
GENE-2541_403	1A	51849412	NA	NA	*c.1A.m.1062
CAP7_c7330_86	1A	51953086	NA	NA	*c.1A.m.1063
Kukri_c30293_477	1A	51959246	NA	NA	*c.1A.m.1064
Kukri_c30293_444	1A	51959279	NA	NA	*c.1A.m.1065
Kukri_c30293_395	1A	51959328	NA	NA	*c.1A.m.1066
Kukri_c44797_159	1A	51960101	NA	NA	*c.1A.m.1067
IAAV5931	1A	52035040	NA	NA	*c.1A.m.1068
IAAV7690	1A	52036934	NA	NA	*c.1A.m.1069
Tdurum_contig12889_168	1A	52038716	NA	NA	*c.1A.m.1070
BS00084305_51	1A	52096915	NA	NA	*c.1A.m.1071
BS00084304_51	1A	52096920	NA	NA	*c.1A.m.1072
IACX6432	1A	52096931	NA	NA	*c.1A.m.1073
BobWhite_c28063_62	1A	52097447	NA	NA	*c.1A.m.1074
TA001473-0980	1A	52097500	NA	NA	*c.1A.m.1075
BS00031658_51	1A	52098837	NA	NA	*c.1A.m.1076
RAC875_c27770_307	1A	52242577	NA	NA	*c.1A.m.1077
TA004698-0181	1A	52275443	NA	NA	*c.1A.m.1078
IAAV2888	1A	52276155	1A	43.3	*c.1A.m.1079
RAC875_rep_c82601_194	1A	52277223	NA	NA	*c.1A.m.1080
wsnp_BE445121A_Ta_1_8	1A	52277305	1A	43.3	*c.1A.m.1081
BS00021788_51	1A	52277840	NA	NA	*c.1A.m.1082
wsnp_BE445121D_Ta_2_2	1A	52278003	NA	NA	*c.1A.m.1083
wsnp_Ex_rep_c66980_65419811	1A	52278586	NA	NA	*c.1A.m.1084
wsnp_CAP8_c1141_707721	1A	52278662	NA	NA	*c.1A.m.1085
CAP8_c879_120	1A	52393855	NA	NA	*c.1A.m.1086
BobWhite_c12110_317	1A	52394972	NA	NA	*c.1A.m.1087
Tdurum_contig36962_250	1A	52535942	NA	NA	*c.1A.m.1088
GENE-0065_246	1A	55080838	NA	NA	*c.1A.m.1089
GENE-0065_444	1A	55081004	1B	33	*c.1A.m.1090
Tdurum_contig11824_710	1A	55194889	NA	NA	*c.1A.m.1091
Tdurum_contig11824_416	1A	55196193	NA	NA	*c.1A.m.1092
Tdurum_contig11824_281	1A	55196435	NA	NA	*c.1A.m.1093
Tdurum_contig11824_182	1A	55196813	NA	NA	*c.1A.m.1094
Excalibur_c89925_179	1A	55279513	NA	NA	*c.1A.m.1095
BobWhite_c9529_169	1A	55280400	NA	NA	*c.1A.m.1096
Excalibur_s101203_75	1A	55522389	NA	NA	*c.1A.m.1097
RAC875_rep_c105213_103	1A	55651921	1B	33	*c.1A.m.1098
Kukri_c7647_235	1A	55652083	NA	NA	*c.1A.m.1099
RAC875_rep_c105213_329	1A	55652149	NA	NA	*c.1A.m.1100
RAC875_c10659_1539	1A	55652475	1B	33	*c.1A.m.1101
RAC875_c46269_387	1A	55656134	NA	NA	*c.1A.m.1102
RAC875_c24066_1484	1A	55656477	NA	NA	*c.1A.m.1103
RAC875_c10659_570	1A	55656861	1B	33	*c.1A.m.1104
tplb0038o14_634	1A	56011644	NA	NA	*c.1A.m.1105
Kukri_rep_c93807_160	1A	56048787	NA	NA	*c.1A.m.1106
wsnp_Ra_rep_c74968_72704437	1A	56058349	NA	NA	*c.1A.m.1107
wsnp_Ex_c18733_27607958	1A	56058571	NA	NA	*c.1A.m.1108
RAC875_rep_c69360_259	1A	56058789	NA	NA	*c.1A.m.1109
Kukri_c81766_686	1A	56058816	NA	NA	*c.1A.m.1110
Jagger_c5467_105	1A	56060448	NA	NA	*c.1A.m.1111
Ex_c68770_506	1A	56061605	1A	43.3	*c.1A.m.1112
IACX5970	1A	56062453	NA	NA	*c.1A.m.1113
Excalibur_c39375_84	1A	56088391	NA	NA	*c.1A.m.1114
Kukri_c59328_314	1A	56137126	NA	NA	*c.1A.m.1115
Kukri_c48371_193	1A	56177639	NA	NA	*c.1A.m.1116
Ra_c30689_939	1A	56372141	NA	NA	*c.1A.m.1117
BS00062723_51	1A	56594173	NA	NA	*c.1A.m.1118
BS00065791_51	1A	56594272	NA	NA	*c.1A.m.1119
Excalibur_c19488_2440	1A	56594300	NA	NA	*c.1A.m.1120
RAC875_c11899_366	1A	56594854	NA	NA	*c.1A.m.1121
Excalibur_c23341_117	1A	56602795	NA	NA	*c.1A.m.1122
BobWhite_c15153_337	1A	56639121	NA	NA	*c.1A.m.1123
RAC875_c13454_934	1A	56791096	NA	NA	*c.1A.m.1124
RAC875_c13454_1256	1A	56792104	NA	NA	*c.1A.m.1125
Ku_c7557_633	1A	56793183	1B	33	*c.1A.m.1126
JD_c39420_39	1A	56794136	NA	NA	*c.1A.m.1127
Ku_c107175_320	1A	57019606	NA	NA	*c.1A.m.1128
Excalibur_c6213_689	1A	57019698	NA	NA	*c.1A.m.1129
Tdurum_contig26338_65	1A	57021199	NA	NA	*c.1A.m.1130
Tdurum_contig10224_499	1A	57026795	NA	NA	*c.1A.m.1131
BobWhite_c13378_662	1A	57493937	NA	NA	*c.1A.m.1132
Excalibur_c19201_783	1A	57493959	NA	NA	*c.1A.m.1133
GENE-1623_147	1A	57494081	NA	NA	*c.1A.m.1134
BobWhite_c13378_899	1A	57494376	NA	NA	*c.1A.m.1135
GENE-0494_151	1A	57735575	NA	NA	*c.1A.m.1136
RAC875_c49667_53	1A	57737289	NA	NA	*c.1A.m.1137
Tdurum_contig49251_560	1A	58238057	NA	NA	*c.1A.m.1138
JD_c10626_112	1A	58242451	NA	NA	*c.1A.m.1139
Kukri_c5299_341	1A	58243673	NA	NA	*c.1A.m.1140
RFL_Contig3262_974	1A	58416159	NA	NA	*c.1A.m.1141
BS00042335_51	1A	58801721	NA	NA	*c.1A.m.1142
BobWhite_c3239_103	1A	59465475	NA	NA	*c.1A.m.1143
JD_c48840_451	1A	59466228	NA	NA	*c.1A.m.1144
Tdurum_contig79715_470	1A	59603505	NA	NA	*c.1A.m.1145
Excalibur_c29886_258	1A	59906261	NA	NA	*c.1A.m.1146
GENE-0087_196	1A	59906606	NA	NA	*c.1A.m.1147
Ra_c72462_718	1A	60513032	NA	NA	*c.1A.m.1148
RAC875_c79930_67	1A	60513644	NA	NA	*c.1A.m.1149
Ra_c109888_100	1A	60513840	NA	NA	*c.1A.m.1150
wsnp_Ex_c3253_5995011	1A	60515220	NA	NA	*c.1A.m.1151
BS00058711_51	1A	60516388	NA	NA	*c.1A.m.1152
Tdurum_contig14418_753	1A	60516475	NA	NA	*c.1A.m.1153
Tdurum_contig14418_816	1A	60516538	NA	NA	*c.1A.m.1154
wsnp_Ex_c3253_5994376	1A	60516610	NA	NA	*c.1A.m.1155
Tdurum_contig14418_1179	1A	60517322	NA	NA	*c.1A.m.1156
Tdurum_contig14418_1242	1A	60517475	1B	33	*c.1A.m.1157
Kukri_c3291_853	1A	60952128	NA	NA	*c.1A.m.1158
BS00067444_51	1A	60953089	NA	NA	*c.1A.m.1159
BS00067706_51	1A	60953128	NA	NA	*c.1A.m.1160
BobWhite_c15790_372	1A	60953445	NA	NA	*c.1A.m.1161
Excalibur_c5606_1192	1A	60958663	NA	NA	*c.1A.m.1162
RAC875_c4783_311	1A	60959004	NA	NA	*c.1A.m.1163
RAC875_c11956_447	1A	61194909	NA	NA	*c.1A.m.1164
Tdurum_contig28494_269	1A	61195772	NA	NA	*c.1A.m.1165
Tdurum_contig28494_288	1A	61195772	NA	NA	*c.1A.m.1166
RAC875_rep_c110946_140	1A	61352944	NA	NA	*c.1A.m.1167
BS00021913_51	1A	62288278	NA	NA	*c.1A.m.1168
RFL_Contig4622_751	1A	62288324	NA	NA	*c.1A.m.1169
RAC875_c5052_211	1A	62469438	NA	NA	*c.1A.m.1170
wsnp_Ex_c2181_4089639	1A	62470134	1A	44.3	*c.1A.m.1171
wsnp_Ex_c2181_4089788	1A	62470393	1A	44.3	*c.1A.m.1172
Excalibur_c2181_542	1A	62470708	NA	NA	*c.1A.m.1173
Excalibur_c2181_927	1A	62471093	NA	NA	*c.1A.m.1174
Excalibur_c2181_1067	1A	62471383	NA	NA	*c.1A.m.1175
GENE-0459_114	1A	62472118	NA	NA	*c.1A.m.1176
wsnp_CAP11_c23_61357	1A	62567362	1A	44.6	*c.1A.m.1177
BobWhite_c27577_234	1A	62567611	NA	NA	*c.1A.m.1178
BobWhite_c15522_250	1A	62567682	NA	NA	*c.1A.m.1179
Kukri_c6027_66	1A	62567698	1B	33	*c.1A.m.1180
Kukri_rep_c112099_98	1A	62567778	1B	33	*c.1A.m.1181
IAAV4349	1A	62588028	1B	33	*c.1A.m.1182
Excalibur_c24105_135	1A	62588123	NA	NA	*c.1A.m.1183
Excalibur_c66156_743	1A	62588264	NA	NA	*c.1A.m.1184
Kukri_c32899_95	1A	62588903	NA	NA	*c.1A.m.1185
D_contig57840_248	1A	62589063	NA	NA	*c.1A.m.1186
RAC875_c28894_252	1A	62589335	NA	NA	*c.1A.m.1187
Ra_c71421_387	1A	62589378	1B	33	*c.1A.m.1188
RAC875_c28894_306	1A	62589389	NA	NA	*c.1A.m.1189
Ku_c68198_1427	1A	63462896	NA	NA	*c.1A.m.1190
BobWhite_rep_c53779_108	1A	63463004	NA	NA	*c.1A.m.1191
D_contig26854_194	1A	63985126	NA	NA	*c.1A.m.1192
wsnp_Ex_c24686_33942264	1A	64709186	1A	44.3	*c.1A.m.1193
GENE-0403_616	1A	64709461	NA	NA	*c.1A.m.1194
wsnp_Ex_c24686_33941368	1A	64710334	1A	44.3	*c.1A.m.1195
RAC875_c37183_331	1A	64710384	1A	44.3	*c.1A.m.1196
BS00110530_51	1A	64710694	NA	NA	*c.1A.m.1197
Excalibur_s110935_88	1A	64710886	NA	NA	*c.1A.m.1198
Excalibur_c93600_52	1A	64710989	NA	NA	*c.1A.m.1199
IACX18186	1A	65494469	NA	NA	*c.1A.m.1200
RAC875_c50289_330	1A	65538683	NA	NA	*c.1A.m.1201
Tdurum_contig16812_256	1A	65541718	1A	44.3	*c.1A.m.1202
GENE-0025_154	1A	66972070	NA	NA	*c.1A.m.1203
GENE-0025_120	1A	66972104	NA	NA	*c.1A.m.1204
GENE-0025_338	1A	66972156	NA	NA	*c.1A.m.1205
BS00109891_51	1A	67172465	NA	NA	*c.1A.m.1206
BobWhite_c19204_194	1A	68821792	NA	NA	*c.1A.m.1207
BobWhite_c19204_92	1A	68821894	NA	NA	*c.1A.m.1208
IAAV4243	1A	68832696	NA	NA	*c.1A.m.1209
CAP12_c6351_288	1A	69295502	NA	NA	*c.1A.m.1210
RAC875_c47695_279	1A	69305252	NA	NA	*c.1A.m.1211
D_F5MV3MU01DWUMM_98	1A	69470372	NA	NA	*c.1A.m.1212
TA006207-0526	1A	70511857	NA	NA	*c.1A.m.1213
Tdurum_contig30966_389	1A	70511969	NA	NA	*c.1A.m.1214
GENE-0539_177	1A	70512783	NA	NA	*c.1A.m.1215
GENE-0539_113	1A	70512838	NA	NA	*c.1A.m.1216
IAAV9089	1A	70516516	NA	NA	*c.1A.m.1217
JD_c48821_548	1A	70516982	NA	NA	*c.1A.m.1218
D_contig52724_224	1A	70926429	NA	NA	*c.1A.m.1219
Ra_c106004_465	1A	71025343	NA	NA	*c.1A.m.1220
TA003204-1339	1A	71026400	NA	NA	*c.1A.m.1221
RAC875_c81146_179	1A	71027358	NA	NA	*c.1A.m.1222
wsnp_Ku_rep_c107796_93118214	1A	71040273	1A	44.6	*c.1A.m.1223
D_GBB4FNX01B0JBC_195	1A	71042196	NA	NA	*c.1A.m.1224
Ku_c3695_456	1A	71051481	NA	NA	*c.1A.m.1225
Tdurum_contig11065_1551	1A	71051640	NA	NA	*c.1A.m.1226
Tdurum_contig11065_1398	1A	71052844	NA	NA	*c.1A.m.1227
Kukri_c20698_396	1A	71053932	NA	NA	*c.1A.m.1228
IAAV1554	1A	71055280	NA	NA	*c.1A.m.1229
tplb0026b15_350	1A	71078812	NA	NA	*c.1A.m.1230
Tdurum_contig12173_180	1A	71082221	NA	NA	*c.1A.m.1231
BS00065287_51	1A	72001747	NA	NA	*c.1A.m.1232
BS00066317_51	1A	72048141	NA	NA	*c.1A.m.1233
BobWhite_c18845_305	1A	72070400	NA	NA	*c.1A.m.1234
Kukri_c16302_2838	1A	72073566	NA	NA	*c.1A.m.1235
JD_c37202_67	1A	72155006	NA	NA	*c.1A.m.1236
RAC875_c19348_713	1A	72165560	1A	44.9	*c.1A.m.1237
BS00074517_51	1A	72171797	NA	NA	*c.1A.m.1238
BobWhite_c7591_107	1A	72453912	NA	NA	*c.1A.m.1239
IAAV4723	1A	73439870	NA	NA	*c.1A.m.1240
Ex_c102418_479	1A	73440457	NA	NA	*c.1A.m.1241
D_GBB4FNX01BHPRN_149	1A	73750507	NA	NA	*c.1A.m.1242
wsnp_Ex_c29914_38896441	1A	73753686	NA	NA	*c.1A.m.1243
Ex_c29914_480	1A	73753687	1A	44.9	*c.1A.m.1244
TA016320-0412	1A	74208793	NA	NA	*c.1A.m.1245
wsnp_Ex_rep_c103028_88077819	1A	74209305	1A	44.9	*c.1A.m.1246
wsnp_RFL_Contig2185_1520256	1A	74209355	1A	44.9	*c.1A.m.1247
Ex_c103028_968	1A	74212958	NA	NA	*c.1A.m.1248
RAC875_rep_c116414_242	1A	74213531	NA	NA	*c.1A.m.1249
CAP8_c4925_333	1A	74217392	NA	NA	*c.1A.m.1250
CAP8_c4925_196	1A	74217529	NA	NA	*c.1A.m.1251
Ku_c13532_1765	1A	74217555	NA	NA	*c.1A.m.1252
Ku_c13532_1753	1A	74217567	1B	33.7	*c.1A.m.1253
Ra_c66653_670	1A	74220316	NA	NA	*c.1A.m.1254
Excalibur_c13663_356	1A	74220347	NA	NA	*c.1A.m.1255
Kukri_c26729_76	1A	74221125	NA	NA	*c.1A.m.1256
IACX7053	1A	74785882	NA	NA	*c.1A.m.1257
D_GBF1XID01CXYWE_40	1A	74787035	NA	NA	*c.1A.m.1258
Kukri_c22635_451	1A	75501941	1B	156.3	*c.1A.m.1259
Kukri_c22635_562	1A	75502052	NA	NA	*c.1A.m.1260
Excalibur_c29592_519	1A	75502222	NA	NA	*c.1A.m.1261
Excalibur_c29592_553	1A	75502256	NA	NA	*c.1A.m.1262
IAAV4677	1A	76340862	NA	NA	*c.1A.m.1263
Excalibur_c64540_275	1A	76347733	NA	NA	*c.1A.m.1264
RAC875_c66148_178	1A	76967035	NA	NA	*c.1A.m.1265
Excalibur_c47235_662	1A	76969148	NA	NA	*c.1A.m.1266
IAAV7602	1A	77705871	NA	NA	*c.1A.m.1267
RAC875_s114922_59	1A	77706976	NA	NA	*c.1A.m.1268
RAC875_rep_c70448_1402	1A	77707998	NA	NA	*c.1A.m.1269
BS00090356_51	1A	77715281	NA	NA	*c.1A.m.1270
RAC875_rep_c75626_232	1A	77716335	NA	NA	*c.1A.m.1271
IAAV8409	1A	77716762	NA	NA	*c.1A.m.1272
D_contig34214_149	1A	78209774	NA	NA	*c.1A.m.1273
BobWhite_c9537_208	1A	78213018	NA	NA	*c.1A.m.1274
IAAV6503	1A	78312545	NA	NA	*c.1A.m.1275
RAC875_c38280_167	1A	78319692	NA	NA	*c.1A.m.1276
Kukri_c10700_443	1A	78323225	NA	NA	*c.1A.m.1277
IAAV6407	1A	78693449	NA	NA	*c.1A.m.1278
wsnp_Ex_c12101_19360213	1A	80062081	1A	45.2	*c.1A.m.1279
D_GBB4FNX02H5X2X_75	1A	80063224	NA	NA	*c.1A.m.1280
Tdurum_contig42243_2022	1A	80107888	NA	NA	*c.1A.m.1281
Tdurum_contig42243_2074	1A	80107902	NA	NA	*c.1A.m.1282
BobWhite_c18773_75	1A	80481125	NA	NA	*c.1A.m.1283
D_GBB4FNX01DIPZ2_261	1A	80485008	NA	NA	*c.1A.m.1284
JD_c3173_947	1A	80486791	NA	NA	*c.1A.m.1285
IAAV814	1A	80490476	1A	44.9	*c.1A.m.1286
BS00110181_51	1A	80494223	NA	NA	*c.1A.m.1287
Kukri_c32703_443	1A	80495491	NA	NA	*c.1A.m.1288
Kukri_c58586_62	1A	80913186	NA	NA	*c.1A.m.1289
BS00011379_51	1A	80913555	NA	NA	*c.1A.m.1290
GENE-0121_495	1A	80914478	NA	NA	*c.1A.m.1291
D_contig07129_107	1A	80915011	NA	NA	*c.1A.m.1292
Excalibur_c22270_524	1A	81787393	NA	NA	*c.1A.m.1293
BS00064406_51	1A	81797323	NA	NA	*c.1A.m.1294
Kukri_c10764_484	1A	81980032	NA	NA	*c.1A.m.1295
Kukri_c10764_290	1A	81980333	NA	NA	*c.1A.m.1296
Kukri_c10764_268	1A	81980355	NA	NA	*c.1A.m.1297
Kukri_rep_c104963_458	1A	81980367	NA	NA	*c.1A.m.1298
Kukri_c10764_229	1A	81980394	NA	NA	*c.1A.m.1299
Excalibur_rep_c108957_173	1A	81980561	NA	NA	*c.1A.m.1300
BS00063872_51	1A	81981332	1A	46.2	*c.1A.m.1301
D_contig73322_179	1A	82788524	NA	NA	*c.1A.m.1302
CAP8_c5157_55	1A	83000822	NA	NA	*c.1A.m.1303
Excalibur_c34970_131	1A	83002217	NA	NA	*c.1A.m.1304
BobWhite_rep_c63150_154	1A	83002709	NA	NA	*c.1A.m.1305
Ex_c69104_246	1A	83006251	NA	NA	*c.1A.m.1306
RAC875_c30149_220	1A	83006749	1B	33.7	*c.1A.m.1307
RAC875_rep_c105942_155	1A	83318809	NA	NA	*c.1A.m.1308
RFL_Contig2670_718	1A	83319031	NA	NA	*c.1A.m.1309
D_contig18874_367	1A	83319682	NA	NA	*c.1A.m.1310
RFL_Contig1865_97	1A	83320913	NA	NA	*c.1A.m.1311
BS00063905_51	1A	83803404	NA	NA	*c.1A.m.1312
RAC875_c2138_254	1A	84203315	NA	NA	*c.1A.m.1313
Ex_c60135_528	1A	84204856	1A	45.3	*c.1A.m.1314
Excalibur_c83947_260	1A	84602363	NA	NA	*c.1A.m.1315
JD_c49279_34	1A	84609184	NA	NA	*c.1A.m.1316
Excalibur_rep_c103847_565	1A	84609430	NA	NA	*c.1A.m.1317
Kukri_rep_c68217_1456	1A	84609547	NA	NA	*c.1A.m.1318
Excalibur_c41014_397	1A	84611766	NA	NA	*c.1A.m.1319
Excalibur_c9766_2249	1A	84612928	NA	NA	*c.1A.m.1320
Excalibur_c42764_741	1A	85150691	NA	NA	*c.1A.m.1321
RAC875_c21004_880	1A	86327051	NA	NA	*c.1A.m.1322
Tdurum_contig41117_102	1A	86998432	NA	NA	*c.1A.m.1323
Tdurum_contig30121_240	1A	86998827	NA	NA	*c.1A.m.1324
D_contig74763_360	1A	87388358	NA	NA	*c.1A.m.1325
Excalibur_c60677_356	1A	88143328	NA	NA	*c.1A.m.1326
Kukri_c23223_67	1A	88146637	NA	NA	*c.1A.m.1327
tplb0060a04_1167	1A	88147362	NA	NA	*c.1A.m.1328
Ra_c4140_287	1A	88163713	1A	45.3	*c.1A.m.1329
Excalibur_rep_c83406_367	1A	88745682	NA	NA	*c.1A.m.1330
IAAV8458	1A	88747229	NA	NA	*c.1A.m.1331
RAC875_rep_c70022_1648	1A	88748289	NA	NA	*c.1A.m.1332
IAAV3306	1A	89022723	1A	45.3	*c.1A.m.1333
RAC875_c62522_108	1A	89032467	NA	NA	*c.1A.m.1334
Excalibur_c14541_350	1A	89033066	NA	NA	*c.1A.m.1335
IAAV2375	1A	89033111	NA	NA	*c.1A.m.1336
BS00106356_51	1A	89078380	NA	NA	*c.1A.m.1337
IAAV3763	1A	89080094	NA	NA	*c.1A.m.1338
Kukri_c24897_140	1A	89138538	1A	45.3	*c.1A.m.1339
IACX235	1A	89394812	NA	NA	*c.1A.m.1340
D_contig18076_241	1A	89486961	NA	NA	*c.1A.m.1341
Excalibur_c11764_1265	1A	89604319	NA	NA	*c.1A.m.1342
GENE-0564_313	1A	89607555	NA	NA	*c.1A.m.1343
GENE-0564_125	1A	89607735	NA	NA	*c.1A.m.1344
TA003412-0312	1A	89616219	NA	NA	*c.1A.m.1345
BS00065117_51	1A	89689286	1B	35.1	*c.1A.m.1346
BobWhite_rep_c51917_234	1A	90542464	NA	NA	*c.1A.m.1347
RAC875_c12463_430	1A	90543038	NA	NA	*c.1A.m.1348
wsnp_Ex_c111741_93530669	1A	90544860	1A	45.2	*c.1A.m.1349
BobWhite_s64857_104	1A	90544888	NA	NA	*c.1A.m.1350
IACX6344	1A	90544974	NA	NA	*c.1A.m.1351
IAAV1463	1A	90549043	1A	45.3	*c.1A.m.1352
RAC875_c1668_1110	1A	90550645	NA	NA	*c.1A.m.1353
wsnp_Ex_c2749_5091813	1A	90552427	1A	45.3	*c.1A.m.1354
RAC875_c1668_2331	1A	90552724	NA	NA	*c.1A.m.1355
Excalibur_c7636_170	1A	90552770	NA	NA	*c.1A.m.1356
CAP7_s13262_197	1A	91340917	NA	NA	*c.1A.m.1357
RAC875_c33239_680	1A	91367153	NA	NA	*c.1A.m.1358
D_GDS7LZN01ERTB8_142	1A	91373113	NA	NA	*c.1A.m.1359
Jagger_c7740_104	1A	91658947	NA	NA	*c.1A.m.1360
BobWhite_c26130_475	1A	91660589	NA	NA	*c.1A.m.1361
Excalibur_c40307_84	1A	91742023	NA	NA	*c.1A.m.1362
D_GBQ4KXB01ARYBZ_386	1A	92074189	NA	NA	*c.1A.m.1363
tplb0043c04_639	1A	92082156	NA	NA	*c.1A.m.1364
IAAV3128	1A	92082415	NA	NA	*c.1A.m.1365
BS00066852_51	1A	92089513	NA	NA	*c.1A.m.1366
IAAV7799	1A	92205155	NA	NA	*c.1A.m.1367
CAP8_c2036_140	1A	92205276	NA	NA	*c.1A.m.1368
Ra_c1_814	1A	92514654	NA	NA	*c.1A.m.1369
Ra_c117614_159	1A	92537717	NA	NA	*c.1A.m.1370
BobWhite_c32912_225	1A	92557882	NA	NA	*c.1A.m.1371
BobWhite_c14113_96	1A	92558021	NA	NA	*c.1A.m.1372
BobWhite_c55302_320	1A	92558079	NA	NA	*c.1A.m.1373
Kukri_c61738_162	1A	93017402	NA	NA	*c.1A.m.1374
D_contig47416_889	1A	93138586	NA	NA	*c.1A.m.1375
BobWhite_c16559_71	1A	93483842	NA	NA	*c.1A.m.1376
BobWhite_c16559_93	1A	93483867	NA	NA	*c.1A.m.1377
Excalibur_c52484_106	1A	93775481	NA	NA	*c.1A.m.1378
Excalibur_c24614_1641	1A	93791250	NA	NA	*c.1A.m.1379
Kukri_c37959_640	1A	93791909	4B	91.7	*c.1A.m.1380
Excalibur_c11687_263	1A	93792023	NA	NA	*c.1A.m.1381
Kukri_c7196_311	1A	93792226	NA	NA	*c.1A.m.1382
Ra_c5696_1556	1A	93802101	1A	45.3	*c.1A.m.1383
wsnp_Ex_c31525_40302747	1A	93802136	1A	45.3	*c.1A.m.1384
Ex_c31525_336	1A	93804501	NA	NA	*c.1A.m.1385
wsnp_Ex_c31525_40302140	1A	93804883	1A	45.3	*c.1A.m.1386
Kukri_c4099_321	1A	93805791	1A	45.3	*c.1A.m.1387
JD_c10304_254	1A	93809368	NA	NA	*c.1A.m.1388
D_contig24503_437	1A	93810259	NA	NA	*c.1A.m.1389
Ra_c2744_552	1A	93810748	NA	NA	*c.1A.m.1390
BS00065001_51	1A	94423107	NA	NA	*c.1A.m.1391
BS00062749_51	1A	94425057	7A	206.4	*c.1A.m.1392
BS00062729_51	1A	94425091	NA	NA	*c.1A.m.1393
BobWhite_c34661_208	1A	94461842	1A	45.7	*c.1A.m.1394
RAC875_c8849_134	1A	94463623	1B	34.3	*c.1A.m.1395
Tdurum_contig42247_2504	1A	94463982	NA	NA	*c.1A.m.1396
Ex_c53206_775	1A	94471325	NA	NA	*c.1A.m.1397
Kukri_c9606_1479	1A	94471541	NA	NA	*c.1A.m.1398
Kukri_c9606_882	1A	94473270	NA	NA	*c.1A.m.1399
Kukri_c9606_774	1A	94473985	NA	NA	*c.1A.m.1400
BobWhite_c48146_87	1A	95408397	NA	NA	*c.1A.m.1401
Kukri_rep_c92371_194	1A	95409064	NA	NA	*c.1A.m.1402
Kukri_c9864_1220	1A	95409083	NA	NA	*c.1A.m.1403
Kukri_c48434_88	1A	95786363	1A	45.7	*c.1A.m.1404
JD_c29665_136	1A	95793676	NA	NA	*c.1A.m.1405
RAC875_c75885_302	1A	95794628	NA	NA	*c.1A.m.1406
Kukri_c1388_2759	1A	95794772	NA	NA	*c.1A.m.1407
Kukri_c33561_564	1A	95794812	NA	NA	*c.1A.m.1408
Ex_c22160_814	1A	95936981	NA	NA	*c.1A.m.1409
Ex_c22160_777	1A	95937018	NA	NA	*c.1A.m.1410
JD_c4432_1913	1A	96231504	NA	NA	*c.1A.m.1411
Ex_c6285_1490	1A	96231847	NA	NA	*c.1A.m.1412
RAC875_c14137_994	1A	96236202	NA	NA	*c.1A.m.1413
Kukri_c28196_1480	1A	97010686	NA	NA	*c.1A.m.1414
wsnp_BF478737A_Ta_2_1	1A	97012383	1A	45.7	*c.1A.m.1415
RFL_Contig4206_193	1A	97667861	NA	NA	*c.1A.m.1416
Excalibur_c26655_407	1A	97668962	NA	NA	*c.1A.m.1417
Kukri_c21244_73	1A	97880540	NA	NA	*c.1A.m.1418
TA003156-0984	1A	97885343	NA	NA	*c.1A.m.1419
IAAV7414	1A	97901209	1A	46.2	*c.1A.m.1420
wsnp_Ex_c14733_22819350	1A	97901209	1A	46.2	*c.1A.m.1421
RAC875_c616_534	1A	97901437	NA	NA	*c.1A.m.1422
wsnp_Ex_c14733_22819625	1A	97901484	NA	NA	*c.1A.m.1423
BobWhite_c24113_529	1A	97901534	NA	NA	*c.1A.m.1424
Ex_c54249_526	1A	97902841	NA	NA	*c.1A.m.1425
GENE-4436_478	1A	97903430	NA	NA	*c.1A.m.1426
D_GB5Y7FA01AOONB_113	1A	97977323	NA	NA	*c.1A.m.1427
Excalibur_c17801_165	1A	98947850	NA	NA	*c.1A.m.1428
Ra_c15719_750	1A	98948083	NA	NA	*c.1A.m.1429
TA006292-0798	1A	98948751	NA	NA	*c.1A.m.1430
Kukri_c34436_560	1A	98948872	NA	NA	*c.1A.m.1431
tplb0032d09_1393	1A	99002825	1A	46.2	*c.1A.m.1432
Ku_c17401_410	1A	99002837	NA	NA	*c.1A.m.1433
Ku_c17401_361	1A	99002886	NA	NA	*c.1A.m.1434
BS00076668_51	1A	99281691	1A	46.2	*c.1A.m.1435
RAC875_rep_c76047_63	1A	99374386	1A	46.2	*c.1A.m.1436
RFL_Contig1736_1393	1A	99374823	NA	NA	*c.1A.m.1437
wsnp_Ex_c49829_54319220	1A	99375019	NA	NA	*c.1A.m.1438
TA004748-0903	1A	99375158	NA	NA	*c.1A.m.1439
D_contig09315_80	1A	99375221	NA	NA	*c.1A.m.1440
tplb0025a14_1055	1A	99375244	NA	NA	*c.1A.m.1441
IAAV6923	1A	99969803	NA	NA	*c.1A.m.1442
IACX11317	1A	99970320	NA	NA	*c.1A.m.1443
CAP11_c2984_419	1A	99976500	1A	46.2	*c.1A.m.1444
wsnp_Ex_c48375_53299028	1A	99978138	1A	46.1	*c.1A.m.1445
BobWhite_c16801_126	1A	99981128	NA	NA	*c.1A.m.1446
JD_c65773_125	1A	99981145	NA	NA	*c.1A.m.1447
Kukri_rep_c68615_94	1A	100907571	NA	NA	*c.1A.m.1448
JD_c2070_563	1A	100907812	NA	NA	*c.1A.m.1449
Kukri_s112903_219	1A	100907845	NA	NA	*c.1A.m.1450
BS00067277_51	1A	100912171	NA	NA	*c.1A.m.1451
RAC875_c9965_354	1A	100915300	1A	46.2	*c.1A.m.1452
wsnp_Ex_c50235_54588957	1A	100915300	1A	46.2	*c.1A.m.1453
GENE-0400_107	1A	100915387	NA	NA	*c.1A.m.1454
GENE-0400_330	1A	100915403	NA	NA	*c.1A.m.1455
GENE-0565_201	1A	101227480	NA	NA	*c.1A.m.1456
Kukri_c97964_293	1A	101456833	NA	NA	*c.1A.m.1457
BS00064917_51	1A	101587083	NA	NA	*c.1A.m.1458
D_GDS7LZN01C3204_275	1A	101600640	NA	NA	*c.1A.m.1459
wsnp_Ex_c7258_12461939	1A	101610100	NA	NA	*c.1A.m.1460
Kukri_c43037_997	1A	101614428	NA	NA	*c.1A.m.1461
Excalibur_c102338_617	1A	101614611	NA	NA	*c.1A.m.1462
D_F1BEJMU01ED5CN_185	1A	101618194	NA	NA	*c.1A.m.1463
BS00066669_51	1A	102168246	NA	NA	*c.1A.m.1464
D_contig36930_698	1A	102170344	NA	NA	*c.1A.m.1465
D_GBB4FNX01B2CWS_38	1A	102531307	NA	NA	*c.1A.m.1466
wsnp_Ex_c18662_27538313	1A	102534673	NA	NA	*c.1A.m.1467
Ra_c27730_962	1A	102536200	NA	NA	*c.1A.m.1468
Ra_c27730_983	1A	102536200	NA	NA	*c.1A.m.1469
wsnp_Ex_c6020_10548131	1A	102543560	NA	NA	*c.1A.m.1470
Excalibur_c13438_542	1A	103527116	NA	NA	*c.1A.m.1471
Excalibur_c44498_610	1A	103527330	NA	NA	*c.1A.m.1472
D_GBF1XID01B1WWF_323	1A	103528270	NA	NA	*c.1A.m.1473
wsnp_Ex_c44498_50537128	1A	103528455	1A	46.2	*c.1A.m.1474
Excalibur_c5775_228	1A	103528932	NA	NA	*c.1A.m.1475
BobWhite_c18618_677	1A	103861675	NA	NA	*c.1A.m.1476
Kukri_rep_c116792_452	1A	103861994	NA	NA	*c.1A.m.1477
RAC875_c12670_158	1A	104685350	NA	NA	*c.1A.m.1478
Kukri_c7936_630	1A	104691618	NA	NA	*c.1A.m.1479
BobWhite_c12695_427	1A	104692710	NA	NA	*c.1A.m.1480
wsnp_Ex_c26098_35349905	1A	104809427	1A	46.1	*c.1A.m.1481
wsnp_Ex_c26098_35349418	1A	104809913	NA	NA	*c.1A.m.1482
Tdurum_contig10663_394	1A	105041471	NA	NA	*c.1A.m.1483
Tdurum_contig10663_409	1A	105041486	NA	NA	*c.1A.m.1484
D_F5XZDLF02HV3B9_108	1A	105043902	NA	NA	*c.1A.m.1485
RFL_Contig5921_1007	1A	105046307	NA	NA	*c.1A.m.1486
Tdurum_contig10663_1143	1A	105047200	NA	NA	*c.1A.m.1487
TA012633-1207	1A	105053201	NA	NA	*c.1A.m.1488
wsnp_Ex_c9872_16271161	1A	105055332	NA	NA	*c.1A.m.1489
RAC875_c21831_610	1A	105055337	NA	NA	*c.1A.m.1490
Excalibur_c35309_399	1A	105100146	NA	NA	*c.1A.m.1491
Ex_c9201_714	1A	105222392	NA	NA	*c.1A.m.1492
BS00065572_51	1A	105223106	NA	NA	*c.1A.m.1493
BS00064029_51	1A	105351354	NA	NA	*c.1A.m.1494
BobWhite_c34747_312	1A	105511643	NA	NA	*c.1A.m.1495
Ku_c2449_578	1A	105641857	1A	46.2	*c.1A.m.1496
BobWhite_c9195_203	1A	105642682	NA	NA	*c.1A.m.1497
RAC875_c2202_1299	1A	105643004	NA	NA	*c.1A.m.1498
RAC875_c2202_1244	1A	105643059	NA	NA	*c.1A.m.1499
RAC875_c2202_1097	1A	105643206	1A	46.2	*c.1A.m.1500
GENE-0084_248	1A	105643381	NA	NA	*c.1A.m.1501
IAAV1368	1A	105873768	NA	NA	*c.1A.m.1502
Kukri_c30930_113	1A	105878309	NA	NA	*c.1A.m.1503
IAAV1772	1A	106354468	NA	NA	*c.1A.m.1504
GENE-0041_486	1A	106354847	NA	NA	*c.1A.m.1505
GENE-0041_415	1A	106354914	NA	NA	*c.1A.m.1506
RAC875_c14049_376	1A	106355940	NA	NA	*c.1A.m.1507
wsnp_Ex_c66106_64268316	1A	106357883	NA	NA	*c.1A.m.1508
IAAV2452	1A	106360331	1B	33.8	*c.1A.m.1509
BS00013901_51	1A	106360381	1B	33.8	*c.1A.m.1510
Kukri_rep_c108791_458	1A	106360548	NA	NA	*c.1A.m.1511
Kukri_c10100_1557	1A	106361308	1B	33.7	*c.1A.m.1512
Kukri_rep_c101218_200	1A	106438224	NA	NA	*c.1A.m.1513
Kukri_c12000_1447	1A	106443071	NA	NA	*c.1A.m.1514
Tdurum_contig11442_930	1A	106450555	1B	33.7	*c.1A.m.1515
RAC875_c25226_87	1A	106450864	NA	NA	*c.1A.m.1516
Tdurum_contig11442_1349	1A	106451152	NA	NA	*c.1A.m.1517
RAC875_c90431_275	1A	106452888	1B	33.9	*c.1A.m.1518
Kukri_rep_c79035_276	1A	106601312	NA	NA	*c.1A.m.1519
IAAV3583	1A	107652186	NA	NA	*c.1A.m.1520
GENE-0332_468	1A	107652475	NA	NA	*c.1A.m.1521
GENE-0332_416	1A	107652526	NA	NA	*c.1A.m.1522
GENE-0332_657	1A	107652590	NA	NA	*c.1A.m.1523
BS00091445_51	1A	107653352	NA	NA	*c.1A.m.1524
IAAV4364	1A	107653645	NA	NA	*c.1A.m.1525
D_F5XZDLF01CT8Q9_227	1A	107654082	NA	NA	*c.1A.m.1526
RFL_Contig388_958	1A	108562385	NA	NA	*c.1A.m.1527
BobWhite_rep_c52124_231	1A	108565977	NA	NA	*c.1A.m.1528
wsnp_Ex_rep_c66767_65124989	1A	108566620	NA	NA	*c.1A.m.1529
GENE-0032_895	1A	108568246	1B	33.7	*c.1A.m.1530
GENE-0032_951	1A	108568298	NA	NA	*c.1A.m.1531
CAP12_c5930_105	1A	108568797	NA	NA	*c.1A.m.1532
BobWhite_c39892_367	1A	108569100	NA	NA	*c.1A.m.1533
BS00110120_51	1A	108569141	NA	NA	*c.1A.m.1534
Excalibur_c46480_104	1A	108596595	NA	NA	*c.1A.m.1535
BobWhite_c45409_389	1A	108982406	1A	46.2	*c.1A.m.1536
Ra_c23612_145	1A	108982520	NA	NA	*c.1A.m.1537
D_F5XZDLF01EKOCH_269	1A	109069036	NA	NA	*c.1A.m.1538
Excalibur_c14417_562	1A	109376794	NA	NA	*c.1A.m.1539
RAC875_c4878_170	1A	109376910	NA	NA	*c.1A.m.1540
Kukri_c8682_360	1A	109377353	NA	NA	*c.1A.m.1541
BS00026015_51	1A	109379597	NA	NA	*c.1A.m.1542
RAC875_c34623_813	1A	109384680	NA	NA	*c.1A.m.1543
Kukri_c25207_879	1A	109384758	NA	NA	*c.1A.m.1544
BobWhite_c27560_350	1A	109452843	NA	NA	*c.1A.m.1545
wsnp_Ku_rep_c68419_67400635	1A	109452855	NA	NA	*c.1A.m.1546
Kukri_rep_c108411_111	1A	109456460	NA	NA	*c.1A.m.1547
BS00063274_51	1A	109605048	NA	NA	*c.1A.m.1548
Tdurum_contig42344_2003	1A	109997400	NA	NA	*c.1A.m.1549
Ex_c801_820	1A	110216062	1A	46.2	*c.1A.m.1550
Ex_c801_555	1A	110216327	1A	46.2	*c.1A.m.1551
RFL_Contig5924_158	1A	110302196	NA	NA	*c.1A.m.1552
wsnp_Ex_c5603_9860447	1A	110890802	NA	NA	*c.1A.m.1553
BobWhite_s63351_73	1A	110892736	NA	NA	*c.1A.m.1554
BS00092422_51	1A	111215577	1A	46.1	*c.1A.m.1555
Kukri_c8011_287	1A	111217345	NA	NA	*c.1A.m.1556
GENE-1529_878	1A	111217571	NA	NA	*c.1A.m.1557
GENE-1529_886	1A	111217579	NA	NA	*c.1A.m.1558
BS00087437_51	1A	111218029	NA	NA	*c.1A.m.1559
IAAV6922	1A	111235682	NA	NA	*c.1A.m.1560
wsnp_Ex_c8162_13799067	1A	111235916	1A	46.2	*c.1A.m.1561
Ku_c104266_1007	1A	111236119	NA	NA	*c.1A.m.1562
Excalibur_c25624_86	1A	111236689	NA	NA	*c.1A.m.1563
Ku_c12783_304	1A	111416406	NA	NA	*c.1A.m.1564
Ku_c12783_286	1A	111416417	NA	NA	*c.1A.m.1565
wsnp_Ra_c20126_29372577	1A	111417359	NA	NA	*c.1A.m.1566
D_contig19321_847	1A	111717224	NA	NA	*c.1A.m.1567
wsnp_Ex_c39661_46902650	1A	111914903	1A	46.2	*c.1A.m.1568
wsnp_Ex_c39661_46902689	1A	111914942	1A	45.8	*c.1A.m.1569
tplb0025n03_403	1A	111914974	NA	NA	*c.1A.m.1570
Kukri_c24684_134	1A	111915288	NA	NA	*c.1A.m.1571
Tdurum_contig25516_102	1A	111917195	NA	NA	*c.1A.m.1572
IAAV4576	1A	111918905	NA	NA	*c.1A.m.1573
IAAV2342	1A	112686796	1A	46.2	*c.1A.m.1574
TA004686-1347	1A	112687378	NA	NA	*c.1A.m.1575
GENE-3772_82	1A	112831126	NA	NA	*c.1A.m.1576
Excalibur_rep_c103895_89	1A	113297439	NA	NA	*c.1A.m.1577
Tdurum_contig26414_129	1A	114024140	NA	NA	*c.1A.m.1578
JD_c21294_664	1A	114028220	NA	NA	*c.1A.m.1579
BS00063080_51	1A	114463411	NA	NA	*c.1A.m.1580
Tdurum_contig10401_249	1A	114471412	NA	NA	*c.1A.m.1581
D_GDS7LZN02FII0B_71	1A	114512385	NA	NA	*c.1A.m.1582
BS00028874_51	1A	115107886	NA	NA	*c.1A.m.1583
BS00048117_51	1A	115575596	1A	46.1	*c.1A.m.1584
BS00048118_51	1A	115575819	1A	46.1	*c.1A.m.1585
BS00044052_51	1A	115806921	NA	NA	*c.1A.m.1586
wsnp_Ex_rep_c66282_64438053	1A	115806921	NA	NA	*c.1A.m.1587
Ra_c79926_85	1A	115807476	NA	NA	*c.1A.m.1588
BobWhite_c11817_376	1A	116122884	NA	NA	*c.1A.m.1589
Excalibur_c2906_1753	1A	116123128	NA	NA	*c.1A.m.1590
Excalibur_c2906_1825	1A	116123178	NA	NA	*c.1A.m.1591
Ex_c2906_1837	1A	116123190	NA	NA	*c.1A.m.1592
JD_c11817_592	1A	116123196	NA	NA	*c.1A.m.1593
D_contig07994_167	1A	116447980	NA	NA	*c.1A.m.1594
Tdurum_contig21489_536	1A	116448890	NA	NA	*c.1A.m.1595
Tdurum_contig21489_449	1A	116448977	NA	NA	*c.1A.m.1596
D_GBQ4KXB01B66WE_115	1A	116816533	NA	NA	*c.1A.m.1597
BS00037007_51	1A	116819369	1A	46.2	*c.1A.m.1598
BobWhite_c6701_610	1A	117059659	NA	NA	*c.1A.m.1599
GENE-0163_949	1A	117375051	1B	136.6	*c.1A.m.1600
BS00010004_51	1A	117375317	1A	46.2	*c.1A.m.1601
BS00010287_51	1A	117375614	NA	NA	*c.1A.m.1602
RFL_Contig4120_577	1A	117715053	NA	NA	*c.1A.m.1603
IAAV8824	1A	118390667	NA	NA	*c.1A.m.1604
Kukri_c26936_1370	1A	118391019	NA	NA	*c.1A.m.1605
RAC875_rep_c105801_247	1A	118391790	NA	NA	*c.1A.m.1606
RAC875_rep_c105801_549	1A	118392092	NA	NA	*c.1A.m.1607
RAC875_rep_c105801_585	1A	118392128	NA	NA	*c.1A.m.1608
RAC875_c58221_524	1A	118393337	NA	NA	*c.1A.m.1609
RAC875_c58221_503	1A	118393358	NA	NA	*c.1A.m.1610
BobWhite_rep_c57285_109	1A	118473407	NA	NA	*c.1A.m.1611
BobWhite_c33866_191	1A	118473438	NA	NA	*c.1A.m.1612
CAP8_c3376_126	1A	118473453	NA	NA	*c.1A.m.1613
BobWhite_c13107_217	1A	118473464	NA	NA	*c.1A.m.1614
BobWhite_c36597_177	1A	118473483	NA	NA	*c.1A.m.1615
CAP8_rep_c5073_199	1A	118473489	NA	NA	*c.1A.m.1616
CAP8_c1518_155	1A	118473518	NA	NA	*c.1A.m.1617
BobWhite_c36597_232	1A	118473538	NA	NA	*c.1A.m.1618
BobWhite_c33518_72	1A	118473598	NA	NA	*c.1A.m.1619
BobWhite_rep_c55282_267	1A	118473616	NA	NA	*c.1A.m.1620
D_contig55633_154	1A	118478381	NA	NA	*c.1A.m.1621
IAAV5246	1A	118478596	1B	35.6	*c.1A.m.1622
RFL_Contig2310_704	1A	118480280	NA	NA	*c.1A.m.1623
Tdurum_contig25317_94	1A	118481321	NA	NA	*c.1A.m.1624
Kukri_rep_c101022_1595	1A	119100535	NA	NA	*c.1A.m.1625
Kukri_rep_c106486_65	1A	119101325	NA	NA	*c.1A.m.1626
Excalibur_c15002_230	1A	119101352	NA	NA	*c.1A.m.1627
Ra_c97178_544	1A	119101585	NA	NA	*c.1A.m.1628
Excalibur_rep_c101262_421	1A	119101588	NA	NA	*c.1A.m.1629
Kukri_rep_c101022_707	1A	119101924	NA	NA	*c.1A.m.1630
RAC875_c30632_793	1A	119104789	6A	33.2	*c.1A.m.1631
BS00059674_51	1A	120789027	NA	NA	*c.1A.m.1632
BS00058729_51	1A	120791199	NA	NA	*c.1A.m.1633
Tdurum_contig31716_54	1A	120792180	NA	NA	*c.1A.m.1634
Tdurum_contig31716_175	1A	120792393	NA	NA	*c.1A.m.1635
Excalibur_c29402_61	1A	121267089	NA	NA	*c.1A.m.1636
BS00019043_51	1A	121267419	NA	NA	*c.1A.m.1637
RAC875_rep_c110560_673	1A	122165126	NA	NA	*c.1A.m.1638
D_contig32528_37	1A	123771620	NA	NA	*c.1A.m.1639
BS00026917_51	1A	123808166	1A	31.4	*c.1A.m.1640
Kukri_c19224_182	1A	124128878	NA	NA	*c.1A.m.1641
Kukri_c26669_515	1A	124345233	NA	NA	*c.1A.m.1642
BS00063964_51	1A	124346249	NA	NA	*c.1A.m.1643
RFL_Contig218_565	1A	124346432	NA	NA	*c.1A.m.1644
Excalibur_c8180_489	1A	124630352	NA	NA	*c.1A.m.1645
BS00063561_51	1A	124999616	NA	NA	*c.1A.m.1646
BS00064973_51	1A	124999616	NA	NA	*c.1A.m.1647
BS00065214_51	1A	124999639	NA	NA	*c.1A.m.1648
BS00004637_51	1A	125000807	NA	NA	*c.1A.m.1649
D_contig18781_114	1A	125906339	NA	NA	*c.1A.m.1650
RAC875_c6018_1378	1A	127185235	NA	NA	*c.1A.m.1651
Ex_c9042_1461	1A	127186192	NA	NA	*c.1A.m.1652
RAC875_c38677_139	1A	127186309	NA	NA	*c.1A.m.1653
Excalibur_c35312_109	1A	127189133	NA	NA	*c.1A.m.1654
Ex_c38522_248	1A	128096939	NA	NA	*c.1A.m.1655
GENE-0450_181	1A	128097335	NA	NA	*c.1A.m.1656
GENE-0450_158	1A	128097358	NA	NA	*c.1A.m.1657
wsnp_Ex_c28165_37310070	1A	129158830	1A	46.1	*c.1A.m.1658
Ku_c6694_1837	1A	129159979	NA	NA	*c.1A.m.1659
Ku_c6694_1840	1A	129159982	NA	NA	*c.1A.m.1660
RAC875_c41222_105	1A	129327285	NA	NA	*c.1A.m.1661
BobWhite_c25389_615	1A	129328197	NA	NA	*c.1A.m.1662
Tdurum_contig13709_317	1A	129615739	NA	NA	*c.1A.m.1663
Tdurum_contig13709_477	1A	129615899	NA	NA	*c.1A.m.1664
Ra_c24167_1216	1A	129665491	NA	NA	*c.1A.m.1665
wsnp_Ex_c11374_18361760	1A	129665549	1A	46.1	*c.1A.m.1666
Excalibur_c11374_1126	1A	129667474	1A	46.1	*c.1A.m.1667
wsnp_Ku_c3468_6420199	1A	129669322	NA	NA	*c.1A.m.1668
RAC875_c21620_1359	1A	129989891	NA	NA	*c.1A.m.1669
wsnp_Ex_rep_c68183_66958099	1A	129990986	NA	NA	*c.1A.m.1670
RAC875_rep_c70404_755	1A	129991034	NA	NA	*c.1A.m.1671
TA002792-0575	1A	129993096	NA	NA	*c.1A.m.1672
GENE-0158_103	1A	129995999	NA	NA	*c.1A.m.1673
Excalibur_c24117_534	1A	129996098	NA	NA	*c.1A.m.1674
wsnp_Ex_c24117_33363865	1A	129996213	NA	NA	*c.1A.m.1675
BS00080438_51	1A	129996263	1A	46.2	*c.1A.m.1676
IAAV1364	1A	130003664	NA	NA	*c.1A.m.1677
tplb0059a18_203	1A	130292651	NA	NA	*c.1A.m.1678
tplb0032f08_401	1A	130330192	NA	NA	*c.1A.m.1679
Ra_c25766_676	1A	130335970	NA	NA	*c.1A.m.1680
BS00067063_51	1A	130340699	NA	NA	*c.1A.m.1681
Ra_c8261_1242	1A	130354680	NA	NA	*c.1A.m.1682
D_contig23566_419	1A	130558937	NA	NA	*c.1A.m.1683
wsnp_Ex_rep_c69775_68731015	1A	130560612	1A	46.1	*c.1A.m.1684
IAAV1625	1A	130561031	NA	NA	*c.1A.m.1685
RAC875_rep_c72400_1791	1A	130562490	NA	NA	*c.1A.m.1686
IAAV8664	1A	131155577	NA	NA	*c.1A.m.1687
Ex_c7959_588	1A	131156594	NA	NA	*c.1A.m.1688
Ex_c23451_720	1A	132028628	1A	45.8	*c.1A.m.1689
TA005710-0827	1A	132029009	NA	NA	*c.1A.m.1690
Excalibur_c15060_507	1A	132029062	NA	NA	*c.1A.m.1691
RAC875_c26585_184	1A	132496734	NA	NA	*c.1A.m.1692
wsnp_Ex_rep_c104706_89338057	1A	132560057	NA	NA	*c.1A.m.1693
wsnp_Ku_rep_c104517_90964418	1A	132560253	1A	46.1	*c.1A.m.1694
RAC875_c7847_1352	1A	132567840	1A	45.8	*c.1A.m.1695
wsnp_Ra_c7847_13421750	1A	132568129	1A	46.1	*c.1A.m.1696
wsnp_Ex_rep_c66318_64485410	1A	133077421	1A	46.1	*c.1A.m.1697
BS00095758_51	1A	133077511	NA	NA	*c.1A.m.1698
Ku_c102725_428	1A	133078680	NA	NA	*c.1A.m.1699
wsnp_Ku_rep_c101863_88951284	1A	133078680	NA	NA	*c.1A.m.1700
JD_c50373_20	1A	133078732	NA	NA	*c.1A.m.1701
JD_c50811_71	1A	133080127	NA	NA	*c.1A.m.1702
D_GDS7LZN02HIKOT_294	1A	134048159	NA	NA	*c.1A.m.1703
RAC875_c14902_1667	1A	134051907	NA	NA	*c.1A.m.1704
wsnp_Ex_rep_c105244_89727546	1A	134053829	1A	46.1	*c.1A.m.1705
wsnp_Ex_rep_c105244_89727666	1A	134053891	1A	46.1	*c.1A.m.1706
wsnp_Ex_rep_c105244_89727820	1A	134054045	1A	46.1	*c.1A.m.1707
Excalibur_c29482_106	1A	134333748	NA	NA	*c.1A.m.1708
Kukri_c7584_358	1A	134335337	NA	NA	*c.1A.m.1709
BS00064736_51	1A	134500408	NA	NA	*c.1A.m.1710
D_GA8KES402FJC0M_216	1A	135332361	NA	NA	*c.1A.m.1711
TA003907-0995	1A	135333326	NA	NA	*c.1A.m.1712
BS00030644_51	1A	135334601	1A	46.2	*c.1A.m.1713
Kukri_rep_c70963_167	1A	136671546	NA	NA	*c.1A.m.1714
Excalibur_rep_c68634_98	1A	136672101	NA	NA	*c.1A.m.1715
D_GB5Y7FA01BDG4D_227	1A	136672654	NA	NA	*c.1A.m.1716
Excalibur_c43793_81	1A	137497936	1A	46.2	*c.1A.m.1717
Excalibur_c43793_106	1A	137497961	NA	NA	*c.1A.m.1718
Excalibur_c63243_361	1A	137498125	NA	NA	*c.1A.m.1719
Excalibur_c63243_316	1A	137498170	1A	46.2	*c.1A.m.1720
Excalibur_c43793_379	1A	137498233	1A	46.2	*c.1A.m.1721
Tdurum_contig12959_425	1A	137498621	1A	46.2	*c.1A.m.1722
D_contig08189_724	1A	138570072	NA	NA	*c.1A.m.1723
Excalibur_c64855_328	1A	140416356	1A	46.2	*c.1A.m.1724
Ex_c17519_248	1A	140952488	NA	NA	*c.1A.m.1725
Tdurum_contig14501_82	1A	140953731	NA	NA	*c.1A.m.1726
BS00067404_51	1A	142335811	NA	NA	*c.1A.m.1727
GENE-0561_311	1A	142507882	NA	NA	*c.1A.m.1728
D_GB5Y7FA01C2ERV_339	1A	142508926	NA	NA	*c.1A.m.1729
RAC875_c3656_1229	1A	142509101	NA	NA	*c.1A.m.1730
Excalibur_c44198_961	1A	142509550	NA	NA	*c.1A.m.1731
GENE-1846_236	1A	143126009	NA	NA	*c.1A.m.1732
CAP12_c5171_115	1A	143717414	NA	NA	*c.1A.m.1733
Jagger_c6610_109	1A	143738529	NA	NA	*c.1A.m.1734
Excalibur_c22621_160	1A	143738856	NA	NA	*c.1A.m.1735
CAP8_c785_219	1A	144063649	NA	NA	*c.1A.m.1736
Kukri_c48080_676	1A	144468290	NA	NA	*c.1A.m.1737
BobWhite_c872_620	1A	144475195	NA	NA	*c.1A.m.1738
GENE-0553_173	1A	144475932	NA	NA	*c.1A.m.1739
D_GA8KES401AUYNN_203	1A	144760480	NA	NA	*c.1A.m.1740
Ku_c3623_1725	1A	144987839	NA	NA	*c.1A.m.1741
BS00066308_51	1A	144988151	NA	NA	*c.1A.m.1742
RAC875_c65483_237	1A	144988310	NA	NA	*c.1A.m.1743
wsnp_JD_rep_c49359_33578909	1A	145667051	1A	46.1	*c.1A.m.1744
Kukri_c66773_111	1A	145668836	NA	NA	*c.1A.m.1745
BobWhite_c22256_79	1A	146015282	1A	46.1	*c.1A.m.1746
Ra_c49478_264	1A	146015315	NA	NA	*c.1A.m.1747
Tdurum_contig13095_97	1A	146408518	1B	35.5	*c.1A.m.1748
Tdurum_contig13095_180	1A	146408601	NA	NA	*c.1A.m.1749
D_GBF1XID01C2C4J_80	1A	146411225	NA	NA	*c.1A.m.1750
BobWhite_c3771_338	1A	146563278	NA	NA	*c.1A.m.1751
TA005699-1050	1A	146566222	NA	NA	*c.1A.m.1752
Kukri_c33586_75	1A	146926769	1A	46.2	*c.1A.m.1753
wsnp_Ex_c43586_49862663	1A	146926903	1A	45.8	*c.1A.m.1754
IAAV3144	1A	147040504	NA	NA	*c.1A.m.1755
IAAV4362	1A	147537679	NA	NA	*c.1A.m.1756
Excalibur_c52805_134	1A	147998208	NA	NA	*c.1A.m.1757
BS00003813_51	1A	147998220	NA	NA	*c.1A.m.1758
Kukri_c12840_1312	1A	148866941	NA	NA	*c.1A.m.1759
IACX933	1A	148867817	NA	NA	*c.1A.m.1760
IAAV5812	1A	148868214	NA	NA	*c.1A.m.1761
RAC875_c25100_89	1A	148868650	NA	NA	*c.1A.m.1762
RAC875_c46062_63	1A	150731539	NA	NA	*c.1A.m.1763
BobWhite_c10399_401	1A	151192795	NA	NA	*c.1A.m.1764
RAC875_c21367_209	1A	151778632	1B	35.5	*c.1A.m.1765
wsnp_Ex_c2389_4479352	1A	152277914	1A	46.1	*c.1A.m.1766
wsnp_Ex_c2389_4479047	1A	152278744	1A	46.1	*c.1A.m.1767
Ex_c2389_1834	1A	152279241	NA	NA	*c.1A.m.1768
Ex_c2389_1828	1A	152279247	1A	46.1	*c.1A.m.1769
wsnp_Ex_c2389_4478587	1A	152279311	1A	46.1	*c.1A.m.1770
Ex_c2389_1634	1A	152279441	1A	46.1	*c.1A.m.1771
Ex_c2389_1633	1A	152279442	1A	46.1	*c.1A.m.1772
wsnp_Ex_c2389_4478238	1A	152279660	1A	46.1	*c.1A.m.1773
wsnp_Ex_c2389_4477880	1A	152280018	1A	46.1	*c.1A.m.1774
wsnp_Ex_c2389_4477621	1A	152280399	1A	46.1	*c.1A.m.1775
wsnp_Ex_c2389_4477552	1A	152280433	1A	46.1	*c.1A.m.1776
Excalibur_c2389_361	1A	152280937	7B	25.4	*c.1A.m.1777
wsnp_Ex_c2389_4477096	1A	152281025	1A	46.1	*c.1A.m.1778
wsnp_Ex_c3963_7179699	1A	152281158	1A	46.1	*c.1A.m.1779
Excalibur_c2389_90	1A	152281208	1A	46.2	*c.1A.m.1780
wsnp_Ex_c3963_7179957	1A	152281416	1A	46.1	*c.1A.m.1781
Kukri_c2207_116	1A	152821882	NA	NA	*c.1A.m.1782
Excalibur_c6255_1119	1A	152822081	1A	46.2	*c.1A.m.1783
GENE-0303_717	1A	152823375	NA	NA	*c.1A.m.1784
GENE-0303_312	1A	152823380	NA	NA	*c.1A.m.1785
GENE-0303_730	1A	152823388	NA	NA	*c.1A.m.1786
Tdurum_contig27840_760	1A	152823896	NA	NA	*c.1A.m.1787
Tdurum_contig27840_973	1A	152824782	NA	NA	*c.1A.m.1788
Excalibur_c14494_483	1A	152824896	NA	NA	*c.1A.m.1789
Excalibur_c14494_854	1A	152825256	NA	NA	*c.1A.m.1790
Excalibur_c4517_707	1A	154432528	NA	NA	*c.1A.m.1791
IAAV2777	1A	154955160	NA	NA	*c.1A.m.1792
BS00033760_51	1A	154957290	NA	NA	*c.1A.m.1793
Excalibur_c16256_551	1A	156656773	NA	NA	*c.1A.m.1794
Excalibur_c9032_468	1A	156656842	NA	NA	*c.1A.m.1795
RAC875_c8018_387	1A	158847763	NA	NA	*c.1A.m.1796
RAC875_rep_c110776_179	1A	158847773	NA	NA	*c.1A.m.1797
Ex_c12913_269	1A	160478501	NA	NA	*c.1A.m.1798
BS00003758_51	1A	160488789	NA	NA	*c.1A.m.1799
wsnp_Ex_rep_c104050_88861052	1A	160488789	1A	46.1	*c.1A.m.1800
D_GB5Y7FA02GPYE5_185	1A	161596116	NA	NA	*c.1A.m.1801
Kukri_c14968_674	1A	161596388	1B	35.6	*c.1A.m.1802
RAC875_c4377_524	1A	161596858	1B	35.6	*c.1A.m.1803
RAC875_c4377_461	1A	161596892	NA	NA	*c.1A.m.1804
wsnp_Ex_rep_c66382_64577768	1A	162305957	1A	46.1	*c.1A.m.1805
IACX3433	1A	162307093	NA	NA	*c.1A.m.1806
IAAV6948	1A	162307281	NA	NA	*c.1A.m.1807
IACX3431	1A	162307281	1B	35.7	*c.1A.m.1808
GENE-0256_368	1A	162308855	NA	NA	*c.1A.m.1809
RAC875_c21940_124	1A	162692169	NA	NA	*c.1A.m.1810
Excalibur_c18874_471	1A	162692195	NA	NA	*c.1A.m.1811
Ex_c2741_794	1A	163481133	NA	NA	*c.1A.m.1812
D_GA8KES401DWMEY_222	1A	163482717	NA	NA	*c.1A.m.1813
RAC875_c2021_898	1A	163482733	NA	NA	*c.1A.m.1814
RAC875_c2021_1417	1A	163483225	NA	NA	*c.1A.m.1815
BS00065311_51	1A	164733792	NA	NA	*c.1A.m.1816
IAAV3509	1A	164736187	NA	NA	*c.1A.m.1817
D_contig07951_68	1A	165388284	NA	NA	*c.1A.m.1818
RAC875_c75854_126	1A	166050128	NA	NA	*c.1A.m.1819
D_F5XZDLF02H4IVP_50	1A	166051641	NA	NA	*c.1A.m.1820
BS00078086_51	1A	166059205	NA	NA	*c.1A.m.1821
BS00068215_51	1A	166065955	NA	NA	*c.1A.m.1822
Ra_c19920_186	1A	166240687	NA	NA	*c.1A.m.1823
RFL_Contig1563_1180	1A	166242751	NA	NA	*c.1A.m.1824
RAC875_c47291_175	1A	166243308	NA	NA	*c.1A.m.1825
Excalibur_c34268_81	1A	166245314	NA	NA	*c.1A.m.1826
Kukri_c20612_99	1A	167111980	NA	NA	*c.1A.m.1827
IAAV5581	1A	167112383	1A	46.2	*c.1A.m.1828
Ex_c15700_1040	1A	168467805	NA	NA	*c.1A.m.1829
D_contig31704_305	1A	168479858	NA	NA	*c.1A.m.1830
BS00076538_51	1A	169326095	NA	NA	*c.1A.m.1831
Tdurum_contig10022_182	1A	169326830	NA	NA	*c.1A.m.1832
BobWhite_c20703_141	1A	169326836	NA	NA	*c.1A.m.1833
Tdurum_contig10022_402	1A	169327050	NA	NA	*c.1A.m.1834
Tdurum_contig10022_413	1A	169327061	3A	184.2	*c.1A.m.1835
Tdurum_contig10022_564	1A	169327212	NA	NA	*c.1A.m.1836
D_GBUVHFX01BC1B2_228	1A	170662410	NA	NA	*c.1A.m.1837
Kukri_c24402_564	1A	170673953	NA	NA	*c.1A.m.1838
RAC875_rep_c105779_666	1A	170674234	NA	NA	*c.1A.m.1839
Ra_c12999_321	1A	170679086	1A	46.1	*c.1A.m.1840
IAAV5756	1A	170961046	1A	46.2	*c.1A.m.1841
Ku_c2898_1284	1A	170961096	1A	46.2	*c.1A.m.1842
Ku_c2898_1247	1A	170961133	1A	46.2	*c.1A.m.1843
Ku_c2898_783	1A	170961597	NA	NA	*c.1A.m.1844
Ku_c2898_221	1A	171035664	1A	46.1	*c.1A.m.1845
Ex_c3799_2429	1A	171067497	NA	NA	*c.1A.m.1846
D_GBF1XID02JKC36_260	1A	172432825	NA	NA	*c.1A.m.1847
RAC875_c34782_520	1A	172452954	NA	NA	*c.1A.m.1848
Kukri_c30641_403	1A	172452973	NA	NA	*c.1A.m.1849
Excalibur_c18874_134	1A	173386245	NA	NA	*c.1A.m.1850
wsnp_Ex_rep_c70593_69508988	1A	173774619	1A	46.1	*c.1A.m.1851
TA002525-0992	1A	173776152	NA	NA	*c.1A.m.1852
BobWhite_c4147_1105	1A	173777068	NA	NA	*c.1A.m.1853
IAAV61	1A	173777189	NA	NA	*c.1A.m.1854
JD_c66048_149	1A	173777577	NA	NA	*c.1A.m.1855
RAC875_c20436_663	1A	173777682	NA	NA	*c.1A.m.1856
wsnp_Ex_c13724_21535046	1A	173777869	NA	NA	*c.1A.m.1857
Excalibur_rep_c68921_433	1A	175652599	1B	35.6	*c.1A.m.1858
RAC875_rep_c70247_160	1A	175652671	NA	NA	*c.1A.m.1859
Excalibur_c27843_185	1A	175653070	NA	NA	*c.1A.m.1860
Excalibur_c27843_509	1A	175653394	NA	NA	*c.1A.m.1861
BS00021661_51	1A	175656777	NA	NA	*c.1A.m.1862
BS00110039_51	1A	175656953	1A	46.1	*c.1A.m.1863
Kukri_c7294_444	1A	176831636	NA	NA	*c.1A.m.1864
Excalibur_c27500_469	1A	176831831	NA	NA	*c.1A.m.1865
BobWhite_rep_c66520_103	1A	178355884	NA	NA	*c.1A.m.1866
wsnp_Ex_rep_c67763_66441222	1A	178356876	1A	46.1	*c.1A.m.1867
IACX19890	1A	178357142	NA	NA	*c.1A.m.1868
Ra_c37857_1562	1A	178683191	NA	NA	*c.1A.m.1869
IAAV9097	1A	178686498	NA	NA	*c.1A.m.1870
RAC875_c31882_2517	1A	178686964	NA	NA	*c.1A.m.1871
D_contig10731_64	1A	180247509	NA	NA	*c.1A.m.1872
Ku_c26553_447	1A	180328542	NA	NA	*c.1A.m.1873
RAC875_c16597_256	1A	180997765	NA	NA	*c.1A.m.1874
Ex_c20446_888	1A	180998925	NA	NA	*c.1A.m.1875
wsnp_Ex_c6075_10637792	1A	181001071	1A	46.1	*c.1A.m.1876
RAC875_rep_c114690_214	1A	181003189	NA	NA	*c.1A.m.1877
Ex_c34209_396	1A	181003992	NA	NA	*c.1A.m.1878
wsnp_Ex_c25220_34487119	1A	182356768	1A	46.1	*c.1A.m.1879
wsnp_Ex_c8101_13712260	1A	182357804	1A	46.1	*c.1A.m.1880
RAC875_c57977_121	1A	182358124	3A	107.6	*c.1A.m.1881
Excalibur_c19379_232	1A	182358208	NA	NA	*c.1A.m.1882
wsnp_Ex_c26800_36025663	1A	182359197	NA	NA	*c.1A.m.1883
wsnp_Ex_c26800_36025427	1A	182359433	1A	46.1	*c.1A.m.1884
RAC875_c7891_426	1A	182361401	NA	NA	*c.1A.m.1885
RAC875_rep_c112387_136	1A	182366706	NA	NA	*c.1A.m.1886
BobWhite_c13511_2084	1A	182373696	NA	NA	*c.1A.m.1887
Excalibur_rep_c105180_199	1A	183336440	NA	NA	*c.1A.m.1888
CAP7_c8012_218	1A	183336523	NA	NA	*c.1A.m.1889
Excalibur_rep_c105180_443	1A	183336683	NA	NA	*c.1A.m.1890
wsnp_Ex_c41237_48104282	1A	183340507	1A	46.1	*c.1A.m.1891
Kukri_c23382_1431	1A	183340557	NA	NA	*c.1A.m.1892
Kukri_c41625_244	1A	183387330	NA	NA	*c.1A.m.1893
RAC875_c2313_410	1A	184532904	1A	46.1	*c.1A.m.1894
Excalibur_c5713_895	1A	184533345	NA	NA	*c.1A.m.1895
RAC875_c2313_887	1A	184533381	1A	46.2	*c.1A.m.1896
BobWhite_c5441_151	1A	185744345	NA	NA	*c.1A.m.1897
Ex_c32033_1034	1A	188249092	NA	NA	*c.1A.m.1898
Excalibur_c32033_97	1A	188250030	NA	NA	*c.1A.m.1899
RAC875_c15646_2033	1A	188252531	NA	NA	*c.1A.m.1900
BobWhite_c48399_271	1A	188253135	NA	NA	*c.1A.m.1901
Kukri_c44553_550	1A	188253491	NA	NA	*c.1A.m.1902
Ra_c25141_205	1A	189046160	NA	NA	*c.1A.m.1903
Tdurum_contig30720_86	1A	189047662	NA	NA	*c.1A.m.1904
RAC875_c30593_633	1A	189052168	NA	NA	*c.1A.m.1905
IAAV3998	1A	199113563	1A	46.1	*c.1A.m.1906
wsnp_CAP11_c3968_1874257	1A	199113563	1A	46.1	*c.1A.m.1907
Ku_c7069_443	1A	199115197	NA	NA	*c.1A.m.1908
Ku_c7069_446	1A	199115200	NA	NA	*c.1A.m.1909
wsnp_Ex_c17684_26426672	1A	199115265	1A	46.1	*c.1A.m.1910
wsnp_Ex_c17684_26426785	1A	199115378	1A	46.1	*c.1A.m.1911
BobWhite_c37981_101	1A	199222263	NA	NA	*c.1A.m.1912
D_contig12991_666	1A	199425264	NA	NA	*c.1A.m.1913
BS00066117_51	1A	199448518	NA	NA	*c.1A.m.1914
RAC875_c7720_900	1A	200658371	NA	NA	*c.1A.m.1915
RAC875_c54727_518	1A	200658381	NA	NA	*c.1A.m.1916
JD_c4080_308	1A	200660477	NA	NA	*c.1A.m.1917
Kukri_c43274_188	1A	200660517	NA	NA	*c.1A.m.1918
wsnp_Ex_c10595_17292077	1A	200661096	1A	46.1	*c.1A.m.1919
wsnp_Ex_c10595_17291999	1A	200661735	NA	NA	*c.1A.m.1920
wsnp_Ex_c591_1177097	1A	200661860	1A	46.1	*c.1A.m.1921
BobWhite_s67061_200	1A	200661927	NA	NA	*c.1A.m.1922
RAC875_rep_c72774_131	1A	200662017	1A	46.1	*c.1A.m.1923
wsnp_Ex_c15852_24239968	1A	201129719	1A	46.1	*c.1A.m.1924
D_contig22536_636	1A	201134409	NA	NA	*c.1A.m.1925
tplb0060k21_1320	1A	202145575	NA	NA	*c.1A.m.1926
Kukri_c22856_385	1A	202146682	NA	NA	*c.1A.m.1927
IAAV4676	1A	204057193	NA	NA	*c.1A.m.1928
Ku_c12129_728	1A	204964374	NA	NA	*c.1A.m.1929
wsnp_Ra_c26956_36503468	1A	205507145	1A	46.1	*c.1A.m.1930
Excalibur_c42782_355	1A	205508131	NA	NA	*c.1A.m.1931
RAC875_rep_c70319_1751	1A	205508219	NA	NA	*c.1A.m.1932
wsnp_Ex_rep_c66875_65276404	1A	205508397	1A	46.1	*c.1A.m.1933
RAC875_rep_c70319_1224	1A	205508746	NA	NA	*c.1A.m.1934
Ex_c45028_794	1A	205510454	NA	NA	*c.1A.m.1935
Ex_c45028_806	1A	205510466	NA	NA	*c.1A.m.1936
Excalibur_c10246_573	1A	205510897	NA	NA	*c.1A.m.1937
Excalibur_c10246_2797	1A	205517914	NA	NA	*c.1A.m.1938
Kukri_rep_c81206_235	1A	205988029	NA	NA	*c.1A.m.1939
Ra_c16532_425	1A	205988221	NA	NA	*c.1A.m.1940
Excalibur_rep_c101549_460	1A	205988618	NA	NA	*c.1A.m.1941
Ra_c16532_954	1A	205988829	NA	NA	*c.1A.m.1942
Ex_c17168_1216	1A	206017199	NA	NA	*c.1A.m.1943
Ex_c27351_850	1A	206019479	1A	31.4	*c.1A.m.1944
Excalibur_c20777_428	1A	206031079	1A	19.5	*c.1A.m.1945
Excalibur_c20777_315	1A	206031199	1A	19.6	*c.1A.m.1946
IAAV839	1A	206032822	1A	46.1	*c.1A.m.1947
IAAV1451	1A	206194608	NA	NA	*c.1A.m.1948
Excalibur_rep_c110010_313	1A	206221124	NA	NA	*c.1A.m.1949
Excalibur_c18735_1380	1A	206221942	NA	NA	*c.1A.m.1950
BobWhite_c35092_94	1A	206222331	NA	NA	*c.1A.m.1951
BobWhite_c48153_106	1A	206222596	NA	NA	*c.1A.m.1952
wsnp_Ex_c13783_21613564	1A	206225232	1A	46.1	*c.1A.m.1953
wsnp_Ex_rep_c67065_65532802	1A	206696113	1A	46.1	*c.1A.m.1954
RAC875_c53095_51	1A	206696188	NA	NA	*c.1A.m.1955
Ra_c53095_336	1A	206696448	NA	NA	*c.1A.m.1956
Ra_c70224_314	1A	206698043	NA	NA	*c.1A.m.1957
Kukri_rep_c104816_697	1A	210967812	NA	NA	*c.1A.m.1958
RAC875_c25442_306	1A	211005149	NA	NA	*c.1A.m.1959
RAC875_c25442_231	1A	211005224	1A	46.1	*c.1A.m.1960
Ku_c20906_471	1A	211011162	NA	NA	*c.1A.m.1961
RAC875_rep_c111958_128	1A	212468316	NA	NA	*c.1A.m.1962
Ex_c63554_196	1A	212468497	NA	NA	*c.1A.m.1963
Ku_c24970_523	1A	212470027	NA	NA	*c.1A.m.1964
wsnp_Ex_c3747_6824863	1A	212470039	1A	46.1	*c.1A.m.1965
BS00066135_51	1A	213033975	NA	NA	*c.1A.m.1966
RAC875_c55697_195	1A	213321990	NA	NA	*c.1A.m.1967
RFL_Contig5383_466	1A	213321990	NA	NA	*c.1A.m.1968
BS00065700_51	1A	214151922	NA	NA	*c.1A.m.1969
wsnp_Ex_c645_1274050	1A	214694167	NA	NA	*c.1A.m.1970
wsnp_Ex_c645_1273901	1A	214694316	1A	46.1	*c.1A.m.1971
Excalibur_rep_c109103_129	1A	216509228	NA	NA	*c.1A.m.1972
Excalibur_rep_c109103_188	1A	216509393	NA	NA	*c.1A.m.1973
D_GA8KES401AZZ81_419	1A	216510402	NA	NA	*c.1A.m.1974
Kukri_rep_c82294_159	1A	216511150	NA	NA	*c.1A.m.1975
Kukri_rep_c82294_182	1A	216511173	NA	NA	*c.1A.m.1976
Ex_c10469_1388	1A	216511302	NA	NA	*c.1A.m.1977
BS00044453_51	1A	216511942	NA	NA	*c.1A.m.1978
TA002437-1957	1A	217133097	NA	NA	*c.1A.m.1979
Kukri_c52490_100	1A	217143767	NA	NA	*c.1A.m.1980
Excalibur_c77944_162	1A	217143942	NA	NA	*c.1A.m.1981
Tdurum_contig42633_1205	1A	217151701	NA	NA	*c.1A.m.1982
Tdurum_contig42633_1354	1A	217152515	NA	NA	*c.1A.m.1983
Tdurum_contig42633_1726	1A	217154780	NA	NA	*c.1A.m.1984
Kukri_rep_c111709_265	1A	217179151	NA	NA	*c.1A.m.1985
Kukri_rep_c102143_376	1A	217179332	NA	NA	*c.1A.m.1986
Kukri_rep_c102143_343	1A	217179365	NA	NA	*c.1A.m.1987
Ra_c7062_430	1A	217699206	1A	46.2	*c.1A.m.1988
IAAV9022	1A	217699710	NA	NA	*c.1A.m.1989
Ex_c3567_1048	1A	217700521	1A	45.8	*c.1A.m.1990
wsnp_Ex_c3567_6526582	1A	217700758	1A	46.1	*c.1A.m.1991
wsnp_Ra_rep_c105422_89367749	1A	218750563	1A	46.1	*c.1A.m.1992
Kukri_c20801_424	1A	218756706	NA	NA	*c.1A.m.1993
Excalibur_rep_c114502_609	1A	218761207	NA	NA	*c.1A.m.1994
BS00053717_51	1A	218802385	2B	188.6	*c.1A.m.1995
BS00053718_51	1A	218802472	NA	NA	*c.1A.m.1996
wsnp_CAP12_c2645_1267978	1A	219558572	1A	46.1	*c.1A.m.1997
wsnp_Ex_c21450_30588044	1A	219579506	1A	46.1	*c.1A.m.1998
IAAV2291	1A	219579553	NA	NA	*c.1A.m.1999
[truncated: 89,095 more rows]

## Sheet: Table S8
SNP	Chromosome	Position	BM.adet	BM.geregera	BM	BM.kulumsa	DB.adet	DB.geregera	DB	DB.kulumsa	DF.adet	DF.geregera	DF	DF.kulumsa	DH.adet	DH.geregera	DH	DH.kulumsa	DM.adet	DM.geregera	DM	DM.kulumsa	GY.adet	GY.geregera	GY	GY.kulumsa	NSPKPS.adet	NSPKPS.geregera	NSPKPS	NSPKPS.kulumsa	NTPP.adet	NTPP.geregera	NTPP	NTPP.kulumsa	OA.adet.F	OA.adet	OA.adet.M	OA.F	OA.geregera.F	OA.geregera	OA.geregera.M	OA	OA.kulumsa.F	OA.kulumsa	OA.kulumsa.M	OA.M	PH.adet	PH.geregera	PH
BobWhite_c10126_263	NA	1	1	1	1	1	1	1	1	1	1	1	1	1	1	1	1	1	1	1	1	1	1	1	1	1	1	1	1	1	1	1	1	1	1	1	1	1	1	1	1	1	1	1	1	1	1	1	1
BobWhite_c10238_127	NA	1	1	1	1	1	1	1	1	1	1	1	1	1	1	1	1	1	1	1	1	1	1	1	1	1	1	1	1	1	1	1	1	1	1	1	1	1	1	1	1	1	1	1	1	1	1	1	1
BobWhite_c10520_1517	NA	1	0.382516	0.387869	0.310089	0.824748	0.0505337	0.865273	0.831629	0.80882	0.694459	0.0689713	0.817643	0.599465	0.947124	0.0277385	0.434596	0.672173	0.405729	0.789604	0.820293	0.703889	0.348428	0.740801	0.648163	0.539712	0.439391	0.078438	0.745791	0.32213	0.943518	0.0963088	0.511542	0.721804	0.447133	0.852797	0.73757	0.223281	0.86999	0.507648	0.0301009	0.196032	0.0115112	0.0817104	0.24977	0.342734	0.56212	0.233424	0.0200589
BobWhite_c1059_1825	NA	1	0.260517	0.857445	0.182217	0.865526	0.835026	0.3133	0.918452	0.539449	0.777807	0.938323	0.525647	0.727422	0.763386	0.594581	0.675862	0.414846	0.732412	0.364316	0.84245	0.490354	0.50739	0.847174	0.754334	0.0856118	0.567837	0.47194	0.660285	0.383038	0.611998	0.266792	0.336402	0.774572	0.206541	0.0277481	0.0136886	0.80794	0.784653	0.0921176	0.0839951	0.0355209	0.657626	0.638951	0.121274	0.162691	0.824761	0.220579	0.545497
BobWhite_c10977_834	NA	1	0.478296	0.434891	0.83847	0.162863	0.0320867	0.0502995	0.0123372	0.005601	0.780705	0.105735	0.332598	0.0484933	0.507315	0.0977094	0.0169475	0.013967	0.0611555	0.922708	0.612408	0.148841	0.3332	0.365859	0.382461	0.328749	0.215024	0.00157775	0.726405	0.00936997	0.011993	0.199357	0.0216681	0.250464	0.647681	0.193855	0.116955	0.147401	0.943775	0.90937	0.0135261	0.202688	0.483556	0.774367	0.00625609	0.554795	0.000352032	0.164762	0.843688
BobWhite_c11042_284	NA	1	0.151634	0.905702	0.687029	0.828849	0.0655983	0.0185911	0.129365	0.785527	0.0530598	0.0925994	0.117624	0.737315	0.0795175	0.008719	0.135253	0.798111	0.476108	0.0528831	0.0691401	0.516718	0.894836	0.852462	0.542842	0.436474	0.770162	0.0765737	0.0895762	0.132432	0.128139	0.594252	0.160018	0.147887	0.843519	0.764931	0.907134	0.862999	0.213288	0.0367314	0.233631	0.605374	0.857621	0.443269	0.721461	0.621843	0.197032	0.778698	0.724432
BobWhite_c11059_169	NA	1	1	1	1	1	1	1	1	1	1	1	1	1	1	1	1	1	1	1	1	1	1	1	1	1	1	1	1	1	1	1	1	1	1	1	1	1	1	1	1	1	1	1	1	1	1	1	1
BobWhite_c11161_270	NA	1	0.550819	0.101303	0.161819	0.13068	0.0321976	0.0474348	0.0606986	0.327833	0.0684981	0.646099	0.399094	0.157914	0.49247	0.110637	0.0282365	0.307114	0.774112	0.103008	0.421758	0.538901	0.505713	0.766582	0.293813	0.441918	0.893114	0.0805953	0.85034	0.245945	0.451292	0.32464	0.426962	0.804225	0.610725	0.858607	0.75805	0.646749	0.264165	0.267253	0.00186041	0.499143	0.64872	0.977629	0.950879	0.235725	0.341338	0.903251	0.461195
BobWhite_c11178_914	NA	1	0.514931	0.485878	0.417708	0.586986	0.268141	0.768469	0.545499	0.352077	0.384246	0.459762	0.458729	0.51194	0.221913	0.484903	0.25982	0.32037	0.541195	0.124668	0.666314	0.229317	0.648589	0.562382	0.659718	0.578784	0.216869	0.286322	0.768099	0.675706	0.269839	0.668295	0.826927	0.453304	0.731212	0.983771	0.955565	0.889926	0.592561	0.696595	0.411542	0.800723	0.852607	0.545231	0.46154	0.946433	0.83735	0.315573	0.500732
BobWhite_c11327_248	NA	1	0.143541	0.879023	0.725097	0.20844	0.572083	0.69968	0.690134	0.536741	0.314587	0.52162	0.645601	0.733336	0.776356	0.552178	0.321127	0.771101	0.217066	0.677401	0.915927	0.618865	0.538098	0.819582	0.366046	0.0282866	0.014652	0.78704	0.0839348	0.311356	0.657311	0.494229	0.211342	0.272019	0.142644	0.0625835	0.0339262	0.507505	0.671949	0.912105	0.961383	0.389378	0.604104	0.814586	0.281143	0.151027	0.00310815	0.918571	0.0500281
BobWhite_c1201_384	NA	1	0.46465	0.966594	0.435287	0.44888	0.900119	0.119332	0.357618	0.390754	0.600553	0.0675439	0.307985	0.355104	0.727617	0.0502955	0.265606	0.388788	0.428611	0.884327	0.292415	0.45923	0.0220264	0.830662	0.318769	0.2007	0.631351	0.601692	0.0814392	0.0317149	0.211494	0.995627	0.688149	0.989368	0.382025	0.183438	0.0874106	0.169924	0.192298	0.109054	0.121586	0.0423866	0.426628	0.168347	0.0797638	0.00458355	0.438429	0.104307	0.0695002
BobWhite_c12048_145	NA	1	0.679071	0.42132	0.247777	0.178864	0.0980287	0.209968	0.153796	0.520952	0.0755927	0.166788	0.393589	0.706175	0.0630311	0.440044	0.107946	0.416698	0.317261	0.756103	0.583279	0.426994	0.937709	0.586338	0.531348	0.695238	0.925076	0.0823911	0.0561426	0.053397	0.327158	0.569022	0.451866	0.500988	0.393476	0.0756013	0.045875	0.286605	0.88893	0.933706	0.558493	0.631989	0.289547	0.175053	0.984747	0.279505	0.902864	0.112599	0.536172
BobWhite_c12281_752	NA	1	0.107727	0.0416844	0.0514876	0.0581469	0.076714	0.00525862	0.0140239	0.498485	0.846631	0.048742	0.644651	0.833974	0.247652	0.0616537	0.156883	0.582694	0.491403	0.0432177	0.69367	0.73508	0.928132	0.0997522	0.102598	0.82889	0.687438	0.346451	0.471106	0.0261755	0.585885	0.520971	0.484526	0.640916	0.952577	0.680181	0.908294	0.695846	0.774928	0.45614	0.491091	0.650307	0.615174	0.240532	0.192706	0.748291	0.29476	0.94406	0.113896
BobWhite_c13030_406	NA	1	1	1	1	1	1	1	1	1	1	1	1	1	1	1	1	1	1	1	1	1	1	1	1	1	1	1	1	1	1	1	1	1	1	1	1	1	1	1	1	1	1	1	1	1	1	1	1
BobWhite_c13098_526	NA	1	0.981197	0.213499	0.966103	0.22509	0.652245	0.635607	0.414069	0.476716	0.992879	0.538426	0.518035	0.428676	0.554031	0.854447	0.652737	0.465325	0.661399	0.32341	0.262985	0.529224	0.79081	0.22425	0.786279	0.159966	0.0827279	0.303698	0.208895	0.87011	0.514882	0.759428	0.0516086	0.142701	0.491225	0.345104	0.546633	0.791401	0.0227644	0.0267009	0.018824	0.960695	0.212657	0.2173	0.428157	0.985315	0.699204	0.496845	0.980636
BobWhite_c1318_691	NA	1	0.250913	0.886608	0.472831	0.922363	0.838443	0.00532798	0.274346	0.547231	0.349134	0.00897464	0.322755	0.998779	0.901215	0.0286355	0.261326	0.919306	0.805442	0.786402	0.606587	0.905628	0.584343	0.976292	0.623418	0.553286	0.871487	0.664216	0.79124	0.112699	0.56147	0.511287	0.584886	0.282203	0.65746	0.816164	0.974766	0.27786	0.00102885	0.0340476	0.254025	0.322687	0.77443	0.818407	0.861486	0.27037	0.947616	0.0026483	0.0988249
BobWhite_c13202_312	NA	1	1	1	1	1	1	1	1	1	1	1	1	1	1	1	1	1	1	1	1	1	1	1	1	1	1	1	1	1	1	1	1	1	1	1	1	1	1	1	1	1	1	1	1	1	1	1	1
BobWhite_c13525_262	NA	1	0.473603	0.2827	0.383834	0.199101	0.485757	0.718959	0.839131	0.929959	0.934508	0.552105	0.663361	0.846706	0.469522	0.574225	0.356001	0.820738	0.608801	0.914755	0.730117	0.86955	0.0569366	0.449982	0.273083	0.880695	0.683202	0.991311	0.614617	0.260589	0.206028	0.123513	0.62186	0.532366	0.366377	0.208763	0.683309	0.256157	0.0420249	0.010121	0.0505773	0.18596	0.068154	0.178997	0.504522	0.200341	0.735458	0.28489	0.3289
BobWhite_c13654_447	NA	1	0.557102	0.238534	0.381527	0.678846	0.0547293	0.228376	0.229116	0.310215	0.267362	0.369281	0.139112	0.351514	0.151689	0.291115	0.166597	0.258572	0.628081	0.118556	0.207192	0.514346	0.211399	0.199204	0.116855	0.916551	0.0814563	0.362915	0.785748	0.783975	0.525146	0.100465	0.565835	0.866124	0.329868	0.355038	0.573721	0.202738	0.232503	0.402619	0.690642	0.293327	0.579349	0.352495	0.660506	0.445538	0.640271	0.359653	0.346638
BobWhite_c14271_1379	NA	1	0.506483	0.155209	0.691346	0.991351	0.726805	0.527233	0.77732	0.9832	0.398897	0.222971	0.711139	0.937644	0.614841	0.545699	0.904862	0.957207	0.274163	0.0271948	0.392639	0.0669673	0.286251	0.957746	0.161147	0.0633139	0.720974	0.572079	0.172861	0.106226	0.295647	0.0937534	0.00135953	0.00319136	0.699719	0.346993	0.190218	0.542358	0.58291	0.371693	0.407827	0.530926	0.00235291	0.0179359	0.0859364	0.767958	0.626094	0.860276	0.147259
BobWhite_c14291_666	NA	1	0.964186	0.0836753	0.637286	0.661042	0.996002	0.650035	0.769194	0.303925	0.891327	0.741803	0.333168	0.300274	0.765896	0.911127	0.687341	0.300867	0.370763	0.994838	0.682817	0.869265	0.399774	0.184157	0.153692	0.4844	0.553554	0.308165	0.521093	0.653439	0.970359	0.059457	0.0570701	0.453512	0.30108	0.518226	0.824019	0.267993	0.418091	0.271134	0.135735	0.064965	0.655809	0.561946	0.794591	0.193031	0.442556	0.587194	0.74899
BobWhite_c14476_80	NA	1	0.203536	0.584026	0.800712	0.578766	0.304203	0.768002	0.0336714	0.0234499	0.696133	0.674152	0.201105	0.0227766	0.378942	0.845855	0.267076	0.0281604	0.222387	0.211953	0.136984	0.034765	0.174741	0.662634	0.563953	0.631166	0.0384311	0.851507	0.405784	0.123352	0.0488966	0.278269	0.0992373	0.285098	0.188016	0.32652	0.655817	0.60134	0.862059	0.581646	0.269255	0.940675	0.0802348	0.579341	0.752461	0.833983	0.29832	0.753862	0.753968
BobWhite_c14575_323	NA	1	1	1	1	1	1	1	1	1	1	1	1	1	1	1	1	1	1	1	1	1	1	1	1	1	1	1	1	1	1	1	1	1	1	1	1	1	1	1	1	1	1	1	1	1	1	1	1
BobWhite_c1488_504	NA	1	0.327414	0.00345278	0.210723	0.577119	0.0792787	0.420179	0.413942	0.953752	0.238076	0.608582	0.384231	0.832722	0.123121	0.611338	0.6246	0.864886	0.914589	0.576143	0.189959	0.10888	0.327803	0.423758	0.509909	0.680365	0.162946	0.986601	0.857868	0.712712	0.0321137	0.951125	0.163785	0.29687	0.168215	0.41493	0.878241	0.117286	0.12156	0.101714	0.169922	0.267011	0.982524	0.317375	0.124699	0.383054	0.063345	0.575197	0.0218973
BobWhite_c15653_484	NA	1	0.54673	0.797489	0.7973	0.477598	0.0775353	0.0281685	0.0444604	0.465864	0.301457	0.443987	0.297335	0.793413	0.0406461	0.361116	0.0113378	0.570364	0.512066	0.373764	0.228658	0.387627	0.6558	0.545895	0.0671722	0.451327	0.382166	0.474344	0.0519415	0.0116456	0.714798	0.0576382	0.0293565	0.192252	0.950176	0.695652	0.470338	0.86921	0.169228	0.036083	0.135494	0.969226	0.823612	0.808688	0.520167	0.25402	0.127041	0.980864	0.0757659
BobWhite_c15802_72	NA	1	0.260782	0.324047	0.667794	0.309239	0.646671	0.588591	0.88612	0.623548	0.19553	0.998336	0.899632	0.93554	0.901859	0.754033	0.824998	0.718694	0.699541	0.685975	0.807672	0.449921	0.766735	0.880403	0.549591	0.306968	0.885488	0.334738	0.61524	0.645394	0.674013	0.177566	0.665644	0.328143	0.666795	0.0247597	0.162823	0.251206	0.735927	0.614477	0.259935	0.71893	0.814643	0.338188	0.172277	0.347314	0.568552	0.156984	0.17484
BobWhite_c1656_845	NA	1	0.585582	0.942348	0.508189	0.439437	0.517943	0.229075	0.763245	0.827703	0.150563	0.562766	0.56938	0.442329	0.269932	0.292261	0.395453	0.476702	0.673467	0.232852	0.92824	0.734563	0.746484	0.902237	0.204491	0.490193	0.891391	0.23584	0.254218	0.448997	0.491203	0.96992	0.708502	0.830558	0.0884438	0.0756172	0.170647	0.0522814	0.29369	0.480062	0.368915	0.0339497	0.224388	0.333009	0.30143	0.0732025	0.648233	0.232696	0.284336
BobWhite_c16987_106	NA	1	0.104856	0.423971	0.653286	0.348446	0.427038	0.790356	0.269371	0.412461	0.871207	0.561371	0.432304	0.608551	0.374973	0.307363	0.544121	0.369329	0.956121	0.857261	0.229728	0.483644	0.989	0.97893	0.278335	0.0692082	0.770292	0.238299	0.542261	0.778382	0.231744	0.46883	0.369056	0.195927	0.248995	0.602885	0.66753	0.779371	0.638647	0.710528	0.998004	0.145546	0.755107	0.80195	0.403885	0.533777	0.837696	0.769562	0.735399
BobWhite_c17021_269	NA	1	1	1	1	1	1	1	1	1	1	1	1	1	1	1	1	1	1	1	1	1	1	1	1	1	1	1	1	1	1	1	1	1	1	1	1	1	1	1	1	1	1	1	1	1	1	1	1
BobWhite_c17045_186	NA	1	1	1	1	1	1	1	1	1	1	1	1	1	1	1	1	1	1	1	1	1	1	1	1	1	1	1	1	1	1	1	1	1	1	1	1	1	1	1	1	1	1	1	1	1	1	1	1
BobWhite_c17047_268	NA	1	0.763648	0.815224	0.834769	0.583431	0.408454	0.935535	0.551086	0.390486	0.125534	0.380546	0.512599	0.243851	0.71263	0.194357	0.367415	0.417591	0.650569	0.605624	0.406391	0.981373	0.901342	0.93726	0.268524	0.26273	0.960579	0.406866	0.491946	0.277852	0.827333	0.165156	0.093729	0.196077	0.91235	0.216297	0.168517	0.248129	0.744119	0.981825	0.782311	0.718989	0.760239	0.543859	0.230733	0.812174	0.320304	0.892764	0.986449
BobWhite_c17191_297	NA	1	0.926268	0.539911	0.592349	0.190544	0.0965952	0.0424295	0.0655177	0.45819	0.93251	0.0919635	0.481599	0.631215	0.374498	0.081648	0.334554	0.450846	0.513513	0.0188755	0.664304	0.956688	0.327058	0.76906	0.735769	0.549027	0.568869	0.381602	0.318362	0.00890479	0.971955	0.329967	0.196411	0.327374	0.457367	0.226684	0.10623	0.506253	0.450258	0.310386	0.323121	0.912833	0.758426	0.132408	0.0493746	0.976341	0.131661	0.85901	0.193291
BobWhite_c17332_325	NA	1	0.104372	0.500564	0.196931	0.363727	0.599117	0.500316	0.627852	0.854697	0.474151	0.106046	0.699584	0.809136	0.705136	0.395355	0.804964	0.828136	0.930693	0.639071	0.990848	0.688688	0.121332	0.312149	0.0541365	0.0717121	0.677639	0.73381	0.70876	0.371035	0.279627	0.298374	0.49119	0.94374	0.925007	0.573615	0.519331	0.574964	0.499556	0.820645	0.504326	0.345564	0.449508	0.0779257	0.0221481	0.0866428	0.576328	0.100671	0.485196
BobWhite_c17385_55	NA	1	1	1	1	1	1	1	1	1	1	1	1	1	1	1	1	1	1	1	1	1	1	1	1	1	1	1	1	1	1	1	1	1	1	1	1	1	1	1	1	1	1	1	1	1	1	1	1
BobWhite_c17386_221	NA	1	1	1	1	1	1	1	1	1	1	1	1	1	1	1	1	1	1	1	1	1	1	1	1	1	1	1	1	1	1	1	1	1	1	1	1	1	1	1	1	1	1	1	1	1	1	1	1
BobWhite_c18550_159	NA	1	0.686494	0.783113	0.0940186	0.258811	0.400049	0.74476	0.768597	0.345597	0.354706	0.972467	0.978181	0.174127	0.9708	0.402954	0.941173	0.586822	0.487107	0.16998	0.987103	0.633283	0.509397	0.286341	0.0619202	0.151149	0.153472	0.778548	0.505467	0.425734	0.313944	0.990002	0.218831	0.194286	0.908611	0.79355	0.681417	0.274357	0.291801	0.501755	0.223746	0.165708	0.0825782	0.27646	0.104669	0.414668	0.928929	0.635898	0.76465
BobWhite_c18672_103	NA	1	0.590596	0.526777	0.717437	0.449921	0.243426	0.100594	0.126911	0.99556	0.0842109	0.418997	0.444094	0.343429	0.310761	0.263275	0.0592555	0.902102	0.072284	0.21289	0.852559	0.327752	0.729969	0.80305	0.182829	0.351141	0.818756	0.350232	0.382305	0.491464	0.151928	0.688607	0.081049	0.0343591	0.779436	0.58762	0.652884	0.533495	0.0307592	0.0836427	0.861295	0.772567	0.233335	0.786763	0.81435	0.851135	0.0248558	0.581349	0.0230978
BobWhite_c18672_757	NA	1	0.525663	0.0589425	0.190232	0.159935	0.587877	0.290272	0.0843675	0.33856	0.976338	0.0661796	0.370224	0.418219	0.674533	0.0739103	0.559885	0.338649	0.0606588	0.0938979	0.0487613	0.0547593	0.602734	0.233833	0.598034	0.73952	0.911147	0.707691	0.336356	0.519391	0.357502	0.614083	0.197546	0.0141232	0.101557	0.124404	0.642832	0.780868	0.706311	0.966887	0.917853	0.370292	0.0684846	0.471173	0.906274	0.78646	0.340031	0.88886	0.120992
BobWhite_c19346_434	NA	1	1	1	1	1	1	1	1	1	1	1	1	1	1	1	1	1	1	1	1	1	1	1	1	1	1	1	1	1	1	1	1	1	1	1	1	1	1	1	1	1	1	1	1	1	1	1	1
BobWhite_c19443_131	NA	1	1	1	1	1	1	1	1	1	1	1	1	1	1	1	1	1	1	1	1	1	1	1	1	1	1	1	1	1	1	1	1	1	1	1	1	1	1	1	1	1	1	1	1	1	1	1	1
BobWhite_c19647_159	NA	1	1	1	1	1	1	1	1	1	1	1	1	1	1	1	1	1	1	1	1	1	1	1	1	1	1	1	1	1	1	1	1	1	1	1	1	1	1	1	1	1	1	1	1	1	1	1	1
BobWhite_c1977_844	NA	1	0.936717	0.400834	0.151778	0.864921	0.445042	0.412922	0.925772	0.437415	0.573036	0.951074	0.954654	0.42269	0.989069	0.851108	0.604875	0.805005	0.924225	0.606494	0.830399	0.265973	0.868177	0.885039	0.916458	0.284566	0.478844	0.790786	0.980636	0.43777	0.0636433	0.0743912	0.735959	0.261103	0.702106	0.0757564	0.0382531	0.544087	0.724295	0.37871	0.0475051	0.0957497	0.696567	0.28776	0.522035	0.900878	0.72006	0.0699851	0.272385
BobWhite_c20073_443	NA	1	0.286483	0.997503	0.231949	0.109147	0.00226665	0.00970452	0.00107282	0.00959241	0.0263892	0.0471155	0.00303281	0.00125098	0.00231534	0.00908406	0.0038233	0.0182063	0.00119945	0.854265	0.000723243	0.3529	0.971109	0.51961	0.934082	0.776532	0.357204	0.0953912	0.961346	0.647973	0.189226	0.733428	0.749643	0.903657	0.218514	0.434042	0.80395	0.612369	0.00709286	0.0848432	0.506539	0.866551	0.872033	0.581897	0.910042	0.878397	0.933773	0.917919	0.579615
BobWhite_c20266_115	NA	1	0.512068	0.612593	0.826364	0.672885	0.839622	0.45477	0.809449	0.826381	0.258464	0.335366	0.43011	0.842333	0.55518	0.834128	0.90304	0.740996	0.558974	0.170608	0.521212	0.389415	0.0988618	0.336894	0.23175	0.666439	0.300154	0.711987	0.522204	0.334791	0.923049	0.740858	0.247049	0.0218409	0.958891	0.480453	0.580529	0.876299	0.0622339	0.798901	0.636398	0.824039	0.844114	0.0294431	0.010541	0.692523	0.00226968	0.583553	0.0567594
BobWhite_c2027_215	NA	1	0.0507585	0.803302	0.537052	0.564179	0.814503	0.528279	0.749012	0.784968	0.485546	0.619706	0.898024	0.663523	0.201926	0.521183	0.917895	0.949902	0.313415	0.653473	0.610699	0.380831	0.592477	0.712401	0.62805	0.111835	0.68165	0.5723	0.246298	0.40246	0.615895	0.147336	0.515347	0.208957	0.22736	0.0908863	0.126742	0.179498	0.655728	0.293551	0.814309	0.0808196	0.978825	0.814005	0.844013	0.506415	0.631717	0.704655	0.997507
BobWhite_c20306_88	NA	1	0.693299	0.00612788	0.129635	0.976448	0.976371	0.328518	0.909783	0.887217	0.76744	0.756083	0.499371	0.772632	0.211705	0.754588	0.259429	0.915775	0.0953237	0.336389	0.732749	0.394942	0.936806	0.750627	0.804897	0.458222	0.306391	0.103757	0.874461	0.836272	0.464492	0.814865	0.90556	0.360143	0.111126	0.976702	0.760765	0.520934	0.0954803	0.892211	0.422719	0.781322	0.0419537	0.0763094	0.0497996	0.655138	0.232486	0.688333	0.0925667
BobWhite_c20374_162	NA	1	1	1	1	1	1	1	1	1	1	1	1	1	1	1	1	1	1	1	1	1	1	1	1	1	1	1	1	1	1	1	1	1	1	1	1	1	1	1	1	1	1	1	1	1	1	1	1
BobWhite_c20382_117	NA	1	1	1	1	1	1	1	1	1	1	1	1	1	1	1	1	1	1	1	1	1	1	1	1	1	1	1	1	1	1	1	1	1	1	1	1	1	1	1	1	1	1	1	1	1	1	1	1
BobWhite_c20453_589	NA	1	0.764551	0.70611	0.415619	0.339764	0.595801	0.189479	0.565952	0.402756	0.973331	0.385351	0.188615	0.727778	0.735532	0.0460152	0.190534	0.353832	0.387836	0.990277	0.418919	0.550584	0.265907	0.99467	0.57574	0.578593	0.981074	0.435806	0.948597	0.254067	0.49974	0.851417	0.675392	0.322122	0.113546	0.104133	0.220314	0.577526	0.329895	0.39257	0.335332	0.189927	0.830084	0.71362	0.371956	0.42936	0.89649	0.907438	0.565309
BobWhite_c20558_374	NA	1	1	1	1	1	1	1	1	1	1	1	1	1	1	1	1	1	1	1	1	1	1	1	1	1	1	1	1	1	1	1	1	1	1	1	1	1	1	1	1	1	1	1	1	1	1	1	1
BobWhite_c22134_398	NA	1	0.334112	0.431514	0.210077	0.126601	0.581551	0.265235	0.962388	0.619365	0.455298	0.0570485	0.82592	0.415735	0.523312	0.451929	0.670415	0.543397	0.182573	0.270143	0.850947	0.439183	0.171319	0.765185	0.377952	0.548811	0.945271	0.770505	0.937965	0.145532	0.350572	0.0152582	0.408057	0.938787	0.796894	0.991868	0.770433	0.466147	0.0423941	0.0116822	0.0103458	0.347588	0.932459	0.118156	0.157304	0.262007	0.221039	0.140752	0.462838
BobWhite_c22370_352	NA	1	0.91702	0.814372	0.553252	0.68215	0.801224	0.465789	0.492944	0.968785	0.544914	0.533197	0.295331	0.462212	0.556099	0.555825	0.399877	0.839834	0.72962	0.323357	0.724256	0.694552	0.203706	0.803212	0.43004	0.81756	0.971296	0.262636	0.35527	0.936288	0.0623998	0.453494	0.849803	0.766168	0.98078	0.39536	0.353367	0.522569	0.180478	0.297653	0.730633	0.799611	0.564119	0.656288	0.350802	0.897316	0.128137	0.6818	0.561514
BobWhite_c22572_782	NA	1	0.955836	0.12082	0.0638115	0.572349	0.679695	0.104623	0.444212	0.252709	0.90877	0.0688258	0.221211	0.489345	0.918387	0.0717073	0.296555	0.206091	0.989814	0.233027	0.820627	0.839378	0.094518	0.0968303	0.107415	0.96127	0.774781	0.0844591	0.28203	0.12302	0.550911	0.167522	0.0020304	0.0206587	0.0578711	0.126705	0.60408	0.00379525	0.216099	0.0357688	0.00434458	0.00253646	0.0873492	0.771073	0.920983	0.0373209	0.114949	0.872335	0.311648
BobWhite_c22580_115	NA	1	0.961315	0.789699	0.161612	0.200448	0.504157	0.641271	0.734791	0.671349	0.0797192	0.558714	0.705486	0.812824	0.488651	0.242797	0.063234	0.46666	0.28389	0.919486	0.231733	0.0428867	0.0373613	0.7276	0.158896	0.652759	0.816085	0.576964	0.346235	0.263426	0.0701177	0.0763429	0.424586	0.0863541	0.264928	0.6889	0.975792	0.0782349	0.357652	0.496193	0.720881	0.731493	0.208577	0.0556755	0.87382	0.698656	0.176385	0.626779	0.782362
BobWhite_c22752_182	NA	1	1	1	1	1	1	1	1	1	1	1	1	1	1	1	1	1	1	1	1	1	1	1	1	1	1	1	1	1	1	1	1	1	1	1	1	1	1	1	1	1	1	1	1	1	1	1	1
BobWhite_c23074_304	NA	1	0.784258	0.220623	0.514379	0.595153	0.689935	0.953042	0.871341	0.840378	0.755732	0.870558	0.625828	0.610429	0.915232	0.597075	0.846502	0.804667	0.260414	0.215318	0.689458	0.151794	0.141058	0.713532	0.672312	0.913896	0.188757	0.226284	0.582073	0.25722	0.609139	0.755804	0.552849	0.187682	0.37836	0.899695	0.852668	0.928683	0.0587492	0.63724	0.890372	0.582557	0.522003	0.145625	0.0255885	0.663067	0.00486316	0.750199	0.322383
BobWhite_c23953_312	NA	1	1	1	1	1	1	1	1	1	1	1	1	1	1	1	1	1	1	1	1	1	1	1	1	1	1	1	1	1	1	1	1	1	1	1	1	1	1	1	1	1	1	1	1	1	1	1	1
BobWhite_c24295_777	NA	1	0.0150896	0.268999	0.233912	0.676039	0.215094	0.465341	0.7416	0.882834	0.114587	0.63349	0.60899	0.456158	0.222996	0.557228	0.262397	0.748127	0.582257	0.822184	0.176602	0.286633	0.690924	0.319801	0.525788	0.367135	0.00939132	0.208945	0.0156263	0.05276	0.523217	0.227221	0.399866	0.379783	0.676246	0.260144	0.24488	0.983606	0.367589	0.198553	0.155379	0.834788	0.843374	0.599201	0.373896	0.758155	0.247172	0.920547	0.502747
BobWhite_c24364_73	NA	1	1	1	1	1	1	1	1	1	1	1	1	1	1	1	1	1	1	1	1	1	1	1	1	1	1	1	1	1	1	1	1	1	1	1	1	1	1	1	1	1	1	1	1	1	1	1	1
BobWhite_c25163_178	NA	1	0.286446	0.100798	0.306464	0.248316	0.460239	0.581701	0.636015	0.617837	0.65647	0.490461	0.306384	0.411268	0.562295	0.582685	0.60181	0.51793	0.413785	0.20696	0.352302	0.847828	0.0946064	0.764429	0.772162	0.368069	0.279096	0.711118	0.885339	0.439649	0.583442	0.863347	0.217171	0.191521	0.928006	0.98539	0.533663	0.168579	0.320309	0.332077	0.193969	0.477002	0.11002	0.147885	0.515367	0.925161	0.0001535	0.502266	0.957985
BobWhite_c25708_334	NA	1	1	1	1	1	1	1	1	1	1	1	1	1	1	1	1	1	1	1	1	1	1	1	1	1	1	1	1	1	1	1	1	1	1	1	1	1	1	1	1	1	1	1	1	1	1	1	1
BobWhite_c26534_532	NA	1	0.486123	0.538903	0.634043	0.784533	0.524034	0.913706	0.924253	0.749022	0.504395	0.872321	0.917073	0.453864	0.546368	0.434589	0.671285	0.859443	0.592522	0.86104	0.293138	0.45657	0.851361	0.434843	0.724263	0.266583	0.506168	0.55414	0.326276	0.269631	0.97407	0.936967	0.9856	0.921507	0.959542	0.701675	0.421707	0.38928	0.805789	0.749657	0.450599	0.366683	0.116286	0.573975	0.703616	0.402294	0.632573	0.199674	0.60846
BobWhite_c27193_217	NA	1	0.343903	0.120774	0.0901729	0.269019	0.635781	0.581209	0.682886	0.47934	0.843435	0.769898	0.57665	0.536982	0.856495	0.960034	0.501138	0.558672	0.380901	0.381806	0.57936	0.547582	0.433504	0.505158	0.19435	0.354823	0.673114	0.216049	0.10949	0.0119299	0.710842	0.951093	0.911355	0.612477	0.507826	0.690892	0.754303	0.594781	0.829472	0.891141	0.852187	0.494102	0.468845	0.871644	0.977567	0.465704	0.407541	0.548286	0.93432
BobWhite_c2730_245	NA	1	1	1	1	1	1	1	1	1	1	1	1	1	1	1	1	1	1	1	1	1	1	1	1	1	1	1	1	1	1	1	1	1	1	1	1	1	1	1	1	1	1	1	1	1	1	1	1
BobWhite_c27617_294	NA	1	1	1	1	1	1	1	1	1	1	1	1	1	1	1	1	1	1	1	1	1	1	1	1	1	1	1	1	1	1	1	1	1	1	1	1	1	1	1	1	1	1	1	1	1	1	1	1
BobWhite_c28090_175	NA	1	1	1	1	1	1	1	1	1	1	1	1	1	1	1	1	1	1	1	1	1	1	1	1	1	1	1	1	1	1	1	1	1	1	1	1	1	1	1	1	1	1	1	1	1	1	1	1
BobWhite_c2822_228	NA	1	1	1	1	1	1	1	1	1	1	1	1	1	1	1	1	1	1	1	1	1	1	1	1	1	1	1	1	1	1	1	1	1	1	1	1	1	1	1	1	1	1	1	1	1	1	1	1
BobWhite_c28250_220	NA	1	1	1	1	1	1	1	1	1	1	1	1	1	1	1	1	1	1	1	1	1	1	1	1	1	1	1	1	1	1	1	1	1	1	1	1	1	1	1	1	1	1	1	1	1	1	1	1
BobWhite_c28295_256	NA	1	0.324955	0.317463	0.389949	0.0343455	0.0799504	0.1657	0.230323	0.641192	0.103192	0.549252	0.428821	0.565563	0.214548	0.42896	0.115361	0.759569	0.610851	0.00364661	0.382714	0.63464	0.347789	0.44301	0.964653	0.304026	0.602322	0.353481	0.281858	0.538792	0.594055	0.208449	0.00439641	0.00430151	0.655273	0.539839	0.480292	0.394035	0.497294	0.43493	0.665971	0.336446	0.627424	0.945232	0.810433	0.871451	0.220175	0.382297	0.783142
BobWhite_c28635_785	NA	1	0.79037	0.871415	0.752783	0.837049	0.554077	0.0812957	0.479744	0.2307	0.901856	0.153536	0.1283	0.322618	0.612789	0.010476	0.191102	0.207051	0.800626	0.374033	0.3767	0.623233	0.21582	0.934941	0.282829	0.0908066	0.912674	0.422263	0.905327	0.742595	0.832895	0.61529	0.990207	0.385628	0.0704183	0.0300484	0.0989551	0.479402	0.254578	0.425513	0.30042	0.109965	0.604324	0.453935	0.412781	0.331688	0.911075	0.597538	0.217015
BobWhite_c317_1777	NA	1	0.308464	0.854163	0.443525	0.498684	0.0886748	0.665855	0.240678	0.660649	0.380182	0.432814	0.457461	0.616722	0.133059	0.313817	0.509121	0.577786	0.931519	0.441709	0.982911	0.813314	0.251389	0.636301	0.525491	0.414319	0.575732	0.548474	0.690888	0.947692	0.487279	0.0718657	0.218223	0.622203	0.356339	0.52218	0.917951	0.787795	0.284487	0.330766	0.381109	0.708172	0.516721	0.321455	0.33375	0.743673	0.176321	0.917073	0.389063
BobWhite_c32313_688	NA	1	1	1	1	1	1	1	1	1	1	1	1	1	1	1	1	1	1	1	1	1	1	1	1	1	1	1	1	1	1	1	1	1	1	1	1	1	1	1	1	1	1	1	1	1	1	1	1
BobWhite_c32336_198	NA	1	0.514931	0.485878	0.417708	0.586986	0.268141	0.768469	0.545499	0.352077	0.384246	0.459762	0.458729	0.51194	0.221913	0.484903	0.25982	0.32037	0.541195	0.124668	0.666314	0.229317	0.648589	0.562382	0.659718	0.578784	0.216869	0.286322	0.768099	0.675706	0.269839	0.668295	0.826927	0.453304	0.731212	0.983771	0.955565	0.889926	0.592561	0.696595	0.411542	0.800723	0.852607	0.545231	0.46154	0.946433	0.83735	0.315573	0.500732
BobWhite_c32336_504	NA	1	1	1	1	1	1	1	1	1	1	1	1	1	1	1	1	1	1	1	1	1	1	1	1	1	1	1	1	1	1	1	1	1	1	1	1	1	1	1	1	1	1	1	1	1	1	1	1
BobWhite_c33464_133	NA	1	0.341165	0.0728706	0.452358	0.131944	0.110931	0.103635	0.130534	0.671176	0.918724	0.442063	0.89001	0.825724	0.826295	0.089207	0.246627	0.769391	0.0977786	0.14934	0.246231	0.242114	0.252834	0.445144	0.690639	0.425709	0.649555	0.559634	0.340778	0.109954	0.889569	0.775185	0.69151	0.563196	0.555984	0.224039	0.379236	0.18877	0.230218	0.488301	0.334782	0.138924	0.3501	0.648597	0.632443	0.459067	0.172674	0.691742	0.400565
BobWhite_c3392_749	NA	1	0.509787	0.853994	0.126627	0.912019	0.0568349	0.190167	0.296424	0.150598	0.244794	0.778302	0.122874	0.382756	0.0749071	0.286209	0.0709168	0.160591	0.936263	0.0761763	0.490995	0.186252	0.538432	0.09861	0.00242567	0.00543984	0.680071	0.840624	0.85821	0.772172	0.206831	0.0702409	0.923798	0.815429	0.234758	0.148369	0.284237	0.0748407	0.307355	0.503737	0.143507	0.146869	0.0498906	0.453165	0.616817	0.157135	0.0874083	0.82306	0.29702
BobWhite_c34551_714	NA	1	0.452449	0.272989	0.241168	0.289797	0.154721	0.294976	0.164481	0.80253	0.327374	0.548361	0.614085	0.908547	0.101882	0.526016	0.430702	0.407892	0.321628	0.26626	0.699422	0.35894	0.314087	0.619912	0.738782	0.254236	0.621717	0.826868	0.890203	0.768981	0.982416	0.126774	0.561665	0.530763	0.523177	0.849206	0.932689	0.708466	0.212653	0.477021	0.901998	0.897362	0.581098	0.205297	0.140256	0.981096	0.190108	0.443314	0.78026
BobWhite_c34650_141	NA	1	0.584458	0.838545	0.501927	0.751949	0.227187	0.0227863	0.442936	0.0430051	0.410277	0.606841	0.197303	0.0625216	0.817241	0.280236	0.789017	0.0974079	0.874882	0.900948	0.525148	0.290026	0.129969	0.860154	0.567191	0.338363	0.271154	0.333537	0.592016	0.991594	0.615997	0.0165274	0.0665639	0.269192	0.0506155	0.887949	0.291468	0.351489	0.848463	0.467841	0.733668	0.842862	0.90956	0.724941	0.717542	0.638035	0.425524	0.958304	0.879428
BobWhite_c34689_116	NA	1	0.472443	0.922079	0.0235865	0.189785	0.457432	0.678087	0.810574	0.479309	0.89888	0.438213	0.996897	0.80901	0.82093	0.672579	0.607046	0.654522	0.965818	0.828636	0.836985	0.848225	0.00330372	0.042136	5.99774e-05	0.0024543	0.537942	0.742604	0.881674	0.831988	0.827908	0.170473	0.989702	0.984519	0.460436	0.35292	0.330472	0.212053	0.150785	0.260405	0.573319	0.141671	0.049351	0.412533	0.336041	0.118627	0.146796	0.957324	0.420134
BobWhite_c34759_227	NA	1	0.837216	0.528462	0.474	0.794748	0.947063	0.670287	0.845383	0.943176	0.97529	0.588367	0.981333	0.734229	0.855621	0.6295	0.962448	0.795739	0.424504	0.111084	0.82647	0.899351	0.0332761	0.77591	0.0282591	0.0675846	0.699193	0.634521	0.472524	0.931485	0.780792	0.0721473	0.561941	0.520187	0.012945	0.00742472	0.0790111	0.0329436	0.544824	0.499522	0.40405	0.094486	0.984954	0.0297341	0.116078	0.470628	0.17161	0.149078	0.36831
BobWhite_c34996_280	NA	1	1	1	1	1	1	1	1	1	1	1	1	1	1	1	1	1	1	1	1	1	1	1	1	1	1	1	1	1	1	1	1	1	1	1	1	1	1	1	1	1	1	1	1	1	1	1	1
BobWhite_c36944_167	NA	1	1	1	1	1	1	1	1	1	1	1	1	1	1	1	1	1	1	1	1	1	1	1	1	1	1	1	1	1	1	1	1	1	1	1	1	1	1	1	1	1	1	1	1	1	1	1	1
BobWhite_c3721_224	NA	1	1	1	1	1	1	1	1	1	1	1	1	1	1	1	1	1	1	1	1	1	1	1	1	1	1	1	1	1	1	1	1	1	1	1	1	1	1	1	1	1	1	1	1	1	1	1	1
BobWhite_c37325_92	NA	1	0.514914	0.0308393	0.0444728	0.382757	0.306817	0.521205	0.601002	0.837108	0.581711	0.453275	0.612905	0.977469	0.515762	0.36687	0.906849	0.77606	0.925448	0.0015212	0.496341	0.389122	0.789458	0.0848239	0.575528	0.254361	0.82735	0.543751	0.915519	0.841678	0.999705	0.0222131	0.201353	0.968181	0.833455	0.888528	0.966794	0.836692	0.192596	0.613453	0.855496	0.804331	0.750423	0.968446	0.837037	0.898456	0.335217	0.196172	0.303356
BobWhite_c3871_735	NA	1	1	1	1	1	1	1	1	1	1	1	1	1	1	1	1	1	1	1	1	1	1	1	1	1	1	1	1	1	1	1	1	1	1	1	1	1	1	1	1	1	1	1	1	1	1	1	1
BobWhite_c38713_202	NA	1	1	1	1	1	1	1	1	1	1	1	1	1	1	1	1	1	1	1	1	1	1	1	1	1	1	1	1	1	1	1	1	1	1	1	1	1	1	1	1	1	1	1	1	1	1	1	1
BobWhite_c4014_508	NA	1	0.871401	0.576652	0.941351	0.901594	0.755537	0.383707	0.758807	0.823045	0.372898	0.520588	0.577211	0.59949	0.740314	0.392414	0.646528	0.747888	0.210851	0.779468	0.18674	0.120878	0.894558	0.417842	0.891331	0.75369	0.667163	0.242938	0.681785	0.782907	0.780063	0.642609	0.557673	0.575041	0.890058	0.49439	0.34088	0.404275	0.340223	0.347341	0.560282	0.194691	0.220033	0.152611	0.215541	0.156734	0.905599	0.733796	0.719995
BobWhite_c41542_354	NA	1	1	1	1	1	1	1	1	1	1	1	1	1	1	1	1	1	1	1	1	1	1	1	1	1	1	1	1	1	1	1	1	1	1	1	1	1	1	1	1	1	1	1	1	1	1	1	1
BobWhite_c4236_410	NA	1	0.692063	0.113283	0.920326	0.960005	0.954356	0.266703	0.660394	0.835978	0.576974	0.42463	0.97905	0.320265	0.906479	0.231567	0.913821	0.659491	0.448349	0.446431	0.300797	0.313014	0.976765	0.341916	0.999514	0.416135	0.890913	0.491063	0.908225	0.972157	0.664553	0.493558	0.149339	0.288456	0.195445	0.354173	0.529119	0.597129	0.0997327	0.259187	0.289716	0.18466	0.0266091	0.019517	0.107074	0.352571	0.502735	0.000556135	0.0512504
BobWhite_c4438_162	NA	1	1	1	1	1	1	1	1	1	1	1	1	1	1	1	1	1	1	1	1	1	1	1	1	1	1	1	1	1	1	1	1	1	1	1	1	1	1	1	1	1	1	1	1	1	1	1	1
BobWhite_c44460_821	NA	1	0.861482	0.795805	0.177129	0.0822233	0.755513	0.449646	0.570678	0.374639	0.645994	0.847935	0.719332	0.530791	0.545856	0.948556	0.767739	0.48211	0.605738	0.355525	0.975731	0.070304	0.29474	0.377966	0.0208721	0.0137125	0.102725	0.564929	0.213503	0.207162	0.318414	0.813243	0.451628	0.973708	0.903867	0.893674	0.988914	0.381278	0.851117	0.26774	0.761671	0.497143	0.177184	0.673127	0.384601	0.782511	0.0458947	0.219083	0.0805937
BobWhite_c4482_73	NA	1	0.26379	0.845016	0.29223	0.0801794	0.000354762	0.00228273	0.0002049	0.00120982	0.00712054	0.0112092	0.000213175	0.000234601	0.00108901	0.00135232	0.000724906	0.00323211	0.000690597	0.677316	0.000304284	0.163128	0.985118	0.631536	0.999634	0.897357	0.11082	0.0862755	0.754818	0.834437	0.126885	0.307287	0.728507	0.747563	0.449505	0.691393	0.978361	0.272753	0.00110445	0.0137576	0.171458	0.460368	0.847103	0.702834	0.843418	0.56619	0.855461	0.912838	0.775888
BobWhite_c46772_564	NA	1	0.952577	0.0367149	0.0747037	0.364126	0.4448	0.878562	0.453583	0.631641	0.584671	0.685527	0.427055	0.704873	0.266238	0.652687	0.537487	0.623849	0.819466	0.193642	0.669827	0.714209	0.682934	0.436798	0.94001	0.425642	0.212756	0.489341	0.386167	0.977224	0.200726	0.586396	0.239119	0.607231	0.726368	0.707576	0.571404	0.346562	0.530226	0.571409	0.29856	0.487955	0.185685	0.236271	0.292616	0.621089	0.23334	0.714808	0.216978
BobWhite_c47143_592	NA	1	1	1	1	1	1	1	1	1	1	1	1	1	1	1	1	1	1	1	1	1	1	1	1	1	1	1	1	1	1	1	1	1	1	1	1	1	1	1	1	1	1	1	1	1	1	1	1
BobWhite_c47456_121	NA	1	0.764108	0.859486	0.430338	0.912303	0.508637	0.397272	0.932413	0.989643	0.898875	0.216769	0.841322	0.817016	0.845862	0.337897	0.980072	0.653312	0.390528	0.25096	0.813892	0.621346	0.154034	0.251918	0.0294733	0.101631	0.480992	0.251431	0.503366	0.914955	0.400578	0.962504	0.17782	0.0859615	0.449921	0.0982087	0.331172	0.416121	0.873177	0.869188	0.408726	0.372006	0.616895	0.487743	0.853766	0.35997	0.95934	0.389007	0.803023
BobWhite_c47740_85	NA	1	1	1	1	1	1	1	1	1	1	1	1	1	1	1	1	1	1	1	1	1	1	1	1	1	1	1	1	1	1	1	1	1	1	1	1	1	1	1	1	1	1	1	1	1	1	1	1
BobWhite_c478_1386	NA	1	0.569019	0.0148081	0.274298	0.571628	0.0702219	0.276495	0.165613	0.388993	0.123415	0.441057	0.189674	0.676341	0.0729353	0.344088	0.292577	0.428335	0.457046	0.643176	0.4273	0.340908	0.931146	0.507147	0.541218	0.621138	0.0885649	0.91737	0.569052	0.727248	0.0371058	0.61532	0.100139	0.264773	0.246722	0.470515	0.7576	0.196697	0.136092	0.192009	0.34584	0.302069	0.748277	0.324456	0.0876617	0.324566	0.119391	0.404336	0.0130746
BobWhite_c47831_87	NA	1	0.698123	0.487654	0.378393	0.617219	0.141002	0.822644	0.365023	0.246431	0.303211	0.756033	0.242121	0.321946	0.154536	0.800334	0.122071	0.215719	0.453964	0.139439	0.451027	0.114552	0.773515	0.710498	0.71672	0.990763	0.0740408	0.303516	0.993758	0.826997	0.251144	0.769062	0.731596	0.67	0.373117	0.644569	0.731333	0.582987	0.824271	0.99902	0.782795	0.747672	0.563743	0.347032	0.392782	0.592395	0.982899	0.477862	0.54899
BobWhite_c48009_52	NA	1	0.601429	0.577765	0.616508	0.982789	0.874243	0.11995	0.888311	0.444054	0.585919	0.10774	0.255093	0.745347	0.226289	0.0128018	0.358786	0.40944	0.717739	0.313954	0.530637	0.916701	0.324587	0.984393	0.368086	0.112081	0.902665	0.6144	0.823225	0.745967	0.553345	0.797554	0.974611	0.32997	0.0984065	0.0957552	0.26909	0.490563	0.218532	0.452799	0.333932	0.128179	0.828524	0.346593	0.635939	0.370647	0.993168	0.988487	0.787887
BobWhite_c48730_723	NA	1	1	1	1	1	1	1	1	1	1	1	1	1	1	1	1	1	1	1	1	1	1	1	1	1	1	1	1	1	1	1	1	1	1	1	1	1	1	1	1	1	1	1	1	1	1	1	1
BobWhite_c5095_634	NA	1	0.50111	0.994094	0.330488	0.263908	0.00659402	0.109375	0.00818479	0.104057	0.0532709	0.0215555	0.0331337	0.140027	0.0134975	0.101476	0.0591026	0.112484	0.322631	0.36534	0.285461	0.547709	0.199386	0.698405	0.149431	0.0663345	0.317208	0.352822	0.698204	0.219772	0.588972	0.0751548	0.173073	0.465041	0.076974	0.224997	0.702871	0.529577	0.429341	0.650877	0.57991	0.164843	0.951439	0.0957114	0.0362748	0.176872	0.150265	0.572506	0.576419
BobWhite_c5116_247	NA	1	1	1	1	1	1	1	1	1	1	1	1	1	1	1	1	1	1	1	1	1	1	1	1	1	1	1	1	1	1	1	1	1	1	1	1	1	1	1	1	1	1	1	1	1	1	1	1
BobWhite_c5191_362	NA	1	1	1	1	1	1	1	1	1	1	1	1	1	1	1	1	1	1	1	1	1	1	1	1	1	1	1	1	1	1	1	1	1	1	1	1	1	1	1	1	1	1	1	1	1	1	1	1
BobWhite_c5255_429	NA	1	1	1	1	1	1	1	1	1	1	1	1	1	1	1	1	1	1	1	1	1	1	1	1	1	1	1	1	1	1	1	1	1	1	1	1	1	1	1	1	1	1	1	1	1	1	1	1
BobWhite_c5419_861	NA	1	1	1	1	1	1	1	1	1	1	1	1	1	1	1	1	1	1	1	1	1	1	1	1	1	1	1	1	1	1	1	1	1	1	1	1	1	1	1	1	1	1	1	1	1	1	1	1
BobWhite_c555_1485	NA	1	1	1	1	1	1	1	1	1	1	1	1	1	1	1	1	1	1	1	1	1	1	1	1	1	1	1	1	1	1	1	1	1	1	1	1	1	1	1	1	1	1	1	1	1	1	1	1
BobWhite_c5756_516	NA	1	1	1	1	1	1	1	1	1	1	1	1	1	1	1	1	1	1	1	1	1	1	1	1	1	1	1	1	1	1	1	1	1	1	1	1	1	1	1	1	1	1	1	1	1	1	1	1
BobWhite_c6055_185	NA	1	1	1	1	1	1	1	1	1	1	1	1	1	1	1	1	1	1	1	1	1	1	1	1	1	1	1	1	1	1	1	1	1	1	1	1	1	1	1	1	1	1	1	1	1	1	1	1
BobWhite_c6166_319	NA	1	1	1	1	1	1	1	1	1	1	1	1	1	1	1	1	1	1	1	1	1	1	1	1	1	1	1	1	1	1	1	1	1	1	1	1	1	1	1	1	1	1	1	1	1	1	1	1
BobWhite_c6328_410	NA	1	1	1	1	1	1	1	1	1	1	1	1	1	1	1	1	1	1	1	1	1	1	1	1	1	1	1	1	1	1	1	1	1	1	1	1	1	1	1	1	1	1	1	1	1	1	1	1
BobWhite_c7260_197	NA	1	0.814226	0.0116459	0.278854	0.846881	0.514906	0.819658	0.554085	0.121903	0.559449	0.275184	0.46183	0.151152	0.427529	0.569699	0.661283	0.235566	0.179428	0.00590534	0.109996	0.290978	0.979847	0.0950393	0.163815	0.435518	0.437682	0.622917	0.261326	0.430995	0.827257	0.340806	0.384586	0.595375	0.0337275	0.13487	0.315008	0.611825	0.411892	0.690085	0.918715	0.826051	0.162575	0.228916	0.258424	0.532509	0.109626	0.17882	0.048742
BobWhite_c7786_376	NA	1	0.825071	0.507273	0.453559	0.297824	0.592311	0.9206	0.669753	0.287223	0.929527	0.903081	0.651381	0.148815	0.549074	0.694148	0.789027	0.218358	0.539688	0.196831	0.848905	0.198812	0.550908	0.253207	0.997386	0.600869	0.956377	0.609177	0.243796	0.175157	0.596315	0.627586	0.90301	0.520834	0.23458	0.25233	0.401705	0.910373	0.378384	0.536422	0.826869	0.465835	0.781324	0.230078	0.457276	0.576775	0.037952	0.00897639	0.00187251
BobWhite_c8027_421	NA	1	1	1	1	1	1	1	1	1	1	1	1	1	1	1	1	1	1	1	1	1	1	1	1	1	1	1	1	1	1	1	1	1	1	1	1	1	1	1	1	1	1	1	1	1	1	1	1
BobWhite_c8037_1135	NA	1	0.414807	0.185295	0.738663	0.97661	0.835907	0.896632	0.38703	0.409622	0.676545	0.731503	0.604139	0.303503	0.634768	0.494963	0.686408	0.403015	0.659432	0.442478	0.840754	0.906826	0.994029	0.678345	0.611329	0.894036	0.0750748	0.0978968	0.280209	0.734197	0.423648	0.0074972	0.00302332	0.157806	0.156524	0.363091	0.301892	0.538842	0.799128	0.642703	0.814007	0.153223	0.965158	0.332447	0.893628	0.330985	0.903183	0.167131	0.332467
BobWhite_c8202_245	NA	1	1	1	1	1	1	1	1	1	1	1	1	1	1	1	1	1	1	1	1	1	1	1	1	1	1	1	1	1	1	1	1	1	1	1	1	1	1	1	1	1	1	1	1	1	1	1	1
BobWhite_c8218_162	NA	1	0.271111	0.017656	0.266839	0.628509	0.274973	0.213546	0.379179	0.511548	0.651362	0.466092	0.657523	0.347425	0.448278	0.308123	0.408981	0.624987	0.0467066	0.253281	0.876577	0.948451	0.609621	0.395724	0.395401	0.419873	0.919361	0.699926	0.340338	0.262002	0.716668	0.142108	0.33857	0.518712	0.531215	0.376588	0.266697	0.382895	0.948729	0.533984	0.817132	0.840497	0.998917	0.315752	0.389536	0.730292	0.507798	0.300896	0.471425
BobWhite_c8375_71	NA	1	1	1	1	1	1	1	1	1	1	1	1	1	1	1	1	1	1	1	1	1	1	1	1	1	1	1	1	1	1	1	1	1	1	1	1	1	1	1	1	1	1	1	1	1	1	1	1
BobWhite_c8571_699	NA	1	0.60925	0.630369	0.203762	0.801962	0.2587	0.09191	0.256297	0.122187	0.522639	0.32029	0.39183	0.330884	0.883341	0.279886	0.188781	0.277297	0.596718	0.402417	0.355055	0.087528	0.436553	0.58543	0.245308	0.912648	0.602379	0.87914	0.472216	0.999762	0.213476	0.529912	0.481138	0.52484	0.178484	0.00968257	0.00670053	0.61096	0.788546	0.35241	0.0331197	0.634426	0.47431	0.148448	0.633234	0.788823	0.687618	0.0401642	0.186557
BobWhite_c9091_160	NA	1	1	1	1	1	1	1	1	1	1	1	1	1	1	1	1	1	1	1	1	1	1	1	1	1	1	1	1	1	1	1	1	1	1	1	1	1	1	1	1	1	1	1	1	1	1	1	1
BobWhite_c9330_499	NA	1	0.469985	0.0906975	0.257522	0.794713	0.450131	0.978755	0.319927	0.377514	0.472663	0.151089	0.281163	0.753696	0.0854773	0.261077	0.497083	0.474197	0.697178	0.691828	0.217311	0.552415	0.61143	0.647742	0.429299	0.547484	0.312903	0.390801	0.368781	0.171401	0.586676	0.862796	0.72942	0.405389	0.266212	0.627428	0.247226	0.481805	0.990469	0.199879	0.278869	0.460392	0.14332	0.318064	0.113043	0.33484	0.45862	0.875398	0.487481
BobWhite_c9351_274	NA	1	0.0418836	0.165192	0.0408999	0.580095	0.465476	0.0546512	0.543505	0.566531	0.611927	0.296611	0.592675	0.968182	0.337704	0.153193	0.232598	0.743846	0.293925	0.810871	0.056807	0.0454391	0.24419	0.591862	0.658372	0.348047	0.216744	0.22207	0.739788	0.231348	0.0568378	0.197862	0.0204183	0.177333	0.739112	0.785234	0.930596	0.326029	0.743557	0.281075	0.0769953	0.79491	0.0365754	0.28765	0.879021	0.484808	0.0312511	0.41012	0.0462492
BobWhite_c9690_94	NA	1	0.721337	0.602362	0.7676	0.623573	0.331449	0.569024	0.31624	0.0189831	0.850555	0.318372	0.13277	0.157499	0.453636	0.524263	0.194434	0.0201661	0.384584	0.0802094	0.937951	0.823599	0.833707	0.897435	0.69545	0.712167	0.0733643	0.607244	0.475331	0.846952	0.0888251	0.793001	0.485381	0.718682	0.920156	0.000335139	0.00735881	0.00911182	0.758717	0.954628	0.258082	0.0316152	0.594558	0.905818	0.855056	0.106204	0.905429	0.742652	0.276057
BobWhite_c9711_71	NA	1	1	1	1	1	1	1	1	1	1	1	1	1	1	1	1	1	1	1	1	1	1	1	1	1	1	1	1	1	1	1	1	1	1	1	1	1	1	1	1	1	1	1	1	1	1	1	1
BobWhite_rep_c49207_243	NA	1	0.59759	0.575697	0.153512	0.103087	0.51651	0.810719	0.384261	0.448367	0.92301	0.2966	0.437678	0.57419	0.343361	0.44458	0.819471	0.466152	0.250361	0.80673	0.904609	0.595464	0.915929	0.129464	0.178169	0.243264	0.0810079	0.146786	0.218859	0.28572	0.118061	0.373451	0.759824	0.620028	0.261684	0.210315	0.425282	0.444053	0.523279	0.357925	0.317409	0.189315	0.295638	0.0527179	0.0493061	0.270323	0.658499	0.664622	0.310941
BobWhite_rep_c49333_223	NA	1	0.104771	0.691134	0.0295349	0.032427	0.0135347	0.504432	0.0345959	0.00742907	0.045369	0.792615	0.00735478	0.00881393	0.0110124	0.499422	0.00816811	0.00893312	0.000115934	0.403541	0.00186477	0.0527546	0.418194	0.970951	0.688137	0.912288	0.861851	0.557885	0.676873	0.115473	0.55645	0.166389	0.230604	0.783243	0.466785	0.489416	0.896339	0.671229	0.28147	0.076929	0.193902	0.707463	0.504389	0.938005	0.713277	0.893895	0.100488	0.0306698	0.00132763
BobWhite_rep_c50057_164	NA	1	0.389873	0.270075	0.850037	0.622209	0.0251984	0.0978486	0.005535	0.0473672	0.314034	0.153902	0.0540522	0.0163372	0.0045376	0.222292	0.0134074	0.041232	0.218669	0.403275	0.0141667	0.0538321	0.585959	0.919253	0.400258	0.974931	0.797107	0.361401	0.558882	0.829808	0.900133	0.0110359	0.163487	0.829728	0.712489	0.518267	0.300355	0.553671	0.0455114	0.223516	0.556275	0.880064	0.309364	0.587433	0.678979	0.747963	0.00357377	0.0220565	0.000334951
BobWhite_rep_c50066_63	NA	1	0.453054	0.945923	0.589309	0.929497	0.575791	0.39754	0.437688	0.245831	0.699036	0.338374	0.379455	0.202794	0.635809	0.238743	0.483566	0.193528	0.767563	0.910086	0.673607	0.29078	0.0995031	0.557778	0.542403	0.157583	0.582515	0.976817	0.726056	0.81253	0.66244	0.0159139	0.268323	0.380474	0.0943323	0.0732837	0.00719574	0.32408	0.430732	0.481639	0.978852	0.303293	0.416408	0.0469161	0.0789815	0.562406	0.0953474	0.704445	0.223233
BobWhite_rep_c50186_469	NA	1	1	1	1	1	1	1	1	1	1	1	1	1	1	1	1	1	1	1	1	1	1	1	1	1	1	1	1	1	1	1	1	1	1	1	1	1	1	1	1	1	1	1	1	1	1	1	1
BobWhite_rep_c50324_373	NA	1	1	1	1	1	1	1	1	1	1	1	1	1	1	1	1	1	1	1	1	1	1	1	1	1	1	1	1	1	1	1	1	1	1	1	1	1	1	1	1	1	1	1	1	1	1	1	1
BobWhite_rep_c50458_213	NA	1	1	1	1	1	1	1	1	1	1	1	1	1	1	1	1	1	1	1	1	1	1	1	1	1	1	1	1	1	1	1	1	1	1	1	1	1	1	1	1	1	1	1	1	1	1	1	1
BobWhite_rep_c50671_356	NA	1	0.684815	0.892744	0.391636	0.580396	0.379181	0.985347	0.605718	0.55421	0.870671	0.713215	0.45325	0.977187	0.348575	0.894158	0.300831	0.346446	0.636897	0.297111	0.449527	0.793468	0.532912	0.876517	0.682136	0.798336	0.990177	0.161319	0.682017	0.540447	0.397748	0.215459	0.589005	0.650676	0.759717	0.0378937	0.540151	0.413875	0.410438	0.574582	0.8229	0.913992	0.318578	0.73337	0.467831	0.962271	0.853452	0.389695	0.212235
BobWhite_rep_c51247_189	NA	1	1	1	1	1	1	1	1	1	1	1	1	1	1	1	1	1	1	1	1	1	1	1	1	1	1	1	1	1	1	1	1	1	1	1	1	1	1	1	1	1	1	1	1	1	1	1	1
BobWhite_rep_c52024_65	NA	1	1	1	1	1	1	1	1	1	1	1	1	1	1	1	1	1	1	1	1	1	1	1	1	1	1	1	1	1	1	1	1	1	1	1	1	1	1	1	1	1	1	1	1	1	1	1	1
BobWhite_rep_c52163_55	NA	1	1	1	1	1	1	1	1	1	1	1	1	1	1	1	1	1	1	1	1	1	1	1	1	1	1	1	1	1	1	1	1	1	1	1	1	1	1	1	1	1	1	1	1	1	1	1	1
BobWhite_rep_c52808_186	NA	1	1	1	1	1	1	1	1	1	1	1	1	1	1	1	1	1	1	1	1	1	1	1	1	1	1	1	1	1	1	1	1	1	1	1	1	1	1	1	1	1	1	1	1	1	1	1	1
BobWhite_rep_c60776_638	NA	1	1	1	1	1	1	1	1	1	1	1	1	1	1	1	1	1	1	1	1	1	1	1	1	1	1	1	1	1	1	1	1	1	1	1	1	1	1	1	1	1	1	1	1	1	1	1	1
BobWhite_rep_c62955_567	NA	1	1	1	1	1	1	1	1	1	1	1	1	1	1	1	1	1	1	1	1	1	1	1	1	1	1	1	1	1	1	1	1	1	1	1	1	1	1	1	1	1	1	1	1	1	1	1	1
BobWhite_rep_c62964_873	NA	1	0.141614	0.810616	0.302348	0.532636	0.873255	0.0522441	0.229073	0.875786	0.172202	0.0398866	0.550631	0.450437	0.847391	0.0581177	0.530906	0.88731	0.479492	0.018539	0.6601	0.629569	0.395581	0.158833	0.755581	0.911115	0.981068	0.339235	0.678407	0.731643	0.147093	0.929552	0.132343	0.256843	0.207114	0.403882	0.894136	0.702309	0.610661	0.612414	0.984581	0.122951	0.61356	0.473993	0.0184311	0.039701	0.316716	0.41275	0.748281
BobWhite_rep_c62985_546	NA	1	0.0847687	0.114406	0.268374	0.48078	0.0950561	0.602872	0.348322	0.892958	0.79441	0.913837	0.97127	0.394522	0.225003	0.855473	0.435542	0.810797	0.23792	0.970004	0.694995	0.819508	0.19693	0.319323	0.0962441	0.347472	0.209339	0.958201	0.040842	0.0450929	0.381693	0.968146	0.1261	0.358324	0.409387	0.649495	0.558442	0.188239	0.454857	0.844929	0.984715	0.775468	0.843576	0.548726	0.57002	0.793655	0.612875	0.120822	0.645151
BobWhite_rep_c63205_143	NA	1	0.125155	0.699546	0.154743	0.630944	0.876922	0.608943	0.204454	0.0960378	0.320526	0.568574	0.750438	0.138314	0.720093	0.451163	0.986005	0.101189	0.3091	0.158776	0.76557	0.910089	0.855376	0.575523	0.71885	0.642362	0.358318	0.121599	0.176184	0.181827	0.832899	0.515732	0.176853	0.0664596	0.548537	0.857368	0.970438	0.299249	0.63766	0.711459	0.331506	0.840562	0.933019	0.940514	0.564695	0.319017	0.973908	0.333428	0.581381
BobWhite_rep_c63278_349	NA	1	0.0726584	0.185342	0.0320156	0.237393	0.545911	0.180594	0.412516	0.595798	0.766475	0.218485	0.404533	0.17486	0.814321	0.255097	0.293467	0.557355	0.757129	0.348479	0.182855	0.271062	0.116507	0.534576	0.419527	0.0561367	0.115021	0.539849	0.750611	0.995845	0.728492	0.143348	0.626212	0.863434	0.924362	0.899746	0.698148	0.702335	0.670801	0.571373	0.92201	0.88487	0.146056	0.162253	0.0594769	0.761681	0.568288	0.188746	0.00306206
BobWhite_rep_c63940_205	NA	1	0.453172	0.368733	0.476399	0.60009	0.052937	0.149501	0.192245	0.167776	0.304454	0.896162	0.176316	0.458464	0.0956982	0.850036	0.0343416	0.250348	0.470603	0.833317	0.161384	0.273293	0.604953	0.818586	0.314818	0.935163	0.401402	0.44198	0.457426	0.219319	0.293612	0.394234	0.688325	0.376617	0.352178	0.877294	0.613826	0.648861	0.594725	0.459919	0.364844	0.697358	0.29464	0.11298	0.279209	0.864411	0.416524	0.450729	0.688762
BobWhite_rep_c64049_232	NA	1	0.811014	0.46879	0.00230205	0.161335	0.191354	0.447078	0.971931	0.524996	0.346343	0.948857	0.276672	0.422727	0.969682	0.852061	0.122477	0.645818	0.599712	0.82209	0.721268	0.913497	0.764915	0.666327	0.329344	0.7457	0.297603	0.0065818	0.819129	0.547189	0.610682	0.466096	0.329653	0.322467	0.727641	0.53918	0.989481	0.105336	0.636245	0.734286	0.666603	0.194835	0.524448	0.54025	0.801173	0.24638	0.171111	0.283071	0.418847
BobWhite_rep_c64679_73	NA	1	0.073255	0.0156661	0.174409	0.092816	0.0239363	0.276346	0.110316	0.0991337	0.124683	0.174854	0.0351822	0.255338	0.231475	0.0913137	0.0877283	0.121274	0.00379523	0.757229	0.141844	0.358783	0.128274	0.0036229	0.0286126	0.913839	0.0141686	0.359638	0.168088	0.112597	0.608841	0.272672	0.822207	0.684486	0.0114044	0.0279263	0.229411	0.0576374	0.301455	0.307605	0.622321	0.387945	0.305316	0.357034	0.166689	0.76528	0.0546189	0.189593	0.105428
BobWhite_rep_c64766_352	NA	1	1	1	1	1	1	1	1	1	1	1	1	1	1	1	1	1	1	1	1	1	1	1	1	1	1	1	1	1	1	1	1	1	1	1	1	1	1	1	1	1	1	1	1	1	1	1	1
BobWhite_rep_c64768_264	NA	1	0.265936	0.918449	0.514868	0.160501	0.418947	0.759723	0.512805	0.351589	0.726422	0.927575	0.347067	0.388984	0.308035	0.980104	0.407666	0.355052	0.436727	0.060019	0.50138	0.28585	0.146531	0.491734	0.25331	0.817761	0.465522	0.478438	0.0424601	0.264648	0.85944	0.782229	0.248329	0.0353069	0.953819	0.523597	0.410363	0.551646	0.00293562	0.0188069	0.222033	0.653087	0.182848	0.0631731	0.0285846	0.810927	0.0110861	0.221048	0.098176
BobWhite_rep_c65565_359	NA	1	0.0627751	0.0115435	0.0667765	0.886137	0.794347	0.924807	0.717598	0.345722	0.629786	0.528518	0.318735	0.31297	0.447737	0.623486	0.706916	0.247163	0.160952	0.539479	0.0435428	0.0647496	0.254501	0.293081	0.148089	0.371671	0.841844	0.386354	0.159432	0.678783	0.206665	0.804945	0.392958	0.676696	0.00924914	0.0109564	0.0839979	0.132203	0.589204	0.553731	0.0900008	0.0393695	0.506234	0.768336	0.992627	0.06934	0.372109	0.0537954	0.350319
BobWhite_rep_c66032_270	NA	1	0.773074	0.214354	0.418868	0.913959	0.0821795	0.662001	0.665968	0.4031	0.354178	0.652652	0.13577	0.940169	0.321941	0.895495	0.343049	0.58526	0.31552	0.0735753	0.582073	0.298126	0.426996	0.890629	0.904375	0.989399	0.198257	0.495166	0.00967764	0.0835353	0.257218	0.623287	0.805951	0.979961	0.341932	0.914273	0.456065	0.356209	0.651189	0.904704	0.609077	0.413104	0.17704	0.485708	0.936745	0.655842	0.196801	0.142434	0.0194017
BobWhite_s65081_93	NA	1	0.26679	0.46709	0.420595	0.415202	0.96478	0.939081	0.899723	0.838933	0.249683	0.428637	0.932219	0.875192	0.66201	0.62596	0.83366	0.91943	0.264053	0.73799	0.481157	0.826178	0.0795002	0.358084	0.170995	0.344585	0.328195	0.549824	0.818033	0.874084	0.465234	0.494133	0.758242	0.433393	0.210203	0.527464	0.879219	0.577718	0.940272	0.536533	0.903285	0.925062	0.148876	0.302661	0.228809	0.394559	0.0943041	0.0541301	0.823017
BS00000066_51	NA	1	0.0012057	0.857698	0.390023	0.125788	0.32008	0.65679	0.92975	0.558269	0.778941	0.520414	0.501879	0.803102	0.573748	0.3578	0.445438	0.575929	0.0625274	0.546815	0.274708	0.532487	0.147947	0.688978	0.64698	0.913018	0.372256	0.774031	0.742958	0.461472	0.0502756	0.345319	0.904225	0.907936	0.412419	0.0886371	0.0378293	0.579467	0.591705	0.415979	0.874171	0.344719	0.605196	0.179838	0.924794	0.326991	0.973533	0.0827517	0.0978481
BS00003600_51	NA	1	0.37129	0.314653	0.77091	0.167899	0.226756	0.0974149	0.268598	0.838853	0.132868	0.0266978	0.0795777	0.814958	0.160607	0.202965	0.0572109	0.860899	0.0365825	0.0589069	0.0375783	0.496976	0.497555	0.680831	0.420081	0.271419	0.618756	0.332046	0.0804265	0.00503312	0.946273	0.795268	0.918305	0.402967	0.146535	0.143525	0.234948	0.462142	0.437383	0.0689983	0.277792	0.941624	0.971677	0.977333	0.652365	0.399319	0.28888	0.709566	0.927825
BS00003697_51	NA	1	1	1	1	1	1	1	1	1	1	1	1	1	1	1	1	1	1	1	1	1	1	1	1	1	1	1	1	1	1	1	1	1	1	1	1	1	1	1	1	1	1	1	1	1	1	1	1
BS00003839_51	NA	1	0.147145	0.252081	0.529721	0.328264	0.631203	0.372346	0.626095	0.551566	0.486504	0.614322	0.292587	0.227352	0.71853	0.610976	0.353044	0.450474	0.607026	0.886041	0.133882	0.241299	0.672736	0.621934	0.55691	0.317344	0.200895	0.674999	0.0577401	0.217203	0.030744	0.396398	0.134072	0.217617	0.205235	0.20419	0.212753	0.0340883	0.0935245	0.503597	0.873538	0.346928	0.395818	0.591381	0.935665	0.542995	0.760281	0.0652863	0.255256
BS00004224_51	NA	1	0.906622	0.958095	0.869048	0.719889	0.351764	0.384868	0.752497	0.832149	0.457415	0.886821	0.447265	0.92288	0.497319	0.779631	0.098668	0.997521	0.0627213	0.261134	0.432322	0.589921	0.21742	0.527716	0.101893	0.190955	0.749636	0.814202	0.315021	0.652972	0.364569	0.571674	0.704522	0.60836	0.873081	0.157466	0.333953	0.633961	0.998822	0.975603	0.417833	0.769687	0.740016	0.589763	0.543041	0.817077	0.155161	0.656796	0.10608
BS00004769_51	NA	1	0.122169	0.897577	0.206597	0.622315	0.898378	0.245405	0.448191	0.199879	0.201051	0.863502	0.797276	0.265614	0.927409	0.918575	0.606754	0.204325	0.497987	0.105248	0.826134	0.731908	0.818188	0.622647	0.633158	0.795852	0.305876	0.124636	0.2102	0.236017	0.801295	0.641723	0.107649	0.0285201	0.495404	0.808844	0.982885	0.178449	0.380939	0.424841	0.194732	0.626754	0.994331	0.891581	0.618742	0.242563	0.867365	0.326025	0.618718
BS00009060_51	NA	1	0.500792	0.749498	0.970247	0.787761	0.92054	0.72751	0.676858	0.206749	0.220597	0.384274	0.929569	0.290576	0.565105	0.26271	0.331766	0.171116	0.794727	0.931654	0.702351	0.640661	0.544074	0.879194	0.586874	0.443505	0.364419	0.80429	0.736887	0.726271	0.0569398	0.643271	0.725433	0.517757	0.887216	0.036732	0.230872	0.364713	0.476179	0.627385	0.414938	0.488824	0.561999	0.916855	0.891212	0.989674	0.623759	0.542304	0.465619
BS00009270_51	NA	1	0.0312557	0.41391	0.0280456	0.0383262	0.47629	0.0687482	0.482019	0.676545	0.295591	0.0254598	0.21216	0.640747	0.774537	0.147355	0.45594	0.760162	0.464182	0.963197	0.426644	0.676052	0.248738	0.80827	0.613444	0.205123	0.384397	0.885329	0.502207	0.277949	0.448098	0.356625	0.190373	0.396909	0.588105	0.499197	0.481102	0.97603	0.139382	0.383932	0.752184	0.842934	0.583223	0.729105	0.951386	0.959745	0.352483	0.000659876	0.362819
BS00009331_51	NA	1	0.285686	0.559767	0.481877	0.565536	0.397028	0.523811	0.493757	0.523167	0.21501	0.584159	0.370772	0.641767	0.353696	0.727563	0.0216203	0.337781	0.923758	0.939776	0.91311	0.529997	0.294594	0.0204191	0.0743802	0.502168	0.91948	0.313214	0.560471	0.265027	0.127791	0.178172	0.745298	0.452672	0.95665	0.00927906	0.0890327	0.0839657	0.223215	0.124377	0.149286	0.0928231	0.814353	0.818139	0.385353	0.286675	0.120079	0.766695	0.585114
BS00009457_51	NA	1	1	1	1	1	1	1	1	1	1	1	1	1	1	1	1	1	1	1	1	1	1	1	1	1	1	1	1	1	1	1	1	1	1	1	1	1	1	1	1	1	1	1	1	1	1	1	1
BS00009458_51	NA	1	0.276807	0.207156	0.288819	0.689792	0.418999	0.609106	0.74994	0.345026	0.612544	0.571645	0.524853	0.485861	0.374661	0.860465	0.222394	0.32088	0.696001	0.188376	0.781148	0.362146	0.845459	0.964895	0.731468	0.581036	0.33627	0.183515	0.70508	0.817254	0.308633	0.925663	0.897539	0.99605	0.370133	0.522947	0.662828	0.750579	0.927626	0.793778	0.572358	0.769938	0.733754	0.610891	0.452644	0.570218	0.957252	0.133214	0.211325
BS00009531_51	NA	1	0.175888	0.628619	0.870803	0.176856	0.239606	0.0271229	0.77893	0.195487	0.46239	0.952366	0.628529	0.192639	0.847096	0.400485	0.977225	0.266951	0.675686	0.639175	0.966522	0.208287	0.659861	0.909886	0.0545274	0.0181674	0.484466	0.961293	0.590181	0.710233	0.927234	0.0222439	0.0797328	0.325674	0.463902	0.89855	0.794136	0.965038	0.587377	0.406959	0.134159	0.951164	0.0568752	0.31221	0.11548	0.626293	0.766218	0.804639	0.829452
BS00009692_51	NA	1	0.0433615	0.811561	0.710638	0.482985	0.197335	0.0527479	0.000400257	0.0154371	0.48773	0.0195123	0.0173496	0.035635	0.0020726	0.104319	0.0081814	0.0207252	0.635797	0.375581	0.0156997	0.0295514	0.8107	0.263256	4.39018e-06	0.658776	0.0360596	0.319068	0.240558	0.232116	0.30838	0.791296	0.20017	0.636428	0.350948	0.0201822	0.0254082	0.325789	0.340806	0.24169	0.239253	0.463113	0.118863	0.264005	0.549014	0.618175	0.987928	0.993058	0.586209
BS00009807_51	NA	1	0.536543	0.77344	0.421831	0.408745	0.461764	0.0504367	0.191762	0.817381	0.25636	0.0568715	0.969027	0.914546	0.305637	0.0199999	0.401725	0.886693	0.619525	0.807055	0.720614	0.514615	0.0146326	0.576385	0.0425883	0.0729017	0.246165	0.298348	0.0576367	0.0568652	0.531646	0.755107	0.810196	0.906882	0.901912	0.867542	0.800453	0.333799	0.441509	0.873562	0.592569	0.453669	0.291529	0.126202	0.2488	0.729429	0.217698	0.0337462	0.0963023
BS00010282_51	NA	1	1	1	1	1	1	1	1	1	1	1	1	1	1	1	1	1	1	1	1	1	1	1	1	1	1	1	1	1	1	1	1	1	1	1	1	1	1	1	1	1	1	1	1	1	1	1	1
BS00010573_51	NA	1	0.192619	0.97185	0.801997	0.165237	0.480733	0.311941	0.921921	0.666846	0.490973	0.0549698	0.979116	0.899972	0.391358	0.408874	0.988292	0.946584	0.5772	0.0147947	0.322886	0.725308	0.225067	0.671855	0.190728	0.433206	0.278848	0.118982	0.600469	0.936224	0.603277	0.0630255	0.75913	0.873359	0.0521219	0.0908302	0.382608	0.0114079	0.104848	0.00998579	0.0058434	0.0168566	0.349784	0.619285	0.926639	0.182592	0.231465	0.317609	0.461463
BS00010849_51	NA	1	0.926718	0.338678	0.824975	0.645402	0.216284	0.592028	0.608767	0.925859	0.287091	0.108453	0.298516	0.768021	0.316306	0.223839	0.488457	0.90936	0.00460811	0.429368	0.268983	0.673964	0.219157	0.640493	0.407138	0.991812	0.574102	0.677495	0.752019	0.216096	0.0370739	0.673624	0.270739	0.270234	0.88498	0.4702	0.282219	0.521034	0.339265	0.150017	0.250285	0.392851	0.779892	0.900281	0.728256	0.452943	0.360046	0.524716	0.652424
BS00010882_51	NA	1	0.0436116	0.29773	0.108155	0.037978	0.0773288	0.0357864	0.0382838	0.281347	0.234165	0.0693895	0.42578	0.629084	0.0202892	0.25435	0.147855	0.412163	0.229642	0.0355063	0.0162143	0.116022	0.0166009	0.212608	0.313915	0.650709	0.199208	0.822209	0.42777	0.22688	0.0144021	0.639114	0.112011	0.261005	0.366221	0.880321	0.807418	0.488798	0.00960119	0.0518713	0.188287	0.773071	0.734768	0.870749	0.63346	0.987288	0.619915	0.16229	0.0170678
BS00010886_51	NA	1	0.851232	0.836886	0.779983	0.743907	0.998665	0.0841368	0.789143	0.46507	0.698801	0.187096	0.257801	0.750704	0.291907	0.0150859	0.37163	0.445202	0.694338	0.427462	0.651423	0.841939	0.23325	0.938611	0.384905	0.208008	0.98871	0.468587	0.903943	0.567593	0.759917	0.830333	0.943212	0.465618	0.10841	0.0706874	0.187676	0.471576	0.286068	0.457057	0.317961	0.09616	0.65838	0.351178	0.555574	0.320449	0.842139	0.856536	0.600197
BS00010992_51	NA	1	1	1	1	1	1	1	1	1	1	1	1	1	1	1	1	1	1	1	1	1	1	1	1	1	1	1	1	1	1	1	1	1	1	1	1	1	1	1	1	1	1	1	1	1	1	1	1
BS00011109_51	NA	1	1	1	1	1	1	1	1	1	1	1	1	1	1	1	1	1	1	1	1	1	1	1	1	1	1	1	1	1	1	1	1	1	1	1	1	1	1	1	1	1	1	1	1	1	1	1	1
BS00011111_51	NA	1	1	1	1	1	1	1	1	1	1	1	1	1	1	1	1	1	1	1	1	1	1	1	1	1	1	1	1	1	1	1	1	1	1	1	1	1	1	1	1	1	1	1	1	1	1	1	1
BS00011205_51	NA	1	1	1	1	1	1	1	1	1	1	1	1	1	1	1	1	1	1	1	1	1	1	1	1	1	1	1	1	1	1	1	1	1	1	1	1	1	1	1	1	1	1	1	1	1	1	1	1
BS00011276_51	NA	1	1	1	1	1	1	1	1	1	1	1	1	1	1	1	1	1	1	1	1	1	1	1	1	1	1	1	1	1	1	1	1	1	1	1	1	1	1	1	1	1	1	1	1	1	1	1	1
BS00011450_51	NA	1	0.82575	0.0858041	0.738434	0.936619	0.673244	0.323276	0.575748	0.964228	0.376637	0.464387	0.822053	0.467242	0.802105	0.250185	0.740469	0.837795	0.364806	0.25847	0.314266	0.289937	0.710014	0.381504	0.927051	0.503458	0.854286	0.761573	0.836277	0.830181	0.681328	0.714047	0.193901	0.299306	0.10539	0.21822	0.384383	0.446006	0.114311	0.293693	0.330169	0.114343	0.0422305	0.0247798	0.109291	0.260018	0.194814	0.000196664	0.000107167
BS00011469_51	NA	1	1	1	1	1	1	1	1	1	1	1	1	1	1	1	1	1	1	1	1	1	1	1	1	1	1	1	1	1	1	1	1	1	1	1	1	1	1	1	1	1	1	1	1	1	1	1	1
BS00011508_51	NA	1	1	1	1	1	1	1	1	1	1	1	1	1	1	1	1	1	1	1	1	1	1	1	1	1	1	1	1	1	1	1	1	1	1	1	1	1	1	1	1	1	1	1	1	1	1	1	1
BS00011513_51	NA	1	0.723387	0.996496	0.0464041	0.765854	0.856485	0.169884	0.312205	0.437879	0.615467	0.800198	0.483392	0.291219	0.613093	0.644281	0.393664	0.578544	0.385531	0.676912	0.222937	0.170057	0.0347961	0.500926	0.65228	0.852638	0.528353	0.640826	0.292362	0.373837	0.472596	0.989308	0.527974	0.248209	0.122176	0.084055	0.115839	0.243711	0.867232	0.95211	0.934819	0.274898	0.672875	0.940637	0.543602	0.250121	0.361694	0.24788	0.0233689
BS00011607_51	NA	1	1	1	1	1	1	1	1	1	1	1	1	1	1	1	1	1	1	1	1	1	1	1	1	1	1	1	1	1	1	1	1	1	1	1	1	1	1	1	1	1	1	1	1	1	1	1	1
BS00011612_51	NA	1	1	1	1	1	1	1	1	1	1	1	1	1	1	1	1	1	1	1	1	1	1	1	1	1	1	1	1	1	1	1	1	1	1	1	1	1	1	1	1	1	1	1	1	1	1	1	1
BS00011622_51	NA	1	0.463242	0.264748	0.00997449	0.101337	0.834689	0.398983	0.609119	0.442716	0.671289	0.454113	0.196328	0.181522	0.23018	0.918535	0.350297	0.450329	0.689115	0.189891	0.41095	0.781659	0.883912	0.319174	0.0149616	0.156832	0.17012	0.0506269	0.417609	0.579833	0.64033	0.984545	0.233044	0.276629	0.0451722	0.0811707	0.398222	0.0603797	0.528167	0.321971	0.184194	0.176904	0.395171	0.593976	0.838657	0.300646	0.741506	0.372492	0.204352
BS00011869_51	NA	1	0.419732	0.938517	0.25935	0.710229	0.340925	0.280345	0.69944	0.71671	0.581689	0.774715	0.269093	0.98662	0.504879	0.748104	0.107363	0.798701	0.662783	0.747125	0.860856	0.736813	0.730279	0.535062	0.357803	0.640503	0.459103	0.182522	0.465264	0.265699	0.327372	0.909287	0.898328	0.974313	0.0319214	0.699216	0.520736	0.0612448	0.675928	0.579321	0.344091	0.618348	0.956837	0.467657	0.111469	0.468356	0.000813531	0.746023	0.209399
BS00011873_51	NA	1	1	1	1	1	1	1	1	1	1	1	1	1	1	1	1	1	1	1	1	1	1	1	1	1	1	1	1	1	1	1	1	1	1	1	1	1	1	1	1	1	1	1	1	1	1	1	1
BS00011973_51	NA	1	1	1	1	1	1	1	1	1	1	1	1	1	1	1	1	1	1	1	1	1	1	1	1	1	1	1	1	1	1	1	1	1	1	1	1	1	1	1	1	1	1	1	1	1	1	1	1
BS00012028_51	NA	1	0.911255	0.247746	0.166725	0.0661068	0.89094	0.452256	0.419831	0.679077	0.706309	0.818009	0.967218	0.876523	0.214379	0.187369	0.372134	0.952389	0.118407	0.216672	0.826029	0.107873	0.33865	0.767108	0.215495	0.138466	0.345414	0.290154	0.319642	0.596607	0.801916	0.0274763	0.0268574	0.54668	0.799119	0.146019	0.0691162	0.319251	0.354616	0.198886	0.308043	0.594964	0.668048	0.505332	0.739103	0.324557	0.0308522	0.130944	0.0201983
BS00012069_51	NA	1	1	1	1	1	1	1	1	1	1	1	1	1	1	1	1	1	1	1	1	1	1	1	1	1	1	1	1	1	1	1	1	1	1	1	1	1	1	1	1	1	1	1	1	1	1	1	1
BS00016407_51	NA	1	0.172497	0.935969	0.699822	0.707307	0.577098	0.686323	0.813366	0.504105	0.540866	0.609723	0.930475	0.735138	0.953964	0.417116	0.983164	0.572809	0.809126	0.510558	0.910967	0.315574	0.415561	0.692914	0.753448	0.81441	0.996583	0.880189	0.805256	0.590936	0.237433	0.0904618	0.40181	0.550825	0.0899772	0.311097	0.739306	0.858362	0.568981	0.471326	0.194626	0.886597	0.580915	0.636404	0.710938	0.799191	0.980646	0.956586	0.733443
BS00018740_51	NA	1	0.403472	0.0756374	0.696126	0.782054	0.823578	0.0448305	0.726716	0.945883	0.815757	0.0226714	0.261813	0.393545	0.576279	0.0219808	0.375195	0.772597	0.594401	0.00747218	0.410886	0.669091	0.787333	0.143343	0.422377	0.874955	0.786009	0.686905	0.999981	0.629147	0.840077	0.0219686	0.0625177	0.188288	0.0677385	0.376901	0.464493	0.739535	0.0728624	0.0277032	0.00141535	0.0929335	0.555348	0.574261	0.525632	0.180718	0.213651	0.336695	0.277236
BS00020236_51	NA	1	0.503586	0.709809	0.430953	0.12414	0.302366	0.918218	0.783918	0.996677	0.243315	0.967009	0.893734	0.984839	0.591713	0.859902	0.4632	0.84502	0.147743	0.30438	0.885202	0.829334	0.496226	0.421544	0.100645	0.0539536	0.48365	0.178276	0.403187	0.922314	0.766375	0.297753	0.986845	0.510693	0.382139	0.904342	0.878778	0.775647	0.89485	0.775621	0.944945	0.81935	0.0417113	0.164728	0.213453	0.875901	0.405505	0.756355	0.695833
BS00021658_51	NA	1	0.314741	0.115091	0.0357065	0.915115	0.265387	0.489249	0.527369	0.388973	0.251109	0.694544	0.237556	0.390334	0.579733	0.47984	0.155512	0.29551	0.76069	0.67048	0.710316	0.957586	0.202016	0.233371	0.0755534	0.712741	0.78965	0.147014	0.13532	0.479081	0.0301191	0.327299	0.16343	0.534432	0.0675315	0.472086	0.694696	0.14841	0.103965	0.692748	0.90003	0.408459	0.472835	0.17396	0.159182	0.763534	0.408118	0.307897	0.213041
BS00021745_51	NA	1	0.0221347	0.92349	0.573941	0.280316	0.432364	0.827143	0.783553	0.617948	0.829043	0.506988	0.525561	0.486441	0.748988	0.131224	0.477697	0.654652	0.171399	0.847782	0.375606	0.963634	0.509037	0.227679	0.889949	0.150495	0.352555	0.703757	0.985307	0.566288	0.467236	0.820213	0.60281	0.692328	0.141874	0.0695987	0.108141	0.472559	0.925609	0.94346	0.60368	0.513633	0.384889	0.502738	0.663399	0.418529	0.410521	0.53779	0.160643
BS00021850_51	NA	1	1	1	1	1	1	1	1	1	1	1	1	1	1	1	1	1	1	1	1	1	1	1	1	1	1	1	1	1	1	1	1	1	1	1	1	1	1	1	1	1	1	1	1	1	1	1	1
BS00021871_51	NA	1	0.114746	0.691397	0.116964	0.963869	0.971324	0.112946	0.136313	0.192853	0.536066	0.0153811	0.289623	0.220811	0.593794	0.0502324	0.586479	0.243795	0.855803	0.193313	0.0323768	0.221084	0.256291	0.487304	0.255467	0.112636	0.277997	0.258991	0.607487	0.797764	0.195504	0.918493	0.159308	0.217557	0.209446	0.0190226	0.01439	0.798933	0.552174	0.239112	0.241461	0.50884	0.625714	0.795007	0.447322	0.537943	0.164713	0.0291709	0.733173
BS00021907_51	NA	1	0.405083	0.112047	0.732251	0.0068435	0.629285	0.114191	0.266884	0.884609	0.36292	0.61877	0.606579	0.92256	0.736262	0.43173	0.60107	0.913556	0.334121	0.845243	0.773902	0.814216	0.826088	0.994558	0.432412	0.0326531	0.170874	0.171725	0.446061	0.290723	0.736215	0.455324	0.288242	0.985916	0.295399	0.315498	0.51364	0.320966	0.817581	0.65784	0.452923	0.296744	0.655045	0.229915	0.162513	0.328585	0.551884	0.142198	0.113606
BS00021919_51	NA	1	1	1	1	1	1	1	1	1	1	1	1	1	1	1	1	1	1	1	1	1	1	1	1	1	1	1	1	1	1	1	1	1	1	1	1	1	1	1	1	1	1	1	1	1	1	1	1
BS00021930_51	NA	1	1	1	1	1	1	1	1	1	1	1	1	1	1	1	1	1	1	1	1	1	1	1	1	1	1	1	1	1	1	1	1	1	1	1	1	1	1	1	1	1	1	1	1	1	1	1	1
BS00022003_51	NA	1	0.886104	0.14231	0.404854	0.327871	0.0521903	0.280342	0.155624	0.0160168	0.0406101	0.854587	0.07678	0.113752	0.0622708	0.371607	0.276624	0.0302325	0.355691	0.593681	0.047604	0.0534351	0.624362	0.87803	0.055545	0.150384	0.472231	0.993188	0.81129	0.909757	0.11842	0.0955304	0.762128	0.800468	0.620665	0.326034	0.2399	0.130656	0.351076	0.140682	0.686482	0.141425	0.202421	0.19489	0.0439065	0.0531901	0.359531	0.428194	0.00851932
BS00022178_51	NA	1	1	1	1	1	1	1	1	1	1	1	1	1	1	1	1	1	1	1	1	1	1	1	1	1	1	1	1	1	1	1	1	1	1	1	1	1	1	1	1	1	1	1	1	1	1	1	1
BS00022211_51	NA	1	1	1	1	1	1	1	1	1	1	1	1	1	1	1	1	1	1	1	1	1	1	1	1	1	1	1	1	1	1	1	1	1	1	1	1	1	1	1	1	1	1	1	1	1	1	1	1
BS00022424_51	NA	1	1	1	1	1	1	1	1	1	1	1	1	1	1	1	1	1	1	1	1	1	1	1	1	1	1	1	1	1	1	1	1	1	1	1	1	1	1	1	1	1	1	1	1	1	1	1	1
BS00022534_51	NA	1	0.792128	0.106275	0.0295397	0.0261576	0.912705	0.392278	0.972559	0.432109	0.074311	0.447226	0.885951	0.623031	0.953402	0.480224	0.798026	0.501324	0.424445	0.122257	0.287373	0.718632	0.927582	0.135506	0.0268892	0.067312	0.301598	0.685585	0.507786	0.704895	0.191581	0.359101	0.635044	0.484484	0.625536	0.936087	0.966516	0.0718027	0.234506	0.371363	0.46528	0.116743	0.418317	0.750479	0.600566	0.236716	0.772444	0.477148	0.696856
BS00022537_51	NA	1	1	1	1	1	1	1	1	1	1	1	1	1	1	1	1	1	1	1	1	1	1	1	1	1	1	1	1	1	1	1	1	1	1	1	1	1	1	1	1	1	1	1	1	1	1	1	1
BS00022542_51	NA	1	0.933023	0.602703	0.949782	0.801539	0.153478	0.669889	0.385617	0.217601	0.409059	0.543243	0.456726	0.341414	0.143395	0.532109	0.381507	0.216879	0.681639	0.787126	0.514962	0.573926	0.974167	0.762938	0.889285	0.660077	0.182928	0.601843	0.629361	0.649622	0.245878	0.74394	0.893571	0.512364	0.471317	0.472361	0.574721	0.47475	0.823084	0.947388	0.575416	0.535064	0.289127	0.135438	0.212187	0.512441	0.976205	0.0582295	0.311195
BS00022610_51	NA	1	0.514931	0.485878	0.417708	0.586986	0.268141	0.768469	0.545499	0.352077	0.384246	0.459762	0.458729	0.51194	0.221913	0.484903	0.25982	0.32037	0.541195	0.124668	0.666314	0.229317	0.648589	0.562382	0.659718	0.578784	0.216869	0.286322	0.768099	0.675706	0.269839	0.668295	0.826927	0.453304	0.731212	0.983771	0.955565	0.889926	0.592561	0.696595	0.411542	0.800723	0.852607	0.545231	0.46154	0.946433	0.83735	0.315573	0.500732
BS00022657_51	NA	1	1	1	1	1	1	1	1	1	1	1	1	1	1	1	1	1	1	1	1	1	1	1	1	1	1	1	1	1	1	1	1	1	1	1	1	1	1	1	1	1	1	1	1	1	1	1	1
BS00022688_51	NA	1	1	1	1	1	1	1	1	1	1	1	1	1	1	1	1	1	1	1	1	1	1	1	1	1	1	1	1	1	1	1	1	1	1	1	1	1	1	1	1	1	1	1	1	1	1	1	1
BS00022699_51	NA	1	1	1	1	1	1	1	1	1	1	1	1	1	1	1	1	1	1	1	1	1	1	1	1	1	1	1	1	1	1	1	1	1	1	1	1	1	1	1	1	1	1	1	1	1	1	1	1
BS00022768_51	NA	1	1	1	1	1	1	1	1	1	1	1	1	1	1	1	1	1	1	1	1	1	1	1	1	1	1	1	1	1	1	1	1	1	1	1	1	1	1	1	1	1	1	1	1	1	1	1	1
BS00022917_51	NA	1	1	1	1	1	1	1	1	1	1	1	1	1	1	1	1	1	1	1	1	1	1	1	1	1	1	1	1	1	1	1	1	1	1	1	1	1	1	1	1	1	1	1	1	1	1	1	1
BS00022949_51	NA	1	0.215401	0.964346	0.181752	0.145749	0.662265	0.668426	0.725381	0.412676	0.884779	0.842323	0.661362	0.746934	0.773785	0.97992	0.68801	0.364964	0.867555	0.839935	0.229596	0.0274183	0.559553	0.750759	0.170463	0.0687517	0.523785	0.739198	0.261687	0.0774698	0.310858	0.462682	0.409495	0.136469	0.824634	0.90592	0.744324	0.783642	0.0868955	0.0493736	0.163686	0.672581	0.742969	0.450605	0.325373	0.795306	0.0207853	0.368551	0.186149
BS00023099_51	NA	1	1	1	1	1	1	1	1	1	1	1	1	1	1	1	1	1	1	1	1	1	1	1	1	1	1	1	1	1	1	1	1	1	1	1	1	1	1	1	1	1	1	1	1	1	1	1	1
BS00023105_51	NA	1	0.688267	0.992127	0.201422	0.0235281	0.0599797	0.122611	0.033986	0.0350381	0.352516	0.137714	0.0335999	0.00363179	0.0713077	0.0274684	0.124585	0.0255471	0.00455283	0.413619	0.0193281	0.939376	0.734276	0.772009	0.326961	0.394083	0.551045	0.156164	0.990293	0.695246	0.591101	0.335253	0.691567	0.727421	0.216796	0.241236	0.396512	0.628012	0.000890896	0.0477134	0.482766	0.91515	0.398793	0.0553818	0.364725	0.568938	0.382496	0.88885	0.273821
BS00023202_51	NA	1	0.233876	0.487482	0.295656	0.727882	0.0329797	0.462375	0.113284	0.188128	0.152936	0.0839408	0.00718941	0.200137	0.00628603	0.184163	0.0903192	0.262541	0.00256581	0.377983	0.000310567	0.0361269	0.968063	0.365787	0.461401	0.174584	0.384497	0.635553	0.86939	0.778941	0.866562	0.997842	0.796426	0.955069	0.101643	0.0254317	0.0667482	0.113618	0.813603	0.266248	0.1301	0.060272	0.116371	0.487314	0.317647	0.0614671	0.370509	0.535102	0.763226
BS00023203_51	NA	1	0.0741216	0.654521	0.705574	0.311431	0.182954	0.437098	0.787914	0.558814	0.25258	0.0616407	0.775785	0.348216	0.281665	0.196968	0.357884	0.429332	0.32444	0.624712	0.527474	0.590791	0.0215672	0.655556	0.116036	0.551595	0.937442	0.651025	0.958856	0.316571	0.723154	0.0792994	0.246207	0.486722	0.392839	0.440872	0.771018	0.312414	0.0274584	0.0137131	0.0246024	0.246796	0.620761	0.320113	0.108266	0.224392	0.193884	0.217342	0.59098
BS00025017_51	NA	1	1	1	1	1	1	1	1	1	1	1	1	1	1	1	1	1	1	1	1	1	1	1	1	1	1	1	1	1	1	1	1	1	1	1	1	1	1	1	1	1	1	1	1	1	1	1	1
BS00030534_51	NA	1	1	1	1	1	1	1	1	1	1	1	1	1	1	1	1	1	1	1	1	1	1	1	1	1	1	1	1	1	1	1	1	1	1	1	1	1	1	1	1	1	1	1	1	1	1	1	1
BS00032082_51	NA	1	1	1	1	1	1	1	1	1	1	1	1	1	1	1	1	1	1	1	1	1	1	1	1	1	1	1	1	1	1	1	1	1	1	1	1	1	1	1	1	1	1	1	1	1	1	1	1
BS00032149_51	NA	1	1	1	1	1	1	1	1	1	1	1	1	1	1	1	1	1	1	1	1	1	1	1	1	1	1	1	1	1	1	1	1	1	1	1	1	1	1	1	1	1	1	1	1	1	1	1	1
BS00032203_51	NA	1	0.00208332	0.267214	0.901889	0.666393	0.960134	0.712634	0.616711	0.951641	0.755112	0.746163	0.656172	0.669227	0.986281	0.444051	0.862354	0.808294	0.115327	0.901285	0.390546	0.110372	0.696671	0.435458	0.573641	0.614526	0.133917	0.600348	0.730033	0.654087	0.881016	0.899373	0.613793	0.770849	0.161362	0.194947	0.52138	0.858921	0.0498017	0.0883167	0.0406917	0.157521	0.394324	0.327584	0.294101	0.62911	0.302788	0.77444	0.72065
BS00032364_51	NA	1	1	1	1	1	1	1	1	1	1	1	1	1	1	1	1	1	1	1	1	1	1	1	1	1	1	1	1	1	1	1	1	1	1	1	1	1	1	1	1	1	1	1	1	1	1	1	1
BS00032490_51	NA	1	1	1	1	1	1	1	1	1	1	1	1	1	1	1	1	1	1	1	1	1	1	1	1	1	1	1	1	1	1	1	1	1	1	1	1	1	1	1	1	1	1	1	1	1	1	1	1
BS00032519_51	NA	1	0.286539	0.918249	0.751304	0.933956	0.928458	0.68941	0.768295	0.746075	0.765202	0.420054	0.801542	0.57362	0.82783	0.296904	0.874204	0.787992	0.345986	0.0990986	0.123044	0.232981	0.738505	0.744879	0.612285	0.975839	0.367366	0.360496	0.631217	0.604386	0.473768	0.415885	0.577902	0.0314108	0.361242	0.701111	0.795075	0.608954	0.958918	0.798171	0.299039	0.949855	0.874453	0.379106	0.27262	0.568247	0.576899	0.859824	0.852056
BS00033229_51	NA	1	1	1	1	1	1	1	1	1	1	1	1	1	1	1	1	1	1	1	1	1	1	1	1	1	1	1	1	1	1	1	1	1	1	1	1	1	1	1	1	1	1	1	1	1	1	1	1
BS00035083_51	NA	1	0.297342	0.922287	0.782072	0.238977	0.624338	0.755312	0.261267	0.886595	0.174442	0.812604	0.892943	0.949679	0.334612	0.341	0.533875	0.964252	0.303881	0.50515	0.480807	0.329014	0.125961	0.988784	0.414229	0.479245	0.142957	0.883431	0.482281	0.510549	0.812867	0.430637	0.780268	0.9149	0.668987	0.453367	0.249837	0.5844	0.807142	0.625056	0.357409	0.643921	0.510609	0.977491	0.533138	0.773742	0.966952	0.160258	0.592586
BS00036189_51	NA	1	0.105796	0.357066	0.279584	0.49595	0.568823	0.133103	0.109049	0.717517	0.33838	0.16103	0.367267	0.482312	0.349533	0.0408104	0.702043	0.747343	0.470612	0.790249	0.32427	0.273328	0.0406569	0.686892	0.769563	0.299316	0.888709	0.284433	0.990664	0.38911	0.11864	0.324533	0.0837166	0.224695	0.917181	0.410944	0.315545	0.971346	0.224981	0.141008	0.384304	0.812662	0.75424	0.582872	0.410259	0.984253	0.285331	0.364121	0.708891
BS00036421_51	NA	1	1	1	1	1	1	1	1	1	1	1	1	1	1	1	1	1	1	1	1	1	1	1	1	1	1	1	1	1	1	1	1	1	1	1	1	1	1	1	1	1	1	1	1	1	1	1	1
BS00039118_51	NA	1	0.444942	0.636449	0.42293	0.862962	0.959801	0.654597	0.828145	0.636348	0.93032	0.507483	0.91284	0.749952	0.840761	0.96896	0.844197	0.68905	0.706937	0.508476	0.977122	0.66428	0.146357	0.414341	0.70649	0.0451917	8.40474e-07	0.581678	0.017784	0.0130419	0.375454	0.407036	0.227278	0.0800187	0.845862	0.863214	0.847318	0.649622	0.917857	0.686074	0.618925	0.874812	0.07489	0.547969	0.385909	0.615825	0.947201	0.779563	0.862275
BS00039188_51	NA	1	1	1	1	1	1	1	1	1	1	1	1	1	1	1	1	1	1	1	1	1	1	1	1	1	1	1	1	1	1	1	1	1	1	1	1	1	1	1	1	1	1	1	1	1	1	1	1
BS00039210_51	NA	1	1	1	1	1	1	1	1	1	1	1	1	1	1	1	1	1	1	1	1	1	1	1	1	1	1	1	1	1	1	1	1	1	1	1	1	1	1	1	1	1	1	1	1	1	1	1	1
BS00039492_51	NA	1	1	1	1	1	1	1	1	1	1	1	1	1	1	1	1	1	1	1	1	1	1	1	1	1	1	1	1	1	1	1	1	1	1	1	1	1	1	1	1	1	1	1	1	1	1	1	1
BS00039749_51	NA	1	0.342939	0.631572	0.450921	0.548744	0.177537	0.620454	0.43258	0.219493	0.0942026	0.964305	0.135367	0.273022	0.184999	0.802607	0.313398	0.181037	0.892008	0.479624	0.609721	0.994756	0.650459	0.741246	0.718131	0.414513	0.471081	0.0326107	0.0260923	0.00782364	0.113251	0.00897189	0.047481	0.479486	0.726344	0.909614	0.706364	0.515672	0.824392	0.771866	0.495221	0.735411	0.835176	0.860861	0.567652	0.886521	0.439185	0.0963468	0.0785057
BS00040318_51	NA	1	1	1	1	1	1	1	1	1	1	1	1	1	1	1	1	1	1	1	1	1	1	1	1	1	1	1	1	1	1	1	1	1	1	1	1	1	1	1	1	1	1	1	1	1	1	1	1
BS00040600_51	NA	1	0.147259	0.232208	0.395769	0.470665	0.395095	0.943191	0.973267	0.278583	0.990234	0.912499	0.334174	0.110132	0.692743	0.793111	0.63129	0.165183	0.845948	0.382025	0.357393	0.201008	0.662181	0.327892	0.723757	0.487623	0.0244174	0.000513176	3.3203e-06	0.0979068	0.17533	0.75965	0.266381	0.328672	0.530065	0.552912	0.392377	0.775147	0.0801471	0.291118	0.346732	0.20085	0.134431	0.634961	0.704659	0.122927	0.689348	0.923082	0.828429
BS00040623_51	NA	1	1	1	1	1	1	1	1	1	1	1	1	1	1	1	1	1	1	1	1	1	1	1	1	1	1	1	1	1	1	1	1	1	1	1	1	1	1	1	1	1	1	1	1	1	1	1	1
BS00042131_51	NA	1	1	1	1	1	1	1	1	1	1	1	1	1	1	1	1	1	1	1	1	1	1	1	1	1	1	1	1	1	1	1	1	1	1	1	1	1	1	1	1	1	1	1	1	1	1	1	1
BS00046052_51	NA	1	1	1	1	1	1	1	1	1	1	1	1	1	1	1	1	1	1	1	1	1	1	1	1	1	1	1	1	1	1	1	1	1	1	1	1	1	1	1	1	1	1	1	1	1	1	1	1
BS00047195_51	NA	1	0.0734429	0.637413	0.290274	0.401862	0.607199	0.0314189	0.347649	0.958927	0.333929	0.720003	0.624694	0.843241	0.538067	0.98032	0.757644	0.900116	0.642795	0.649079	0.510411	0.190329	0.948255	0.134376	0.54687	0.750022	0.278632	0.042587	0.0421791	0.530997	0.0227636	0.21879	0.188508	0.415018	0.487719	0.495088	0.795278	0.98645	0.504929	0.697083	0.660881	0.911432	0.0106262	0.130294	0.346193	0.936409	0.995519	0.208636	0.0516118
BS00047797_51	NA	1	1	1	1	1	1	1	1	1	1	1	1	1	1	1	1	1	1	1	1	1	1	1	1	1	1	1	1	1	1	1	1	1	1	1	1	1	1	1	1	1	1	1	1	1	1	1	1
BS00054496_51	NA	1	1	1	1	1	1	1	1	1	1	1	1	1	1	1	1	1	1	1	1	1	1	1	1	1	1	1	1	1	1	1	1	1	1	1	1	1	1	1	1	1	1	1	1	1	1	1	1
BS00057487_51	NA	1	1	1	1	1	1	1	1	1	1	1	1	1	1	1	1	1	1	1	1	1	1	1	1	1	1	1	1	1	1	1	1	1	1	1	1	1	1	1	1	1	1	1	1	1	1	1	1
BS00059383_51	NA	1	1	1	1	1	1	1	1	1	1	1	1	1	1	1	1	1	1	1	1	1	1	1	1	1	1	1	1	1	1	1	1	1	1	1	1	1	1	1	1	1	1	1	1	1	1	1	1
BS00059896_51	NA	1	0.74794	0.447159	0.00244561	0.182612	0.160878	0.465197	0.970221	0.42632	0.285696	0.962491	0.236128	0.529658	0.982389	0.878596	0.110258	0.538218	0.574236	0.893912	0.672021	0.907802	0.762845	0.666679	0.318567	0.728324	0.201886	0.00745685	0.747598	0.576674	0.560361	0.433368	0.319645	0.346264	0.765042	0.548255	0.983882	0.106773	0.629657	0.756278	0.722595	0.175387	0.568	0.590356	0.823127	0.218846	0.135621	0.232929	0.376916
BS00062631_51	NA	1	0.733335	0.0561502	0.785399	0.189649	0.688339	0.633894	0.89189	0.798111	0.947561	0.36176	0.779491	0.852913	0.957691	0.65738	0.67388	0.74038	0.955112	0.651128	0.627231	0.253992	0.173931	0.36119	0.529485	0.151427	0.737768	0.557532	0.202108	0.0362554	0.00810545	0.0278343	0.815735	0.123443	0.731948	0.832128	0.890432	0.850259	0.99305	0.455257	0.268447	0.845242	0.557859	0.29347	0.287065	0.755548	0.771998	0.391891	0.548404
BS00062644_51	NA	1	1	1	1	1	1	1	1	1	1	1	1	1	1	1	1	1	1	1	1	1	1	1	1	1	1	1	1	1	1	1	1	1	1	1	1	1	1	1	1	1	1	1	1	1	1	1	1
BS00062645_51	NA	1	1	1	1	1	1	1	1	1	1	1	1	1	1	1	1	1	1	1	1	1	1	1	1	1	1	1	1	1	1	1	1	1	1	1	1	1	1	1	1	1	1	1	1	1	1	1	1
BS00062715_51	NA	1	0.0374287	0.0118361	0.874623	0.347426	0.143524	0.556467	0.27535	0.376157	0.245061	0.41034	0.207767	0.306253	0.0696654	0.587337	0.450818	0.324243	0.0510437	0.811193	0.863303	0.447618	0.133188	0.170489	0.635127	0.466609	0.0584307	0.744955	0.518236	0.497102	0.214241	0.433469	0.745388	0.872988	0.144032	0.0581497	0.049156	0.690547	0.349781	0.162619	0.26348	0.944329	0.526183	0.55354	0.141819	0.86452	0.112031	0.124931	0.00729855
BS00062738_51	NA	1	1	1	1	1	1	1	1	1	1	1	1	1	1	1	1	1	1	1	1	1	1	1	1	1	1	1	1	1	1	1	1	1	1	1	1	1	1	1	1	1	1	1	1	1	1	1	1
BS00062824_51	NA	1	1	1	1	1	1	1	1	1	1	1	1	1	1	1	1	1	1	1	1	1	1	1	1	1	1	1	1	1	1	1	1	1	1	1	1	1	1	1	1	1	1	1	1	1	1	1	1
BS00062869_51	NA	1	0.241344	0.94693	0.737713	0.915008	0.112955	0.153905	0.0207207	0.0824414	0.0670029	0.0362839	0.0432227	0.0993327	0.0355803	0.145803	0.0636429	0.164618	0.263974	0.763175	0.288616	0.62891	0.574967	0.396943	0.499445	0.682675	0.173574	0.684565	0.311169	0.814396	0.832608	0.929042	0.892443	0.942032	0.128453	0.0730535	0.120851	0.294421	0.805027	0.718982	0.752321	0.552534	0.42629	0.162456	0.283225	0.507915	0.122858	0.0940216	0.458513
BS00062892_51	NA	1	1	1	1	1	1	1	1	1	1	1	1	1	1	1	1	1	1	1	1	1	1	1	1	1	1	1	1	1	1	1	1	1	1	1	1	1	1	1	1	1	1	1	1	1	1	1	1
BS00062963_51	NA	1	0.807677	0.328366	0.393076	0.63898	0.328369	0.0545961	0.187072	0.306797	0.623962	0.109417	0.031281	0.394652	0.884327	0.0373174	0.0843499	0.229543	0.449241	0.421951	0.602276	0.881868	0.616918	0.496404	0.80912	0.681669	0.715326	0.169036	0.507036	0.414958	0.619162	0.345762	0.613419	0.764076	0.156899	0.213147	0.472025	0.180274	0.307744	0.109833	0.0954671	0.39164	0.0926692	0.280443	0.140801	0.389855	0.0350419	0.829908	0.480912
BS00063099_51	NA	1	0.851232	0.836886	0.779983	0.743907	0.998665	0.0841368	0.789143	0.46507	0.698801	0.187096	0.257801	0.750704	0.291907	0.0150859	0.37163	0.445202	0.694338	0.427462	0.651423	0.841939	0.23325	0.938611	0.384905	0.208008	0.98871	0.468587	0.903943	0.567593	0.759917	0.830333	0.943212	0.465618	0.10841	0.0706874	0.187676	0.471576	0.286068	0.457057	0.317961	0.09616	0.65838	0.351178	0.555574	0.320449	0.842139	0.856536	0.600197
BS00063225_51	NA	1	0.148741	0.08219	0.362537	0.121786	0.521266	0.282352	0.599209	0.876093	0.549962	0.659172	0.905404	0.995758	0.652524	0.728697	0.913744	0.870804	0.724719	0.973897	0.93958	0.980616	0.332674	0.746388	0.948963	0.201011	0.330561	0.359234	0.685359	0.258141	0.786758	0.405956	0.292834	0.528663	0.47128	0.539463	0.781685	0.897402	0.652546	0.767479	0.596556	0.826191	0.205369	0.821864	0.869045	0.775497	0.817619	0.139572	0.0796831
BS00063365_51	NA	1	0.119746	0.716301	0.831266	0.816931	0.602538	0.857828	0.180006	0.171856	0.819234	0.642947	0.648975	0.653616	0.611689	0.44924	0.998171	0.275507	0.0561919	0.541573	0.704291	0.942378	0.937946	0.383056	0.952787	0.540654	0.600651	0.767562	0.449079	0.824402	0.904908	0.976036	0.521592	0.404336	0.127915	0.00582837	0.0291344	0.941378	0.809581	0.980463	0.388927	0.484754	0.726503	0.799299	0.810894	0.498985	0.0891401	0.680579	0.146755
BS00063378_51	NA	1	1	1	1	1	1	1	1	1	1	1	1	1	1	1	1	1	1	1	1	1	1	1	1	1	1	1	1	1	1	1	1	1	1	1	1	1	1	1	1	1	1	1	1	1	1	1	1
BS00063511_51	NA	1	1	1	1	1	1	1	1	1	1	1	1	1	1	1	1	1	1	1	1	1	1	1	1	1	1	1	1	1	1	1	1	1	1	1	1	1	1	1	1	1	1	1	1	1	1	1	1
BS00063517_51	NA	1	1	1	1	1	1	1	1	1	1	1	1	1	1	1	1	1	1	1	1	1	1	1	1	1	1	1	1	1	1	1	1	1	1	1	1	1	1	1	1	1	1	1	1	1	1	1	1
BS00063537_51	NA	1	1	1	1	1	1	1	1	1	1	1	1	1	1	1	1	1	1	1	1	1	1	1	1	1	1	1	1	1	1	1	1	1	1	1	1	1	1	1	1	1	1	1	1	1	1	1	1
BS00063549_51	NA	1	0.455053	0.579692	0.554908	0.135915	0.353415	0.221381	0.231581	0.438068	0.2695	0.369348	0.110066	0.461611	0.0700288	0.423928	0.0822234	0.231478	0.532416	0.177722	0.0964607	0.530764	0.0625127	0.530021	0.114678	0.329439	0.707235	0.0598991	0.268548	0.323209	0.623904	0.562438	0.0026332	0.0039027	0.69444	0.810744	0.378041	0.276894	0.823229	0.473352	0.56636	0.236356	0.279948	0.44133	0.833353	0.506404	0.805306	0.849106	0.703204
BS00063555_51	NA	1	0.62004	0.224262	0.22487	0.317277	0.891331	0.13101	0.552163	0.657008	0.676045	0.129534	0.311471	0.607045	0.984001	0.0963894	0.613159	0.447205	0.432222	0.347578	0.643761	0.836764	0.459855	0.0704034	0.185376	0.16175	0.883981	0.0891084	0.0618365	0.0999642	0.843692	0.00401427	0.0192405	0.0248924	0.795	0.648385	0.553891	0.313297	0.249839	0.0796994	0.0681801	0.346297	0.46853	0.488378	0.406933	0.331594	0.69756	0.273374	0.247297
BS00063599_51	NA	1	1	1	1	1	1	1	1	1	1	1	1	1	1	1	1	1	1	1	1	1	1	1	1	1	1	1	1	1	1	1	1	1	1	1	1	1	1	1	1	1	1	1	1	1	1	1	1
BS00063748_51	NA	1	1	1	1	1	1	1	1	1	1	1	1	1	1	1	1	1	1	1	1	1	1	1	1	1	1	1	1	1	1	1	1	1	1	1	1	1	1	1	1	1	1	1	1	1	1	1	1
BS00063801_51	NA	1	1	1	1	1	1	1	1	1	1	1	1	1	1	1	1	1	1	1	1	1	1	1	1	1	1	1	1	1	1	1	1	1	1	1	1	1	1	1	1	1	1	1	1	1	1	1	1
BS00063946_51	NA	1	0.10282	0.144839	0.768582	0.454186	0.20663	0.725147	0.955463	0.458505	0.118283	0.231284	0.453717	0.883544	0.171245	0.540478	0.373025	0.650589	0.218942	0.0612977	0.419825	0.801319	0.971201	0.808175	0.0930872	0.162534	0.894091	0.199004	0.426644	0.271551	0.186605	0.0483328	0.209394	0.864852	0.707978	0.743855	0.9336	0.133568	0.416555	0.839508	0.564738	0.408381	0.00131314	0.703249	0.208671	0.488302	0.294155	0.111549	0.585746
BS00063973_51	NA	1	0.518338	0.225504	0.718494	0.415166	0.183621	0.854855	0.671932	0.0949702	0.326071	0.512771	0.256709	0.538511	0.949817	0.850096	0.0970941	0.10205	0.851736	0.502685	0.993762	0.84867	0.994842	0.259084	0.691459	0.902186	0.604121	0.988471	0.264256	0.362273	0.343426	0.372163	0.413608	0.675764	0.945213	0.632136	0.584118	0.432187	0.0876159	0.0273294	0.053669	0.556485	0.640517	0.877007	0.928916	0.792542	0.912177	0.534247	0.52152
BS00064085_51	NA	1	0.898384	0.00553553	0.0393376	0.00382292	0.197505	0.874583	0.399334	0.240349	0.569848	0.395373	0.27283	0.505653	0.072709	0.475049	0.331607	0.485424	0.949269	0.00358712	0.799128	0.505725	0.760501	0.432877	0.456397	0.885137	0.586185	0.0740196	0.807211	0.294402	0.939245	0.721572	0.836452	0.866489	0.559061	0.226603	0.260684	0.29598	0.323698	0.423427	0.264336	0.0506758	0.354069	0.183372	0.0978692	0.065016	0.880317	0.389779	0.202108
BS00064227_51	NA	1	0.0400939	0.662891	0.951232	0.229703	0.390337	0.60471	0.307989	0.618741	0.546432	0.875248	0.560358	0.477804	0.362	0.727679	0.805601	0.851667	0.871068	0.517893	0.790374	0.835127	0.880623	0.573307	0.988914	0.156323	0.792382	0.475336	0.924335	0.848472	0.0524914	0.059139	0.03718	0.306568	0.913204	0.78411	0.89277	0.880795	0.780767	0.404738	0.095216	0.517206	0.803117	0.930049	0.895752	0.477605	0.0326495	0.987009	0.0381713
BS00064387_51	NA	1	0.301027	0.861106	0.330341	0.293908	0.00753248	0.0810886	0.0022341	0.0581673	0.0145752	0.0264374	0.0119661	0.0778745	0.00451043	0.0131297	0.000126123	0.0604522	0.232655	0.0130975	0.00540139	0.00525897	0.676143	0.440364	0.987769	0.121644	0.0389532	0.120191	0.186487	0.690081	0.0653354	0.493959	0.096261	0.616708	0.457476	0.257914	0.551843	0.651549	0.00580802	0.00240471	0.592009	0.668241	0.130747	0.379551	0.569679	0.566784	0.838192	0.910049	0.84187
BS00064393_51	NA	1	1	1	1	1	1	1	1	1	1	1	1	1	1	1	1	1	1	1	1	1	1	1	1	1	1	1	1	1	1	1	1	1	1	1	1	1	1	1	1	1	1	1	1	1	1	1	1
BS00064478_51	NA	1	0.237113	0.916361	0.99403	0.814042	0.238583	0.357277	0.179051	0.351998	0.281186	0.535554	0.272534	0.287711	0.143969	0.61849	0.314303	0.368584	0.0961505	0.945359	0.160908	0.336145	0.559793	0.43265	0.519219	0.773743	0.598959	0.207279	0.211947	0.256703	0.0702686	0.950421	0.115285	0.0760269	0.74371	0.702735	0.995361	0.48443	0.352388	0.10659	0.0563232	0.189047	0.900803	0.941612	0.256267	0.110251	0.188407	0.978237	0.3231
BS00064829_51	NA	1	1	1	1	1	1	1	1	1	1	1	1	1	1	1	1	1	1	1	1	1	1	1	1	1	1	1	1	1	1	1	1	1	1	1	1	1	1	1	1	1	1	1	1	1	1	1	1
BS00064947_51	NA	1	0.816967	0.703634	0.49908	0.401323	0.564892	0.294688	0.763491	0.281691	0.317492	0.268392	0.156115	0.527981	0.626803	0.553587	0.455862	0.306714	0.516396	0.796954	0.796602	0.775112	0.572987	0.463926	0.651821	0.792491	0.604805	0.337492	0.835746	0.716634	0.239509	0.792519	0.0364044	0.0273385	0.250977	0.698711	0.958903	0.389929	0.434579	0.169599	0.0564186	0.54587	0.131061	0.28214	0.466309	0.253136	0.320291	0.463875	0.0291631
BS00065264_51	NA	1	0.0487508	0.980898	0.220572	0.389526	0.0928961	0.26807	0.495056	0.982533	0.044519	0.597524	0.27593	0.898007	0.0422276	0.601696	0.278643	0.996626	0.841777	0.101441	0.742857	0.62965	0.141152	0.151236	0.168354	0.442344	0.402871	0.2215	0.0322518	0.182202	0.718743	0.735087	0.703938	0.581282	0.47049	0.449001	0.457132	0.109101	0.17229	0.270165	0.656788	0.0562849	0.959623	0.614912	0.612123	0.0703919	0.938548	0.162277	0.267574
BS00065269_51	NA	1	0.0909809	0.638949	0.27533	0.457016	0.0253506	0.127158	0.00313237	0.0187202	0.0208436	0.00467301	0.00290386	0.0541507	0.00310147	0.00352404	0.00203304	0.0200841	0.186463	0.045094	0.00132676	0.00966244	0.936192	0.874441	0.976723	0.392754	0.242113	0.239266	0.187006	0.755879	0.0112622	0.426113	0.100056	0.825281	0.152976	0.196609	0.644718	0.778483	0.0231321	0.00101699	0.351328	0.480306	0.484782	0.961942	0.46231	0.360214	0.829133	0.271144	0.940298
BS00065296_51	NA	1	1	1	1	1	1	1	1	1	1	1	1	1	1	1	1	1	1	1	1	1	1	1	1	1	1	1	1	1	1	1	1	1	1	1	1	1	1	1	1	1	1	1	1	1	1	1	1
BS00065783_51	NA	1	0.194798	0.780528	0.523704	0.439626	0.399868	0.350615	0.127719	0.23645	0.133687	0.649935	0.392989	0.277369	0.13511	0.699958	0.245613	0.284057	0.348501	0.91727	0.15651	0.122699	0.444177	0.210441	0.241958	0.603582	0.869256	0.485785	0.931566	0.635988	0.568908	0.884802	0.184063	0.0344086	0.46257	0.680424	0.903984	0.387178	0.203101	0.0984035	0.177504	0.29501	0.677049	0.566877	0.840352	0.400897	0.057759	0.47072	0.0990604
BS00065889_51	NA	1	0.372613	0.467491	0.745819	0.386859	0.906928	0.362931	0.559969	0.865337	0.629914	0.94416	0.43951	0.649285	0.84213	0.662392	0.390108	0.995415	0.0671094	0.0673541	0.883167	0.350824	0.330822	0.772063	0.645382	0.648568	0.589753	0.390198	0.978794	0.613228	0.782383	0.0296625	0.123602	0.998666	0.607927	0.973131	0.613752	0.413004	0.737606	0.442687	0.272098	0.314245	0.261419	0.0820744	0.054073	0.319725	0.153827	0.879883	0.266522
BS00065978_51	NA	1	0.49741	0.331876	0.646887	0.786566	0.059276	0.212741	0.0977161	0.486162	0.58427	0.456542	0.226272	0.816139	0.0905967	0.472005	0.146146	0.368936	0.981375	0.488322	0.319825	0.648132	0.770162	0.257438	0.878864	0.62046	0.663648	0.656529	0.332957	0.0506619	0.473427	0.25634	0.144935	0.531258	0.798207	0.481447	0.431267	0.378546	0.261326	0.374523	0.269474	0.987803	0.298697	0.334119	0.128643	0.913095	0.89366	0.906723	0.981286
BS00066144_51	NA	1	1	1	1	1	1	1	1	1	1	1	1	1	1	1	1	1	1	1	1	1	1	1	1	1	1	1	1	1	1	1	1	1	1	1	1	1	1	1	1	1	1	1	1	1	1	1	1
BS00066499_51	NA	1	0.384843	0.926919	0.831429	0.648369	0.0863615	0.780543	0.987354	0.0811285	0.59764	0.421194	0.432696	0.494754	0.511817	0.191298	0.864955	0.361453	0.89227	0.194925	0.884858	0.795767	0.593734	0.772693	0.386416	0.344719	0.722364	0.417176	0.163929	0.483902	0.673619	0.347442	0.305944	0.548993	0.183681	0.956351	0.674739	0.51735	0.388992	0.822603	0.783414	0.970343	0.94698	0.504964	0.871539	0.512648	0.427244	0.221322	0.1687
BS00066647_51	NA	1	0.233603	0.720408	0.810329	0.748235	0.792141	0.798934	0.611215	0.825369	0.536925	0.430095	0.844822	0.536132	0.994266	0.226507	0.93336	0.945236	0.760238	0.724799	0.454487	0.738592	0.551932	0.535207	0.300112	0.532222	0.369175	0.881018	0.0647172	0.105296	0.426511	0.589333	0.463516	0.578234	0.299835	0.371531	0.898704	0.999102	0.796493	0.549227	0.417604	0.576291	0.93784	0.874849	0.65668	0.572109	0.169354	0.908385	0.861393
BS00066719_51	NA	1	0.0319172	0.41521	0.428551	0.311999	0.558742	0.0564784	0.0826877	0.330757	0.44778	0.162861	0.768889	0.451775	0.528114	0.292158	0.0999493	0.319118	0.396231	0.0930993	0.879552	0.764053	0.853199	0.65965	0.651908	0.688576	0.276622	0.910309	0.784661	0.864915	0.396846	0.370563	0.50525	0.273483	0.737535	0.496716	0.383056	0.95837	0.129376	0.291112	0.207536	0.378211	0.234935	0.759105	0.760401	0.176495	0.0221774	0.672262	0.436487
BS00066770_51	NA	1	0.901286	0.17474	0.875181	0.475893	0.00338062	0.039324	0.00294255	0.000571677	0.815423	0.217062	0.0369148	0.0145595	0.19037	0.0444082	0.00384294	0.00178081	0.0572831	0.909308	0.132764	0.0125414	0.743931	0.503031	0.592683	0.377271	0.64358	0.00377904	0.472597	0.0065808	0.0301806	0.166411	0.089146	0.838976	0.541188	0.163096	0.113865	0.0731603	0.427774	0.380997	0.00969205	0.156098	0.418528	0.745833	0.00691184	0.562647	0.793107	0.0831433	6.53229e-05
BS00066847_51	NA	1	1	1	1	1	1	1	1	1	1	1	1	1	1	1	1	1	1	1	1	1	1	1	1	1	1	1	1	1	1	1	1	1	1	1	1	1	1	1	1	1	1	1	1	1	1	1	1
BS00066902_51	NA	1	1	1	1	1	1	1	1	1	1	1	1	1	1	1	1	1	1	1	1	1	1	1	1	1	1	1	1	1	1	1	1	1	1	1	1	1	1	1	1	1	1	1	1	1	1	1	1
BS00066976_51	NA	1	0.25277	0.240449	0.677689	0.397571	0.185392	0.807706	0.250911	0.039006	0.585162	0.432588	0.182332	0.0891845	0.184522	0.930604	0.183121	0.0494734	0.262382	5.70681e-10	0.00705753	0.823573	0.376493	0.167105	0.27158	0.191153	0.439325	0.847808	0.956881	0.269321	0.492019	0.117604	0.740213	0.0277325	0.101147	0.320283	0.886266	0.46634	0.695012	0.758079	0.948153	0.9114	0.539368	0.683933	0.722844	0.769	0.402985	0.670383	0.886576
BS00067015_51	NA	1	1	1	1	1	1	1	1	1	1	1	1	1	1	1	1	1	1	1	1	1	1	1	1	1	1	1	1	1	1	1	1	1	1	1	1	1	1	1	1	1	1	1	1	1	1	1	1
BS00067163_51	NA	1	1	1	1	1	1	1	1	1	1	1	1	1	1	1	1	1	1	1	1	1	1	1	1	1	1	1	1	1	1	1	1	1	1	1	1	1	1	1	1	1	1	1	1	1	1	1	1
BS00067280_51	NA	1	0.418682	0.0478034	0.194465	0.852906	0.250742	0.721933	0.52505	0.165203	0.183262	0.701807	0.141451	0.161277	0.646325	0.527752	0.354713	0.176794	0.480749	0.436083	0.713479	0.762065	0.962502	0.09594	0.910143	0.907072	0.928439	0.526827	0.444515	0.271401	0.357964	0.780288	0.404417	0.333799	0.748978	0.400323	0.29181	0.486132	0.794796	0.848341	0.499567	0.513018	0.43741	0.655909	0.894139	0.812648	0.231899	0.0232524	0.0998332
BS00067339_51	NA	1	0.104951	0.981623	0.530173	0.368672	0.639363	0.365968	0.0510188	0.0733011	0.902193	0.105688	0.135647	0.00438725	0.429328	0.234453	0.434986	0.0818184	0.51984	0.484473	0.090041	0.160673	0.0310765	0.0678773	0.34303	0.686075	0.488813	0.665881	0.665162	0.807752	0.954023	0.48151	0.435157	0.0409383	0.585146	0.137981	0.154313	0.733271	0.813034	0.420858	0.198314	0.665352	0.535969	0.59154	0.791669	0.810963	0.623228	0.580141	0.206433
BS00067436_51	NA	1	0.255083	0.171464	0.321177	0.32289	0.507859	0.393115	0.926119	0.352149	0.0467791	0.323136	0.717466	0.327131	0.849624	0.384496	0.746345	0.43104	0.843799	0.853	0.775481	0.278305	0.0407615	0.025866	0.0659626	0.763901	0.824292	0.582849	0.977206	0.408777	0.952972	0.0956394	0.949847	0.19919	0.73552	0.727078	0.738196	0.10274	0.512314	0.00420321	0.0888498	0.127862	0.993408	0.34767	0.470777	0.45363	0.402949	0.543192	0.225621
BS00067452_51	NA	1	1	1	1	1	1	1	1	1	1	1	1	1	1	1	1	1	1	1	1	1	1	1	1	1	1	1	1	1	1	1	1	1	1	1	1	1	1	1	1	1	1	1	1	1	1	1	1
BS00067572_51	NA	1	0.433667	0.0752543	0.917044	0.33126	0.117164	0.00532867	0.0162141	0.402934	0.488044	0.0796698	0.663981	0.554568	0.233193	0.0287334	0.0406451	0.296798	0.277704	0.2226	0.0640146	0.100053	0.247924	0.0471611	0.074101	0.389294	0.540139	0.331445	0.967772	0.283036	0.17709	0.599749	0.392872	0.129016	0.025779	0.000411673	0.00494494	0.254879	0.499303	0.760545	0.627741	0.0608791	0.377238	0.27568	0.80972	0.213179	0.563639	0.582739	0.874129
BS00067588_51	NA	1	1	1	1	1	1	1	1	1	1	1	1	1	1	1	1	1	1	1	1	1	1	1	1	1	1	1	1	1	1	1	1	1	1	1	1	1	1	1	1	1	1	1	1	1	1	1	1
BS00067742_51	NA	1	0.188737	0.718663	0.830303	0.267371	0.458387	0.641273	0.90503	0.688043	0.348507	0.540338	0.869952	0.775354	0.467062	0.668245	0.523913	0.773188	0.672919	0.618537	0.329278	0.432674	0.016243	0.614177	0.128336	0.787048	0.390943	0.582423	0.768666	0.984849	0.153515	0.456603	0.280729	0.843951	0.709231	0.479371	0.480785	0.591835	0.747682	0.48939	0.684623	0.613734	0.457051	0.347089	0.126193	0.706649	0.89042	0.0654431	0.00441898
BS00067748_51	NA	1	0.231487	0.00961447	0.071245	0.606257	0.788105	0.474312	0.756184	0.823421	0.603969	0.160491	0.682995	0.793318	0.826696	0.198024	0.945504	0.85157	0.736975	0.578661	0.73239	0.881721	0.146443	0.0259421	0.227875	0.193225	0.618494	0.151659	0.0296707	0.0937746	0.562279	0.806323	0.537871	0.798043	0.000444719	0.000489897	0.0101353	0.247373	0.0313528	0.123317	0.0926053	0.00110569	0.0149608	0.206411	0.778544	0.0278654	0.855843	0.5082	0.985337
BS00067775_51	NA	1	0.435085	0.879471	0.668557	0.362682	0.518437	0.614688	0.439836	0.774755	0.164466	0.800615	0.922837	0.508892	0.515049	0.661201	0.378836	0.58645	0.598439	0.596908	0.994806	0.254326	0.410054	0.629599	0.458929	0.954554	0.940029	0.562592	0.767725	0.587854	0.506297	0.514182	0.237529	0.407065	0.332176	0.746965	0.821878	0.314392	0.487206	0.583056	0.476248	0.851166	0.481622	0.868781	0.720362	0.636942	0.0206278	0.960055	0.831677
BS00067841_51	NA	1	0.730942	0.504222	0.765116	0.765906	0.75714	0.955375	0.943664	0.604385	0.993987	0.785366	0.521142	0.975857	0.898653	0.862359	0.617442	0.550503	0.354178	0.289185	0.857004	0.702005	0.47543	0.8446	0.18622	0.0682426	0.653243	0.648187	0.212823	0.49398	0.577542	0.206527	0.977204	0.621872	0.201301	0.0805577	0.2308	0.254665	0.664594	0.778788	0.642708	0.303823	0.874949	0.0269159	0.176356	0.594675	0.177087	0.0653347	0.224591
BS00067983_51	NA	1	0.37534	0.28665	0.42824	0.886571	0.152669	0.148116	0.458806	0.929785	0.219233	0.872619	0.537731	0.508605	0.64409	0.802974	0.0263344	0.991849	0.226012	0.108143	0.8747	0.804598	0.530764	0.696848	0.170378	0.856198	0.79466	0.0393321	0.701391	0.366405	0.00959422	0.34727	0.781093	0.322994	0.0568961	0.547275	0.864138	0.161284	0.596102	0.955833	0.829689	0.213814	0.274164	0.949153	0.704465	0.594594	0.15787	0.353722	0.733128
BS00068012_51	NA	1	1	1	1	1	1	1	1	1	1	1	1	1	1	1	1	1	1	1	1	1	1	1	1	1	1	1	1	1	1	1	1	1	1	1	1	1	1	1	1	1	1	1	1	1	1	1	1
BS00068181_51	NA	1	1	1	1	1	1	1	1	1	1	1	1	1	1	1	1	1	1	1	1	1	1	1	1	1	1	1	1	1	1	1	1	1	1	1	1	1	1	1	1	1	1	1	1	1	1	1	1
BS00068245_51	NA	1	0.505642	0.342834	0.805306	0.876631	0.617095	0.306594	0.46621	0.714001	0.588297	0.368984	0.384937	0.538152	0.141945	0.353518	0.499403	0.584057	0.0653546	0.0151718	0.191388	0.246504	0.843488	0.0453697	0.263967	0.65756	0.934032	0.17987	0.316441	0.0694305	0.266687	0.324779	0.438615	0.597267	0.182681	0.911314	0.529891	0.559265	0.51614	0.755473	0.900451	0.992325	0.0363738	0.139877	0.686715	0.829327	0.943899	0.270051	0.851244
BS00068415_51	NA	1	1	1	1	1	1	1	1	1	1	1	1	1	1	1	1	1	1	1	1	1	1	1	1	1	1	1	1	1	1	1	1	1	1	1	1	1	1	1	1	1	1	1	1	1	1	1	1
BS00070903_51	NA	1	0.967359	0.729136	0.895352	0.828955	0.152554	0.770725	0.041901	0.0171388	0.202286	0.0149804	0.030272	0.0532851	0.314807	0.012663	0.154921	0.0280179	0.520872	0.0980757	0.0435705	0.0155882	0.991926	0.921701	0.565271	0.692797	0.160474	0.451051	0.0978217	0.587117	0.0561769	0.356675	0.224449	0.823573	0.263243	0.638765	0.965197	0.976822	0.123014	0.025207	0.590116	0.646986	0.973987	0.973326	0.516812	0.45453	0.238464	0.32317	0.0793386
BS00071736_51	NA	1	1	1	1	1	1	1	1	1	1	1	1	1	1	1	1	1	1	1	1	1	1	1	1	1	1	1	1	1	1	1	1	1	1	1	1	1	1	1	1	1	1	1	1	1	1	1	1
BS00072839_51	NA	1	0.609953	0.0877035	0.915316	0.28345	0.186991	0.573382	0.643007	0.90906	0.106181	0.567698	0.0975821	0.759783	0.0212503	0.727165	0.385385	0.908249	0.908026	0.00058297	0.787426	0.294912	0.205841	0.445149	0.359068	0.514847	0.768825	0.418222	0.146237	0.255445	0.821423	0.670464	0.981329	0.774952	0.943229	0.913594	0.790582	0.486903	0.39617	0.601314	0.883011	0.905859	0.980697	0.436832	0.824282	0.615577	0.374929	0.556014	0.0647273
BS00072840_51	NA	1	0.579843	0.0866268	0.906161	0.299565	0.160087	0.477553	0.562499	0.820314	0.0880383	0.657622	0.0842855	0.869423	0.0172314	0.853596	0.32162	0.823525	0.897509	0.00064313	0.701349	0.236466	0.211367	0.459244	0.374501	0.498446	0.789139	0.424932	0.144995	0.256871	0.868518	0.684897	0.984171	0.758329	0.974068	0.889933	0.769478	0.430136	0.338324	0.543985	0.851178	0.856521	0.997528	0.421054	0.80297	0.586053	0.393125	0.5471	0.0730301
BS00074183_51	NA	1	1	1	1	1	1	1	1	1	1	1	1	1	1	1	1	1	1	1	1	1	1	1	1	1	1	1	1	1	1	1	1	1	1	1	1	1	1	1	1	1	1	1	1	1	1	1	1
BS00078098_51	NA	1	1	1	1	1	1	1	1	1	1	1	1	1	1	1	1	1	1	1	1	1	1	1	1	1	1	1	1	1	1	1	1	1	1	1	1	1	1	1	1	1	1	1	1	1	1	1	1
BS00078431_51	NA	1	0.486272	0.0392172	0.639653	0.893438	0.9259	0.419954	0.776603	0.316322	0.465524	0.424801	0.713785	0.405525	0.710115	0.711634	0.174293	0.539619	0.667077	0.0839549	0.43455	0.156536	0.597452	0.338864	0.466432	0.758105	0.275853	0.120902	0.202165	0.689109	0.370507	0.663868	0.148789	0.172038	0.149191	0.239943	0.689724	0.784702	0.61545	0.734059	0.9679	0.847009	0.137264	0.527196	0.713572	0.923545	0.802492	0.10041	0.0228435
BS00078603_51	NA	1	1	1	1	1	1	1	1	1	1	1	1	1	1	1	1	1	1	1	1	1	1	1	1	1	1	1	1	1	1	1	1	1	1	1	1	1	1	1	1	1	1	1	1	1	1	1	1
BS00079014_51	NA	1	1	1	1	1	1	1	1	1	1	1	1	1	1	1	1	1	1	1	1	1	1	1	1	1	1	1	1	1	1	1	1	1	1	1	1	1	1	1	1	1	1	1	1	1	1	1	1
BS00079440_51	NA	1	1	1	1	1	1	1	1	1	1	1	1	1	1	1	1	1	1	1	1	1	1	1	1	1	1	1	1	1	1	1	1	1	1	1	1	1	1	1	1	1	1	1	1	1	1	1	1
BS00079443_51	NA	1	0.0551105	0.771758	0.0873979	0.858393	0.128963	0.384891	0.432683	0.0706726	0.3533	0.174348	0.620856	0.989738	0.374605	0.385098	0.207907	0.109816	0.0738401	0.526936	0.510868	0.382186	0.0882492	0.0648697	0.108065	0.601065	0.685299	0.023093	0.238024	0.518319	0.896667	0.786114	0.774695	0.494325	0.937098	0.675478	0.57427	0.590381	0.960378	0.958152	0.414774	0.366092	0.926024	0.74495	0.00670541	0.0770899	0.545037	0.335912	0.594099
BS00079621_51	NA	1	0.627026	0.944464	0.710091	0.515088	0.712783	0.196665	0.915459	0.230374	0.453184	0.767676	0.638087	0.301755	0.747965	0.344878	0.972402	0.332435	0.77073	0.603756	0.627968	0.130148	0.868779	0.45307	0.640325	0.739997	0.201654	0.279537	0.26094	0.0223593	0.0935476	0.0917948	0.662261	0.329873	0.48877	0.922364	0.575387	0.680635	0.232278	0.0158716	0.00186899	0.286388	0.698668	0.398608	0.720948	0.118529	0.00155598	0.0911632	0.00561845
BS00079989_51	NA	1	0.773662	0.291023	0.750377	0.592774	0.00628105	0.339438	0.0586589	0.0993915	0.0603161	0.817537	0.0855495	0.362314	0.0640617	0.353883	0.0140376	0.167188	0.144137	0.321169	0.0632445	0.101019	0.401252	0.273937	0.598501	0.637776	0.517017	0.283747	0.682165	0.133859	0.968434	0.531335	0.250597	0.549354	0.849683	0.786692	0.993138	0.583669	0.473973	0.881461	0.424245	0.748294	0.584804	0.848512	0.911449	0.727694	0.784187	0.299859	0.748836
BS00080318_51	NA	1	0.797017	0.301673	0.64331	0.168684	0.816197	0.102581	0.706033	0.294203	0.322514	0.606726	0.482501	0.174715	0.868897	0.283937	0.742002	0.291887	0.819122	0.0564528	0.109669	0.570289	0.20662	0.315106	0.865634	0.859763	0.987529	0.541728	0.912173	0.815617	0.575862	0.219321	0.187827	0.317722	0.484149	0.798649	0.45578	0.557002	0.110615	0.244559	0.592687	0.153527	0.432039	0.933206	0.728004	0.415091	0.34035	0.80898	0.316733
BS00081120_51	NA	1	1	1	1	1	1	1	1	1	1	1	1	1	1	1	1	1	1	1	1	1	1	1	1	1	1	1	1	1	1	1	1	1	1	1	1	1	1	1	1	1	1	1	1	1	1	1	1
BS00081578_51	NA	1	1	1	1	1	1	1	1	1	1	1	1	1	1	1	1	1	1	1	1	1	1	1	1	1	1	1	1	1	1	1	1	1	1	1	1	1	1	1	1	1	1	1	1	1	1	1	1
BS00082423_51	NA	1	1	1	1	1	1	1	1	1	1	1	1	1	1	1	1	1	1	1	1	1	1	1	1	1	1	1	1	1	1	1	1	1	1	1	1	1	1	1	1	1	1	1	1	1	1	1	1
BS00083504_51	NA	1	0.698123	0.487654	0.378393	0.617219	0.141002	0.822644	0.365023	0.246431	0.303211	0.756033	0.242121	0.321946	0.154536	0.800334	0.122071	0.215719	0.453964	0.139439	0.451027	0.114552	0.773515	0.710498	0.71672	0.990763	0.0740408	0.303516	0.993758	0.826997	0.251144	0.769062	0.731596	0.67	0.373117	0.644569	0.731333	0.582987	0.824271	0.99902	0.782795	0.747672	0.563743	0.347032	0.392782	0.592395	0.982899	0.477862	0.54899
BS00086329_51	NA	1	1	1	1	1	1	1	1	1	1	1	1	1	1	1	1	1	1	1	1	1	1	1	1	1	1	1	1	1	1	1	1	1	1	1	1	1	1	1	1	1	1	1	1	1	1	1	1
BS00086534_51	NA	1	1	1	1	1	1	1	1	1	1	1	1	1	1	1	1	1	1	1	1	1	1	1	1	1	1	1	1	1	1	1	1	1	1	1	1	1	1	1	1	1	1	1	1	1	1	1	1
BS00087451_51	NA	1	0.280326	0.277655	0.247152	0.753907	0.232807	0.75596	0.941514	0.546991	0.791653	0.933501	0.976562	0.500075	0.28568	0.803692	0.53896	0.789754	0.0433936	0.157181	0.461049	0.956405	0.603655	0.869882	0.423122	0.213575	0.742529	0.880453	0.303108	0.488436	0.408572	0.377224	0.259248	0.570398	0.47716	0.453824	0.485619	0.202449	0.165931	0.801502	0.832946	0.525068	0.842593	0.798948	0.65131	0.804619	0.142967	0.0151691	0.228314
BS00088039_51	NA	1	0.894046	0.833183	0.273025	0.178658	0.993505	0.776359	0.856696	0.477426	0.622513	0.859604	0.939254	0.20646	0.721527	0.62804	0.619222	0.406984	0.61458	0.211785	0.959525	0.268274	0.16437	0.192631	0.768428	0.756728	0.794215	0.569125	0.253768	0.768789	0.522362	0.0841202	0.475505	0.634763	0.417026	0.600184	0.780019	0.81482	0.422422	0.48604	0.488495	0.78739	0.746533	0.801959	0.586724	0.468889	0.917797	0.313738	0.2645
BS00089031_51	NA	1	0.794615	0.414601	0.0155209	0.0127962	0.656562	0.90711	0.973919	0.77707	0.564224	0.628517	0.999157	0.506069	0.939364	0.630693	0.821822	0.747664	0.231917	0.430675	0.776884	0.246949	0.544439	0.252576	0.568339	0.975541	0.208223	0.569421	0.178083	0.446193	0.59495	0.261348	0.407158	0.811049	0.17637	0.177944	0.512723	0.925769	0.705273	0.564612	0.361553	0.793012	0.43505	0.706902	0.866434	0.756318	0.479872	0.246162	0.661618
BS00089081_51	NA	1	1	1	1	1	1	1	1	1	1	1	1	1	1	1	1	1	1	1	1	1	1	1	1	1	1	1	1	1	1	1	1	1	1	1	1	1	1	1	1	1	1	1	1	1	1	1	1
BS00089563_51	NA	1	0.498128	0.0615343	0.665941	0.453396	0.510248	0.754218	0.640256	0.759475	0.441075	0.985546	0.374878	0.889063	0.150935	0.59939	0.18988	0.869156	0.521916	0.163688	0.619978	0.208441	0.444166	0.00547968	0.161041	0.559666	0.215065	0.359891	0.157209	0.577483	0.736895	0.251327	0.169639	0.0275017	0.361764	0.448095	0.805509	0.2851	0.0497786	0.0992906	0.0806131	0.63434	0.980458	0.628396	0.564547	0.747565	0.367111	0.492713	0.33492
BS00090073_51	NA	1	0.227394	0.206409	0.451118	0.311101	0.575579	0.712472	0.684449	0.822296	0.536281	0.242176	0.867772	0.944126	0.499644	0.584495	0.843465	0.745263	0.951637	0.385011	0.494444	0.759764	0.573615	0.753576	0.812098	0.207222	0.633827	0.496832	0.703601	0.423961	0.145534	0.856312	0.896332	0.321355	0.691731	0.803171	0.592005	0.996262	0.467392	0.899048	0.975414	0.81076	0.47882	0.848572	0.763742	0.859429	0.504907	0.574673	0.412042
BS00090277_51	NA	1	0.0137926	0.187945	0.350086	0.517087	0.232171	0.291083	0.794946	0.110107	0.785798	0.767725	0.30739	0.897725	0.936944	0.580276	0.596474	0.293991	0.443091	0.357538	0.837339	0.750921	0.428524	0.745741	0.799816	0.145623	0.973828	0.0489792	0.574615	0.627445	0.0369833	0.564777	0.0129434	0.183832	0.0362526	0.0109295	0.00389128	0.327391	0.461236	0.0317432	0.177659	0.943398	0.38655	0.967568	0.186314	0.574727	0.191513	0.592016	0.782005
BS00090945_51	NA	1	0.150911	0.259994	0.921396	0.480084	0.0266701	0.739923	0.0767095	0.0704248	0.254614	0.721226	0.0982258	0.172863	0.0371314	0.743635	0.0592216	0.0598105	0.116925	0.518521	0.406503	0.145475	0.565044	0.588535	0.617296	0.12978	0.442568	0.904638	0.500647	0.90424	0.511824	0.658835	0.913552	0.94593	0.0430648	0.452656	0.968289	0.29331	0.242491	0.212394	0.198276	0.506513	0.643793	0.40329	0.350537	0.691758	0.0166899	0.677757	0.190901
BS00091034_51	NA	1	1	1	1	1	1	1	1	1	1	1	1	1	1	1	1	1	1	1	1	1	1	1	1	1	1	1	1	1	1	1	1	1	1	1	1	1	1	1	1	1	1	1	1	1	1	1	1
BS00091099_51	NA	1	1	1	1	1	1	1	1	1	1	1	1	1	1	1	1	1	1	1	1	1	1	1	1	1	1	1	1	1	1	1	1	1	1	1	1	1	1	1	1	1	1	1	1	1	1	1	1
BS00091766_51	NA	1	1	1	1	1	1	1	1	1	1	1	1	1	1	1	1	1	1	1	1	1	1	1	1	1	1	1	1	1	1	1	1	1	1	1	1	1	1	1	1	1	1	1	1	1	1	1	1
BS00091887_51	NA	1	0.518418	0.793674	0.266603	0.140626	0.40584	0.0266671	0.155441	0.178491	0.700208	0.0272658	0.0704401	0.28769	0.392296	0.0111333	0.317391	0.143183	0.584124	0.0559645	0.778062	0.385459	0.856152	0.282375	0.101442	0.00012982	0.0662395	0.163037	0.60513	0.939267	0.285797	0.0451435	0.035062	0.107941	0.00802291	0.000436641	0.00107919	0.281191	0.505168	0.443939	0.0606172	0.0400692	0.0951774	0.575706	0.964185	0.0968225	0.906226	0.968372	0.499313
BS00091909_51	NA	1	1	1	1	1	1	1	1	1	1	1	1	1	1	1	1	1	1	1	1	1	1	1	1	1	1	1	1	1	1	1	1	1	1	1	1	1	1	1	1	1	1	1	1	1	1	1	1
BS00092273_51	NA	1	0.384499	0.594012	0.740048	0.618988	0.976874	0.981971	0.436408	0.318362	0.529888	0.984738	0.878538	0.220691	0.8528	0.818636	0.696162	0.473979	0.919761	0.0415164	0.224655	0.0385819	0.883779	0.0624923	0.10381	0.174799	0.648844	0.952151	0.725261	0.442603	0.425829	0.942132	0.0692251	0.0408241	0.619441	0.577848	0.593234	0.459943	0.0263107	0.045004	0.151579	0.742894	0.676077	0.892765	0.631263	0.727241	0.0267034	0.911708	0.282228
BS00092630_51	NA	1	0.856441	0.779665	0.575972	0.700564	0.93241	0.554761	0.650747	0.80345	0.682556	0.55314	0.394398	0.996746	0.965356	0.735237	0.423774	0.898851	0.387225	0.33879	0.802867	0.434306	0.137909	0.149893	0.196761	0.192874	0.0916875	0.563385	0.285025	0.808466	0.573053	0.959886	0.956181	0.983914	0.806503	0.193078	0.0532673	0.623616	0.0427984	0.0261876	0.33802	0.423686	0.749548	0.88869	0.925874	0.269369	0.567015	0.414727	0.293808
BS00093036_51	NA	1	0.621351	0.857381	0.881153	0.104698	0.0912212	0.127796	0.0223643	0.0904545	0.0248294	0.327711	0.226175	0.261008	0.335229	0.262196	0.04519	0.210303	0.693114	0.0727346	0.398524	0.0394051	0.536766	0.904498	0.842256	0.245209	0.942001	0.93792	0.795169	0.422346	0.677684	0.998678	0.244846	0.17964	0.714639	0.315219	0.613385	0.660191	0.0594399	0.158402	0.272521	0.878568	0.370319	0.832487	0.832937	0.50349	0.284601	0.912165	0.646523
BS00093111_51	NA	1	1	1	1	1	1	1	1	1	1	1	1	1	1	1	1	1	1	1	1	1	1	1	1	1	1	1	1	1	1	1	1	1	1	1	1	1	1	1	1	1	1	1	1	1	1	1	1
BS00093377_51	NA	1	1	1	1	1	1	1	1	1	1	1	1	1	1	1	1	1	1	1	1	1	1	1	1	1	1	1	1	1	1	1	1	1	1	1	1	1	1	1	1	1	1	1	1	1	1	1	1
BS00093841_51	NA	1	1	1	1	1	1	1	1	1	1	1	1	1	1	1	1	1	1	1	1	1	1	1	1	1	1	1	1	1	1	1	1	1	1	1	1	1	1	1	1	1	1	1	1	1	1	1	1
BS00093857_51	NA	1	1	1	1	1	1	1	1	1	1	1	1	1	1	1	1	1	1	1	1	1	1	1	1	1	1	1	1	1	1	1	1	1	1	1	1	1	1	1	1	1	1	1	1	1	1	1	1
BS00094172_51	NA	1	0.93496	0.857881	0.858422	0.724052	0.560405	0.091169	0.524815	0.24669	0.90631	0.244853	0.115898	0.49531	0.665747	0.0267251	0.15115	0.235915	0.456841	0.909492	0.470206	0.681867	0.172097	0.865002	0.271464	0.179711	0.570813	0.814045	0.953083	0.588439	0.413854	0.806891	0.858503	0.581615	0.0873599	0.101962	0.252288	0.389511	0.374016	0.615831	0.583675	0.139117	0.510873	0.297791	0.638382	0.451867	0.878689	0.917128	0.627964
BS00094480_51	NA	1	1	1	1	1	1	1	1	1	1	1	1	1	1	1	1	1	1	1	1	1	1	1	1	1	1	1	1	1	1	1	1	1	1	1	1	1	1	1	1	1	1	1	1	1	1	1	1
BS00094895_51	NA	1	1	1	1	1	1	1	1	1	1	1	1	1	1	1	1	1	1	1	1	1	1	1	1	1	1	1	1	1	1	1	1	1	1	1	1	1	1	1	1	1	1	1	1	1	1	1	1
BS00095826_51	NA	1	0.725298	0.912682	0.269484	0.597242	0.00499072	0.145019	0.206073	0.514475	0.0118172	0.541742	0.122551	0.720467	0.0113168	0.845036	0.00898096	0.497839	0.0542628	0.909492	0.037147	0.116714	0.140146	0.674123	0.157859	0.851286	0.778115	0.423	0.452331	0.600853	0.310024	0.92677	0.185779	0.024817	0.321985	0.18749	0.128211	0.0581707	0.286579	0.104874	0.0302504	0.014793	0.697115	0.905047	0.668001	0.0122127	0.773908	0.778083	0.742689
BS00096024_51	NA	1	1	1	1	1	1	1	1	1	1	1	1	1	1	1	1	1	1	1	1	1	1	1	1	1	1	1	1	1	1	1	1	1	1	1	1	1	1	1	1	1	1	1	1	1	1	1	1
BS00096470_51	NA	1	1	1	1	1	1	1	1	1	1	1	1	1	1	1	1	1	1	1	1	1	1	1	1	1	1	1	1	1	1	1	1	1	1	1	1	1	1	1	1	1	1	1	1	1	1	1	1
BS00096498_51	NA	1	0.0950526	0.119832	0.890567	0.80473	0.412126	0.0163203	0.160074	0.711901	0.29441	0.182897	0.789971	0.81465	0.38302	0.285968	0.0517915	0.833961	0.137736	0.132407	0.56078	0.695913	0.129698	0.316858	0.294711	0.142955	0.461032	0.347129	0.976009	0.024683	0.846926	0.0541454	0.980152	0.175244	0.614777	0.771592	0.949402	0.208047	0.387966	0.0724305	0.515806	0.376584	0.835397	0.878778	0.0710508	0.949211	0.857284	0.865493	0.876181
BS00097481_51	NA	1	0.396133	0.277502	0.289437	0.716412	0.607116	0.457006	0.322932	0.70825	0.585648	0.54503	0.282395	0.320527	0.362739	0.732535	0.33308	0.619204	0.750493	0.214238	0.550744	0.443884	0.550695	0.666591	0.795223	0.722081	0.56397	0.133804	0.273858	0.801515	0.0773607	0.225362	0.61881	0.847571	0.839231	0.517223	0.469857	0.858333	0.64551	0.658831	0.398399	0.785836	0.702668	0.821123	0.644085	0.878908	0.25779	0.689853	0.571683
BS00099097_51	NA	1	0.208531	0.880579	0.178052	0.111879	0.627358	0.914269	0.689348	0.359016	0.932193	0.923302	0.511457	0.683801	0.826078	0.70737	0.566908	0.338722	0.880504	0.793448	0.190672	0.0341548	0.819858	0.776799	0.209365	0.0851763	0.530426	0.692147	0.226972	0.0688474	0.40178	0.856368	0.467536	0.0953136	0.732859	0.852977	0.96976	0.816632	0.217066	0.102808	0.23742	0.755163	0.664352	0.326702	0.346136	0.803693	0.0232594	0.157356	0.0843078
BS00099983_51	NA	1	1	1	1	1	1	1	1	1	1	1	1	1	1	1	1	1	1	1	1	1	1	1	1	1	1	1	1	1	1	1	1	1	1	1	1	1	1	1	1	1	1	1	1	1	1	1	1
BS00101500_51	NA	1	0.363737	0.323424	0.345512	0.948772	0.212913	0.665053	0.999456	0.472502	0.841919	0.868062	0.931993	0.467315	0.290891	0.725855	0.61142	0.688177	0.0455539	0.144459	0.502332	0.913262	0.711824	0.970215	0.65306	0.333105	0.690399	0.880922	0.461778	0.77795	0.344306	0.29816	0.181367	0.479675	0.502884	0.460859	0.453868	0.210252	0.144861	0.7156	0.724148	0.419003	0.901868	0.998272	0.83706	0.62902	0.110007	0.0260311	0.141941
BS00103275_51	NA	1	0.860735	0.639401	0.302536	0.537507	0.387005	0.124144	0.00822922	0.00478844	0.0980244	0.321765	0.0379642	0.0273708	0.706632	0.109745	0.0287818	0.0132641	0.867831	0.274788	0.0864276	0.024698	0.987221	0.933512	0.175015	0.873473	0.700414	0.414255	0.075543	0.964773	0.620571	0.128708	0.181232	0.843316	0.661623	0.09865	0.0748634	0.310277	0.0667762	0.916421	0.143355	0.470418	0.687251	0.0352023	0.0897456	0.908419	0.379699	0.509013	0.651035
BS00105022_51	NA	1	1	1	1	1	1	1	1	1	1	1	1	1	1	1	1	1	1	1	1	1	1	1	1	1	1	1	1	1	1	1	1	1	1	1	1	1	1	1	1	1	1	1	1	1	1	1	1
BS00108577_51	NA	1	1	1	1	1	1	1	1	1	1	1	1	1	1	1	1	1	1	1	1	1	1	1	1	1	1	1	1	1	1	1	1	1	1	1	1	1	1	1	1	1	1	1	1	1	1	1	1
BS00109813_51	NA	1	0.505596	0.393429	0.59263	0.473361	0.47808	0.0689004	0.963325	0.35564	0.118806	0.690468	0.750507	0.82171	0.807644	0.763755	0.198345	0.304126	0.771663	0.650292	0.666794	0.485194	0.869671	0.460601	0.496035	0.948329	0.137871	0.264826	0.167871	0.279712	0.271466	0.118071	0.662673	0.62491	0.608491	0.594621	0.367351	0.441508	0.551786	0.658505	0.905234	0.638705	0.353359	0.692423	0.323677	0.629562	0.864498	0.533574	0.909555
BS00109999_51	NA	1	0.34708	0.133734	0.0535112	0.990112	0.327978	0.562161	0.537269	0.424387	0.28361	0.760117	0.292774	0.430657	0.583225	0.596829	0.175736	0.320621	0.993443	0.739376	0.561044	0.889182	0.209093	0.285456	0.0904696	0.791629	0.632536	0.113895	0.0895319	0.426195	0.0397788	0.366859	0.212588	0.591335	0.0899827	0.530163	0.673078	0.161623	0.107173	0.673521	0.868225	0.454182	0.446648	0.140343	0.171812	0.777187	0.517151	0.396992	0.255103
BS00110021_51	NA	1	0.00919043	0.983335	0.201102	0.0256778	0.393322	0.975688	0.674279	0.416633	0.786689	0.391237	0.597595	0.965992	0.915576	0.867951	0.311887	0.571426	0.595516	0.843248	0.974746	0.733687	0.60445	0.704917	0.436345	0.201737	0.172705	0.834791	0.0626213	0.276806	0.513208	0.317882	0.0232034	0.0596496	0.102936	0.0256192	0.0486864	0.291499	0.94941	0.829229	0.779359	0.0427491	0.00432806	0.0014945	0.000323484	0.0196513	0.48523	0.480857	0.0845902
BS00110104_51	NA	1	0.286405	0.0196458	0.27779	0.614531	0.273962	0.231101	0.39493	0.480842	0.679778	0.50117	0.636222	0.314584	0.439914	0.323458	0.412994	0.588016	0.0517879	0.273741	0.832228	0.920728	0.655868	0.408397	0.419378	0.427534	0.978674	0.668725	0.399794	0.294202	0.757124	0.151363	0.335288	0.549881	0.526065	0.363643	0.256137	0.385817	0.981374	0.576472	0.755832	0.849298	0.925285	0.358889	0.430255	0.721553	0.49363	0.289306	0.440247
BS00110405_51	NA	1	1	1	1	1	1	1	1	1	1	1	1	1	1	1	1	1	1	1	1	1	1	1	1	1	1	1	1	1	1	1	1	1	1	1	1	1	1	1	1	1	1	1	1	1	1	1	1
BS00110452_51	NA	1	1	1	1	1	1	1	1	1	1	1	1	1	1	1	1	1	1	1	1	1	1	1	1	1	1	1	1	1	1	1	1	1	1	1	1	1	1	1	1	1	1	1	1	1	1	1	1
CAP11_c1716_97	NA	1	0.6552	0.784719	0.652443	0.842073	0.940803	0.162738	0.900452	0.47425	0.59881	0.209015	0.293972	0.775315	0.25601	0.0159695	0.401456	0.461001	0.748102	0.394457	0.7251	0.69665	0.234732	0.875504	0.34354	0.195992	0.861955	0.674237	0.859863	0.510953	0.999464	0.975722	0.905237	0.544296	0.090756	0.0589698	0.178899	0.478318	0.24876	0.427717	0.292436	0.0964011	0.958713	0.501371	0.467437	0.319705	0.842879	0.995466	0.817694
CAP11_c1820_244	NA	1	0.947196	0.436576	0.529282	0.7684	0.782019	0.397786	0.18836	0.456397	0.0462128	0.784587	0.0600374	0.473128	0.0251589	0.33033	0.122904	0.456099	0.0489933	0.762283	0.0945495	0.761642	0.296431	0.636573	0.569328	0.176577	0.783422	0.763288	0.328998	0.134313	0.598566	0.079666	0.290502	0.821187	0.253453	0.169096	0.546936	0.271363	0.179464	0.495434	0.236835	0.372821	0.0272337	0.0566072	0.244732	0.530083	0.543076	0.258093	0.512378
CAP11_c3631_75	NA	1	1	1	1	1	1	1	1	1	1	1	1	1	1	1	1	1	1	1	1	1	1	1	1	1	1	1	1	1	1	1	1	1	1	1	1	1	1	1	1	1	1	1	1	1	1	1	1
CAP11_c3942_361	NA	1	1	1	1	1	1	1	1	1	1	1	1	1	1	1	1	1	1	1	1	1	1	1	1	1	1	1	1	1	1	1	1	1	1	1	1	1	1	1	1	1	1	1	1	1	1	1	1
CAP11_c59_418	NA	1	0.0152806	0.582463	0.280673	0.478611	0.114901	0.623377	0.0594523	0.201828	0.0515963	0.794816	0.0532581	0.0960081	0.00605701	0.493218	0.129847	0.128123	0.344386	0.0492983	0.566666	0.38294	0.0687661	0.11863	0.079063	0.653693	0.398953	0.120499	0.107691	0.111283	0.0196329	0.284247	0.0112369	0.113222	0.145262	0.155666	0.130147	0.206877	0.290861	0.117185	0.111648	0.157761	0.521453	0.994693	0.880368	0.306972	0.0243383	0.632308	0.00300862
CAP12_c1906_217	NA	1	0.323074	0.907108	0.544837	0.299587	0.779418	0.961777	0.388963	0.84605	0.443511	0.921571	0.61572	0.340662	0.126853	0.605225	0.551206	0.731666	0.0933147	0.958584	0.05554	0.164505	0.198762	0.851634	0.687107	0.157474	0.749525	0.435231	0.678055	0.555376	0.975464	0.214163	0.547758	0.0960256	0.969416	0.845027	0.43521	0.907659	0.912867	0.193515	0.320225	0.868919	0.116122	0.137501	0.166071	0.968831	0.230021	0.844728	0.0783966
CAP12_c259_307	NA	1	1	1	1	1	1	1	1	1	1	1	1	1	1	1	1	1	1	1	1	1	1	1	1	1	1	1	1	1	1	1	1	1	1	1	1	1	1	1	1	1	1	1	1	1	1	1	1
CAP12_c2800_262	NA	1	1	1	1	1	1	1	1	1	1	1	1	1	1	1	1	1	1	1	1	1	1	1	1	1	1	1	1	1	1	1	1	1	1	1	1	1	1	1	1	1	1	1	1	1	1	1	1
CAP12_c3074_192	NA	1	0.199258	0.255977	0.412254	0.398602	0.199059	0.59344	0.0645265	0.469984	0.42309	0.428083	0.580883	0.295725	0.152604	0.815537	0.0675572	0.329803	0.758164	0.625471	0.47084	0.385653	0.482875	0.930934	0.464853	0.218144	0.995824	0.37139	0.569693	0.542915	0.983413	0.257405	0.156672	0.329028	0.0626404	0.0294004	0.032992	0.528047	0.385626	0.176293	0.149874	0.665768	0.492869	0.197193	0.0363319	0.812687	0.858895	0.953443	0.977215
CAP12_rep_c3953_177	NA	1	1	1	1	1	1	1	1	1	1	1	1	1	1	1	1	1	1	1	1	1	1	1	1	1	1	1	1	1	1	1	1	1	1	1	1	1	1	1	1	1	1	1	1	1	1	1	1
CAP12_rep_c6956_169	NA	1	0.541358	0.169794	0.443254	0.185433	0.157225	0.245743	0.508772	0.23779	0.202001	0.123233	0.151086	0.578483	0.015642	0.261659	0.555045	0.253999	0.823883	0.0684558	0.140692	0.610369	0.140486	0.265865	0.136927	0.192464	0.0618078	0.0814908	0.0325951	0.210245	0.359111	0.290096	0.0160164	0.0199482	0.825258	0.374649	0.313234	0.6894	0.617377	0.822725	0.927149	0.989485	0.831414	0.492867	0.613459	0.886941	0.00839771	0.510719	0.53028
CAP12_rep_c7064_56	NA	1	1	1	1	1	1	1	1	1	1	1	1	1	1	1	1	1	1	1	1	1	1	1	1	1	1	1	1	1	1	1	1	1	1	1	1	1	1	1	1	1	1	1	1	1	1	1	1
CAP7_c11553_123	NA	1	0.801373	0.744686	0.709834	0.770072	0.877755	0.139766	0.936371	0.541187	0.534237	0.267657	0.368091	0.857554	0.226863	0.0325854	0.480698	0.518603	0.776662	0.341022	0.563435	0.978422	0.366526	0.845909	0.564195	0.249141	0.81763	0.458237	0.762923	0.679735	0.741143	0.832192	0.973792	0.604427	0.15457	0.105239	0.24722	0.58769	0.342814	0.541326	0.383109	0.139137	0.659232	0.32368	0.605611	0.395206	0.944202	0.617166	0.473307
CAP7_c2116_545	NA	1	1	1	1	1	1	1	1	1	1	1	1	1	1	1	1	1	1	1	1	1	1	1	1	1	1	1	1	1	1	1	1	1	1	1	1	1	1	1	1	1	1	1	1	1	1	1	1
CAP7_c2695_75	NA	1	1	1	1	1	1	1	1	1	1	1	1	1	1	1	1	1	1	1	1	1	1	1	1	1	1	1	1	1	1	1	1	1	1	1	1	1	1	1	1	1	1	1	1	1	1	1	1
CAP7_c302_518	NA	1	0.592186	0.690243	0.707114	0.515907	0.553404	0.127542	0.52031	0.272622	0.792116	0.213118	0.795185	0.50098	0.54039	0.209218	0.855489	0.6292	0.17152	0.422432	0.606329	0.977385	0.986591	0.871308	0.385621	0.269992	0.727138	0.930041	0.538416	0.653972	0.531545	0.789547	0.688886	0.809711	0.625252	0.379764	0.320267	0.210409	0.0195461	0.304445	0.55431	0.393278	0.6115	0.734715	0.607443	0.507002	0.382857	0.00909111	0.104677
CAP7_c3438_196	NA	1	1	1	1	1	1	1	1	1	1	1	1	1	1	1	1	1	1	1	1	1	1	1	1	1	1	1	1	1	1	1	1	1	1	1	1	1	1	1	1	1	1	1	1	1	1	1	1
CAP7_c3814_303	NA	1	0.621057	0.0186114	0.539492	0.456498	0.0439777	0.00561026	0.000943982	0.0506845	0.562213	0.0250116	0.034555	0.101217	0.0991489	0.0123776	0.00511034	0.0400343	0.00924743	0.0351171	0.00307292	0.013462	0.106059	0.0524323	0.0881214	0.91227	0.043893	0.800144	0.191392	0.20972	0.694311	0.0663165	0.00995859	0.0181479	0.292781	0.218782	0.685616	0.447608	0.0865899	0.198639	0.54556	0.205166	0.201331	0.291703	0.107219	0.978103	0.102369	0.949826	0.0364225
CAP7_c6223_318	NA	1	0.828234	0.934421	0.833903	0.721198	0.941032	0.0749122	0.853635	0.486318	0.647204	0.183284	0.287123	0.790232	0.23426	0.0151341	0.397661	0.455348	0.675636	0.299754	0.59979	0.775519	0.208725	0.99391	0.331947	0.200508	0.753696	0.459403	0.799099	0.514534	0.609066	0.967084	0.753761	0.378081	0.150163	0.121904	0.284687	0.558494	0.266069	0.426998	0.273241	0.139832	0.660683	0.341953	0.574923	0.400679	0.939364	0.766051	0.456402
CAP7_c6528_99	NA	1	0.585837	0.0481484	0.177266	0.72912	0.409567	0.962508	0.282015	0.36999	0.430396	0.176621	0.250174	0.726511	0.0628747	0.277321	0.512695	0.475841	0.668558	0.647796	0.236498	0.513696	0.725988	0.592252	0.502104	0.518322	0.174373	0.389274	0.300828	0.168531	0.939227	0.992462	0.502451	0.355653	0.304038	0.448359	0.157896	0.484035	0.886586	0.263218	0.345264	0.416058	0.143043	0.288346	0.0946018	0.292447	0.468733	0.818225	0.567719
CAP7_c7296_88	NA	1	0.0198185	0.745117	0.227009	0.772933	0.92429	0.771717	0.618373	0.507109	0.294813	0.670572	0.671828	0.757268	0.733327	0.798719	0.799605	0.634148	0.390198	0.295139	0.865991	0.657828	0.0239701	0.778833	0.384966	0.297327	0.720945	0.325495	0.759178	0.8695	0.246041	0.254315	0.75705	0.48997	0.302291	0.529882	0.971472	0.0852639	0.142939	0.283256	0.436003	0.399314	0.873765	0.666549	0.32317	0.865838	0.676835	0.689811	0.769491
CAP7_c756_255	NA	1	1	1	1	1	1	1	1	1	1	1	1	1	1	1	1	1	1	1	1	1	1	1	1	1	1	1	1	1	1	1	1	1	1	1	1	1	1	1	1	1	1	1	1	1	1	1	1
CAP7_c8713_356	NA	1	0.598625	0.0273822	0.530818	0.959509	0.736854	0.189701	0.771012	0.308856	0.946782	0.371417	0.733174	0.988062	0.82171	0.282002	0.960428	0.379717	0.979387	0.0942077	0.566411	0.856532	0.472418	0.0610231	0.292619	0.424631	0.191157	0.30244	0.276009	0.759887	0.905396	0.0383377	0.327772	0.87008	0.167757	0.65751	0.715391	0.885158	0.11265	0.178207	0.112632	0.0646907	0.518048	0.658213	0.986125	0.206138	0.362998	0.0522265	0.0636257
CAP7_c9226_239	NA	1	1	1	1	1	1	1	1	1	1	1	1	1	1	1	1	1	1	1	1	1	1	1	1	1	1	1	1	1	1	1	1	1	1	1	1	1	1	1	1	1	1	1	1	1	1	1	1
CAP7_rep_c12580_266	NA	1	1	1	1	1	1	1	1	1	1	1	1	1	1	1	1	1	1	1	1	1	1	1	1	1	1	1	1	1	1	1	1	1	1	1	1	1	1	1	1	1	1	1	1	1	1	1	1
CAP8_c2210_103	NA	1	1	1	1	1	1	1	1	1	1	1	1	1	1	1	1	1	1	1	1	1	1	1	1	1	1	1	1	1	1	1	1	1	1	1	1	1	1	1	1	1	1	1	1	1	1	1	1
CAP8_c2277_179	NA	1	0.621057	0.0402216	0.519161	0.993309	0.602286	0.172283	0.683382	0.259002	0.933774	0.364662	0.634839	0.874373	0.746443	0.276576	0.889287	0.316774	0.881738	0.0509509	0.556176	0.928914	0.463403	0.0830108	0.329983	0.499828	0.211425	0.385557	0.32736	0.821411	0.932554	0.0560535	0.362928	0.865817	0.14138	0.653258	0.694266	0.884901	0.0982031	0.13433	0.0667207	0.0548308	0.517342	0.622859	0.95291	0.156851	0.298012	0.0586323	0.051814
CAP8_c4697_108	NA	1	0.496916	0.563079	0.82724	0.893216	0.738199	0.427771	0.431031	0.613381	0.499964	0.512684	0.909552	0.248024	0.995252	0.913838	0.471184	0.501132	0.424752	0.719187	0.647249	0.100635	0.515832	0.313371	0.995511	0.623422	0.49683	0.0339329	0.890638	0.61261	0.177614	0.929439	0.110599	0.171833	0.703374	0.62129	0.960936	0.486543	0.753895	0.850558	0.703299	0.606301	0.502065	0.649085	0.492093	0.668698	0.935469	0.0366439	0.00177188
CAP8_c5043_190	NA	1	0.987981	0.699941	0.314747	0.0404031	0.967658	0.453043	0.364047	0.673552	0.770485	0.772803	0.804278	0.288667	0.798635	0.821343	0.994573	0.464102	0.801387	0.985003	0.966066	0.0823741	0.033562	0.31184	0.00555391	0.007603	0.161898	0.894312	0.0952539	0.231402	0.645751	0.346422	0.287595	0.101191	0.300493	0.313985	0.541553	0.935366	0.988619	0.536685	0.847963	0.920481	0.357138	0.671989	0.500211	0.939418	0.0438193	0.371275	0.26759
CAP8_c5043_351	NA	1	1	1	1	1	1	1	1	1	1	1	1	1	1	1	1	1	1	1	1	1	1	1	1	1	1	1	1	1	1	1	1	1	1	1	1	1	1	1	1	1	1	1	1	1	1	1	1
CAP8_c5161_541	NA	1	1	1	1	1	1	1	1	1	1	1	1	1	1	1	1	1	1	1	1	1	1	1	1	1	1	1	1	1	1	1	1	1	1	1	1	1	1	1	1	1	1	1	1	1	1	1	1
CAP8_c806_297	NA	1	0.494295	0.0226669	0.412518	0.505155	0.083688	0.314657	0.20757	0.43905	0.0982869	0.428802	0.272197	0.862423	0.0770038	0.372357	0.338308	0.601295	0.229616	0.545181	0.6007	0.529874	0.797949	0.431488	0.358715	0.891811	0.0571708	0.876914	0.53295	0.935835	0.100171	0.830551	0.160495	0.228904	0.643343	0.671414	0.763328	0.328879	0.21672	0.220555	0.297569	0.394573	0.946706	0.358143	0.13092	0.35385	0.0437745	0.508874	0.0162238
CAP8_c909_312	NA	1	0.460469	0.861931	0.481887	0.462392	0.204259	0.148345	0.142786	0.117335	0.324358	0.436623	0.421672	0.100917	0.205121	0.274639	0.081126	0.111604	0.585289	0.520375	0.583318	0.366614	0.0252112	0.73905	0.633017	0.575447	0.891165	0.872985	0.806854	0.898869	0.899682	0.552622	0.228025	0.0723655	0.697583	0.820005	0.0618876	0.169665	0.870726	0.820807	0.990029	0.953047	0.586981	0.670067	0.754201	0.957242	0.623336	0.662013	0.537607
CAP8_c9110_427	NA	1	1	1	1	1	1	1	1	1	1	1	1	1	1	1	1	1	1	1	1	1	1	1	1	1	1	1	1	1	1	1	1	1	1	1	1	1	1	1	1	1	1	1	1	1	1	1	1
CAP8_rep_c3781_99	NA	1	1	1	1	1	1	1	1	1	1	1	1	1	1	1	1	1	1	1	1	1	1	1	1	1	1	1	1	1	1	1	1	1	1	1	1	1	1	1	1	1	1	1	1	1	1	1	1
CAP8_rep_c9642_82	NA	1	1	1	1	1	1	1	1	1	1	1	1	1	1	1	1	1	1	1	1	1	1	1	1	1	1	1	1	1	1	1	1	1	1	1	1	1	1	1	1	1	1	1	1	1	1	1	1
D_contig03185_174	NA	1	1	1	1	1	1	1	1	1	1	1	1	1	1	1	1	1	1	1	1	1	1	1	1	1	1	1	1	1	1	1	1	1	1	1	1	1	1	1	1	1	1	1	1	1	1	1	1
D_contig09096_210	NA	1	1	1	1	1	1	1	1	1	1	1	1	1	1	1	1	1	1	1	1	1	1	1	1	1	1	1	1	1	1	1	1	1	1	1	1	1	1	1	1	1	1	1	1	1	1	1	1
D_contig10996_530	NA	1	1	1	1	1	1	1	1	1	1	1	1	1	1	1	1	1	1	1	1	1	1	1	1	1	1	1	1	1	1	1	1	1	1	1	1	1	1	1	1	1	1	1	1	1	1	1	1
D_contig12192_450	NA	1	1	1	1	1	1	1	1	1	1	1	1	1	1	1	1	1	1	1	1	1	1	1	1	1	1	1	1	1	1	1	1	1	1	1	1	1	1	1	1	1	1	1	1	1	1	1	1
D_contig16084_234	NA	1	1	1	1	1	1	1	1	1	1	1	1	1	1	1	1	1	1	1	1	1	1	1	1	1	1	1	1	1	1	1	1	1	1	1	1	1	1	1	1	1	1	1	1	1	1	1	1
D_contig39379_541	NA	1	1	1	1	1	1	1	1	1	1	1	1	1	1	1	1	1	1	1	1	1	1	1	1	1	1	1	1	1	1	1	1	1	1	1	1	1	1	1	1	1	1	1	1	1	1	1	1
D_contig79290_372	NA	1	1	1	1	1	1	1	1	1	1	1	1	1	1	1	1	1	1	1	1	1	1	1	1	1	1	1	1	1	1	1	1	1	1	1	1	1	1	1	1	1	1	1	1	1	1	1	1
D_F1BEJMU01EDD7B_130	NA	1	1	1	1	1	1	1	1	1	1	1	1	1	1	1	1	1	1	1	1	1	1	1	1	1	1	1	1	1	1	1	1	1	1	1	1	1	1	1	1	1	1	1	1	1	1	1	1
D_F1BEJMU02GB94Z_188	NA	1	1	1	1	1	1	1	1	1	1	1	1	1	1	1	1	1	1	1	1	1	1	1	1	1	1	1	1	1	1	1	1	1	1	1	1	1	1	1	1	1	1	1	1	1	1	1	1
D_F5XZDLF01B7ECX_54	NA	1	0.579999	0.27432	0.224982	0.933123	0.49048	0.51384	0.952448	0.646558	0.470445	0.670874	0.983337	0.831307	0.757244	0.777093	0.955383	0.857526	0.648957	0.458142	0.473086	0.669654	0.200124	0.899273	0.190065	0.161134	0.630793	0.897686	0.393928	0.00876288	0.287592	0.757512	0.989551	0.960546	0.1426	0.48926	0.788794	0.403105	0.778363	0.879214	0.709206	0.162983	0.9232	0.620954	0.716976	0.344556	0.379093	0.480377	0.9864
D_GA8KES401DISTP_65	NA	1	1	1	1	1	1	1	1	1	1	1	1	1	1	1	1	1	1	1	1	1	1	1	1	1	1	1	1	1	1	1	1	1	1	1	1	1	1	1	1	1	1	1	1	1	1	1	1
D_GB5Y7FA01EHPZX_186	NA	1	1	1	1	1	1	1	1	1	1	1	1	1	1	1	1	1	1	1	1	1	1	1	1	1	1	1	1	1	1	1	1	1	1	1	1	1	1	1	1	1	1	1	1	1	1	1	1
D_GB5Y7FA02HBLTO_213	NA	1	1	1	1	1	1	1	1	1	1	1	1	1	1	1	1	1	1	1	1	1	1	1	1	1	1	1	1	1	1	1	1	1	1	1	1	1	1	1	1	1	1	1	1	1	1	1	1
D_GB5Y7FA02I369B_378	NA	1	1	1	1	1	1	1	1	1	1	1	1	1	1	1	1	1	1	1	1	1	1	1	1	1	1	1	1	1	1	1	1	1	1	1	1	1	1	1	1	1	1	1	1	1	1	1	1
D_GBB4FNX01A1ZCW_138	NA	1	1	1	1	1	1	1	1	1	1	1	1	1	1	1	1	1	1	1	1	1	1	1	1	1	1	1	1	1	1	1	1	1	1	1	1	1	1	1	1	1	1	1	1	1	1	1	1
D_GBUVHFX02FY8QG_158	NA	1	1	1	1	1	1	1	1	1	1	1	1	1	1	1	1	1	1	1	1	1	1	1	1	1	1	1	1	1	1	1	1	1	1	1	1	1	1	1	1	1	1	1	1	1	1	1	1
D_GDEEGVY01DD44S_389	NA	1	1	1	1	1	1	1	1	1	1	1	1	1	1	1	1	1	1	1	1	1	1	1	1	1	1	1	1	1	1	1	1	1	1	1	1	1	1	1	1	1	1	1	1	1	1	1	1
D_GDEEGVY02FN6KZ_98	NA	1	1	1	1	1	1	1	1	1	1	1	1	1	1	1	1	1	1	1	1	1	1	1	1	1	1	1	1	1	1	1	1	1	1	1	1	1	1	1	1	1	1	1	1	1	1	1	1
D_GDS7LZN01CBWNE_99	NA	1	1	1	1	1	1	1	1	1	1	1	1	1	1	1	1	1	1	1	1	1	1	1	1	1	1	1	1	1	1	1	1	1	1	1	1	1	1	1	1	1	1	1	1	1	1	1	1
D_wsnpbe403818_Contig1_1	NA	1	0.647069	0.633359	0.693344	0.957967	0.912849	0.125103	0.896367	0.433735	0.626226	0.124667	0.253721	0.706239	0.274484	0.0151811	0.343252	0.389579	0.660568	0.347029	0.587891	0.853581	0.331768	0.960338	0.327415	0.0729803	0.76779	0.543779	0.651254	0.987927	0.729103	0.749472	0.820755	0.475899	0.0858885	0.0807211	0.229417	0.466069	0.271057	0.497101	0.364129	0.124554	0.740444	0.317409	0.681671	0.339063	0.871541	0.993352	0.727768
Ex_c10068_1509	NA	1	1	1	1	1	1	1	1	1	1	1	1	1	1	1	1	1	1	1	1	1	1	1	1	1	1	1	1	1	1	1	1	1	1	1	1	1	1	1	1	1	1	1	1	1	1	1	1
Ex_c102862_798	NA	1	1	1	1	1	1	1	1	1	1	1	1	1	1	1	1	1	1	1	1	1	1	1	1	1	1	1	1	1	1	1	1	1	1	1	1	1	1	1	1	1	1	1	1	1	1	1	1
Ex_c104539_35	NA	1	0.916056	0.255091	0.880203	0.726821	0.471164	0.338517	0.950817	0.780573	0.132749	0.834715	0.437068	0.959256	0.920897	0.752138	0.606282	0.692523	0.919019	0.647844	0.491276	0.882619	0.987177	0.935012	0.911392	0.645919	0.311525	0.766997	0.0747215	0.291239	0.728821	0.0850604	0.754803	0.298325	0.211251	0.497806	0.455531	0.170825	0.852268	0.802226	0.535954	0.270784	0.181731	0.190476	0.346537	0.128876	0.0396298	0.912588	0.345212
Ex_c10478_746	NA	1	0.0436113	0.000417187	0.0270874	0.353009	0.406232	0.639376	0.179706	0.142986	0.394239	0.558196	0.77316	0.418153	0.684403	0.767571	0.689978	0.301518	0.886032	0.061694	0.686787	0.171794	0.387191	0.0325954	0.593692	0.547462	0.422767	0.113952	0.569207	0.909641	0.613937	0.975803	0.861419	0.789489	0.634129	0.902873	0.970306	0.439787	0.0568403	0.06512	0.0408412	0.40912	0.0326635	0.234502	0.565593	0.259562	0.00968434	0.240365	0.114509
Ex_c11348_1256	NA	1	0.677147	0.508268	0.200486	0.909022	0.0508949	0.274286	0.0362875	0.156303	0.00663065	0.126001	0.0256548	0.106632	0.104805	0.142528	0.038767	0.101354	0.375819	0.486762	0.123735	0.159258	0.0473129	0.330982	0.0439606	0.901418	0.0356575	0.549008	0.398547	0.121766	0.589751	0.0866742	0.16048	0.165217	0.541287	0.480288	0.9381	0.337589	0.0444206	0.0553804	0.0157491	0.134598	0.760312	0.843511	0.912937	0.153333	0.0347082	0.726158	0.16872
Ex_c12763_662	NA	1	0.759961	0.0490002	0.704451	0.894371	0.487251	0.904183	0.505041	0.879282	0.912753	0.986591	0.890635	0.941638	0.795115	0.563919	0.922617	0.834514	0.383727	0.0840595	0.645723	0.523285	0.15496	0.372215	0.178788	0.347064	0.309066	0.936089	0.434896	0.121974	0.446802	0.300915	0.0831984	0.0514322	0.633963	0.404382	0.435282	0.916876	0.60673	0.517465	0.435608	0.284561	0.303128	0.641246	0.770545	0.552286	0.113561	0.336123	0.0100964
Ex_c1334_889	NA	1	1	1	1	1	1	1	1	1	1	1	1	1	1	1	1	1	1	1	1	1	1	1	1	1	1	1	1	1	1	1	1	1	1	1	1	1	1	1	1	1	1	1	1	1	1	1	1
Ex_c1344_1859	NA	1	0.0918045	0.645096	0.258029	0.422884	0.0254915	0.121214	0.00317092	0.0194857	0.0217928	0.00437218	0.0030605	0.0551619	0.00318181	0.00330332	0.00210226	0.0213437	0.190981	0.0489224	0.00144549	0.00961669	0.966741	0.894949	0.995353	0.411049	0.232598	0.248009	0.188347	0.759624	0.010808	0.376889	0.0979213	0.865296	0.150097	0.19793	0.642683	0.78716	0.0209907	0.000977786	0.353771	0.478086	0.470585	0.984052	0.442062	0.34826	0.833729	0.241609	0.989621
Ex_c17379_1431	NA	1	0.00114888	0.00146985	0.00539043	0.916682	0.939363	0.374338	0.443567	0.678252	0.523865	0.75763	0.922939	0.67714	0.99656	0.767764	0.370597	0.682588	0.754222	0.56193	0.313596	0.383518	0.24628	0.262941	0.0137706	0.598363	0.249371	0.695325	0.595014	0.46179	0.576451	0.579151	0.00299923	0.0964924	0.419524	0.0213559	0.00230922	0.32382	0.185379	0.271278	0.2651	0.256303	0.903412	0.0502794	0.0996681	0.114261	0.956293	0.189704	0.922022
Ex_c17993_470	NA	1	0.0477738	0.978323	0.679445	0.884415	0.188667	0.541746	0.795868	0.808946	0.532793	0.53273	0.679301	0.742369	0.301811	0.73109	0.868048	0.998979	0.650266	0.946193	0.637554	0.249558	0.061757	0.233953	0.212119	0.0755018	0.703469	0.581518	0.406363	0.338808	0.113858	0.331883	0.072587	0.0202715	0.672981	0.340953	0.369332	0.709982	0.485842	0.790133	0.704206	0.300979	0.232022	0.0101037	0.00596682	0.0722175	0.207217	0.797385	0.33443
Ex_c2389_1634	NA	1	1	1	1	1	1	1	1	1	1	1	1	1	1	1	1	1	1	1	1	1	1	1	1	1	1	1	1	1	1	1	1	1	1	1	1	1	1	1	1	1	1	1	1	1	1	1	1
Ex_c24586_2387	NA	1	1	1	1	1	1	1	1	1	1	1	1	1	1	1	1	1	1	1	1	1	1	1	1	1	1	1	1	1	1	1	1	1	1	1	1	1	1	1	1	1	1	1	1	1	1	1	1
Ex_c25733_348	NA	1	0.39043	0.994084	0.660017	0.714457	0.417165	0.728894	0.358774	0.889885	0.19775	0.125183	0.775766	0.784084	0.514894	0.0828391	0.0544674	0.964656	0.395827	0.748427	0.617633	0.106585	0.272197	0.0258866	0.744411	0.368472	0.980137	0.813788	0.72662	0.460653	0.0804039	0.207191	0.861125	0.35582	0.0159944	0.0299477	0.226874	0.914436	0.603129	0.0159914	0.0162851	0.58048	0.271297	0.399147	0.0239818	0.444004	0.0829688	0.545187	0.804922
Ex_c27573_760	NA	1	1	1	1	1	1	1	1	1	1	1	1	1	1	1	1	1	1	1	1	1	1	1	1	1	1	1	1	1	1	1	1	1	1	1	1	1	1	1	1	1	1	1	1	1	1	1	1
Ex_c28329_716	NA	1	1	1	1	1	1	1	1	1	1	1	1	1	1	1	1	1	1	1	1	1	1	1	1	1	1	1	1	1	1	1	1	1	1	1	1	1	1	1	1	1	1	1	1	1	1	1	1
Ex_c32540_659	NA	1	1	1	1	1	1	1	1	1	1	1	1	1	1	1	1	1	1	1	1	1	1	1	1	1	1	1	1	1	1	1	1	1	1	1	1	1	1	1	1	1	1	1	1	1	1	1	1
Ex_c5317_662	NA	1	0.976535	0.522934	0.969907	0.530855	0.701408	0.274775	0.398478	0.043089	0.944605	0.865345	0.868808	0.0432654	0.955745	0.639809	0.431248	0.0333739	0.25531	0.89385	0.446878	0.247561	0.18477	0.187654	0.757424	0.266982	0.297212	0.928435	0.123606	0.398937	0.505048	0.621494	0.479026	0.609486	0.465114	0.783855	0.926446	0.430702	0.420724	0.0419988	0.0015006	0.258964	0.114666	0.284505	0.385135	0.359427	0.540132	0.871204	0.827203
Ex_c5902_360	NA	1	0.0659604	0.49931	0.182604	0.428165	0.0190694	0.101515	0.00195626	0.0105548	0.0180655	0.00330403	0.00179946	0.0345651	0.00195706	0.00264148	0.00130101	0.0114252	0.203311	0.0401879	0.000945604	0.00649944	0.911938	0.772503	0.828847	0.309934	0.286534	0.263324	0.218716	0.805282	0.0188948	0.403733	0.134678	0.942895	0.129274	0.177158	0.613681	0.886962	0.0218259	0.000921227	0.293796	0.552399	0.362739	0.816097	0.560923	0.40476	0.82766	0.246206	0.980713
Ex_c66350_301	NA	1	0.228467	0.631366	0.985132	0.241182	0.569296	0.778219	0.584019	0.726797	0.939761	0.753665	0.730971	0.541922	0.391957	0.941047	0.914881	0.574919	0.891151	0.244081	0.898418	0.87363	0.899171	0.862141	0.153779	0.00535211	0.0776176	0.764865	0.124373	0.769985	0.0754099	0.135505	0.459117	0.209295	0.315829	0.429571	0.104194	0.164804	0.551464	0.762602	0.941875	0.0139699	0.13802	0.494412	0.140408	0.156957	0.578967	0.761173	0.9702
Ex_c67202_741	NA	1	0.320412	0.341585	0.996676	0.403704	0.0680552	0.752697	0.511639	0.356531	0.527328	0.454636	0.376566	0.39424	0.478254	0.219473	0.670042	0.363374	0.0522357	0.289395	0.0872926	0.583963	0.785023	0.968255	0.514713	0.182738	0.602077	0.51342	0.828979	0.572751	0.804682	0.123764	0.326194	0.818929	0.100782	0.0471379	0.14681	0.032545	0.841333	0.737457	0.115996	0.0144667	0.0279768	0.0382705	0.173894	0.0200387	0.804199	0.0751811	0.155388
Ex_c69054_723	NA	1	1	1	1	1	1	1	1	1	1	1	1	1	1	1	1	1	1	1	1	1	1	1	1	1	1	1	1	1	1	1	1	1	1	1	1	1	1	1	1	1	1	1	1	1	1	1	1
Ex_c70834_198	NA	1	1	1	1	1	1	1	1	1	1	1	1	1	1	1	1	1	1	1	1	1	1	1	1	1	1	1	1	1	1	1	1	1	1	1	1	1	1	1	1	1	1	1	1	1	1	1	1
Ex_c721_2374	NA	1	0.150603	0.756212	0.940971	0.588176	0.258983	0.612347	0.0229834	0.016947	0.63507	0.548127	0.160986	0.0168089	0.331019	0.679615	0.207211	0.0204371	0.257075	0.193737	0.110496	0.0225932	0.13265	0.775731	0.66508	0.689163	0.0380313	0.794725	0.473586	0.174779	0.0374042	0.191906	0.0819176	0.311566	0.12861	0.238331	0.599568	0.761182	0.976348	0.467606	0.185347	0.897832	0.0792663	0.561784	0.741917	0.714302	0.245372	0.636662	0.617234
Ex_c8514_1342	NA	1	0.126936	0.0670979	0.0825241	0.971424	0.41141	0.236206	0.744024	0.778245	0.575741	0.114864	0.510926	0.530512	0.831056	0.151048	0.964533	0.928048	0.298036	0.39939	0.286815	0.517787	0.373784	0.948416	0.572044	0.220164	0.276889	0.334017	0.392636	0.881734	0.688877	0.138043	0.983712	0.388933	0.469515	0.946759	0.715883	0.290671	0.776308	0.878976	0.996802	0.615561	0.354315	0.315062	0.24113	0.677521	0.0935107	0.0444637	0.000299095
Ex_c9615_574	NA	1	1	1	1	1	1	1	1	1	1	1	1	1	1	1	1	1	1	1	1	1	1	1	1	1	1	1	1	1	1	1	1	1	1	1	1	1	1	1	1	1	1	1	1	1	1	1	1
Excalibur_c100531_251	NA	1	0.126643	0.569513	0.893093	0.736596	0.879107	0.481376	0.873244	0.426768	0.593296	0.444406	0.4817	0.71601	0.460767	0.890718	0.984206	0.681881	0.746172	0.135021	0.71824	0.750515	0.291248	0.405971	0.138984	0.865142	0.139432	0.0749697	0.173338	0.37299	0.909263	0.518585	0.662012	0.574626	0.0345688	0.0258418	0.186278	0.022819	0.392215	0.390628	0.106043	0.0492962	0.140593	0.490095	0.72239	0.269341	0.573592	0.515864	0.467912
Excalibur_c10063_93	NA	1	1	1	1	1	1	1	1	1	1	1	1	1	1	1	1	1	1	1	1	1	1	1	1	1	1	1	1	1	1	1	1	1	1	1	1	1	1	1	1	1	1	1	1	1	1	1	1
Excalibur_c100910_239	NA	1	0.851232	0.836886	0.779983	0.743907	0.998665	0.0841368	0.789143	0.46507	0.698801	0.187096	0.257801	0.750704	0.291907	0.0150859	0.37163	0.445202	0.694338	0.427462	0.651423	0.841939	0.23325	0.938611	0.384905	0.208008	0.98871	0.468587	0.903943	0.567593	0.759917	0.830333	0.943212	0.465618	0.10841	0.0706874	0.187676	0.471576	0.286068	0.457057	0.317961	0.09616	0.65838	0.351178	0.555574	0.320449	0.842139	0.856536	0.600197
Excalibur_c10122_789	NA	1	0.534302	0.044793	0.220109	0.164484	0.612879	0.308505	0.0966426	0.38833	0.978212	0.092923	0.435655	0.462289	0.70455	0.081841	0.609532	0.384988	0.0592907	0.0935945	0.052665	0.0563971	0.621288	0.205609	0.558268	0.723237	0.901001	0.676762	0.353113	0.531813	0.3281	0.567402	0.173717	0.0125837	0.116712	0.135874	0.672881	0.865736	0.748238	0.995452	0.904471	0.408805	0.0506452	0.388996	0.858873	0.829148	0.298275	0.949327	0.107083
Excalibur_c10319_229	NA	1	0.874683	0.0693937	0.693111	0.849745	0.860283	0.359053	0.725514	0.788321	0.532703	0.593317	0.953475	0.330696	0.976321	0.297487	0.93821	0.671778	0.333472	0.31621	0.253838	0.228588	0.904222	0.334127	0.959768	0.487539	0.863013	0.686631	0.704311	0.716985	0.494304	0.704563	0.142765	0.154424	0.0998594	0.189474	0.352564	0.33285	0.0568663	0.151719	0.151553	0.0567765	0.0668551	0.0405776	0.161435	0.143465	0.233118	0.00133362	0.1183
Excalibur_c10496_651	NA	1	0.579303	0.744761	0.0259873	0.0142027	0.94333	0.995973	0.70155	0.430228	0.828026	0.528886	0.972957	0.158434	0.804547	0.443833	0.927899	0.402961	0.406364	0.172453	0.895618	0.313341	0.966426	0.147569	0.730123	0.608417	0.0823258	0.724382	0.0423758	0.389443	0.862887	0.0639983	0.479164	0.955033	0.279535	0.584533	0.880003	0.828549	0.35214	0.374863	0.245466	0.652972	0.410866	0.606665	0.539171	0.627864	0.461477	0.0849599	0.11047
Excalibur_c1066_303	NA	1	0.559411	0.697434	0.451527	0.0668169	0.888401	0.0645941	0.197605	0.435411	0.344438	0.224709	0.515278	0.249259	0.99256	0.302286	0.123609	0.515303	0.478183	0.180679	0.963035	0.667902	0.605373	0.841097	0.568809	0.722645	0.559115	0.0632218	0.172524	0.366267	0.886513	0.0674427	0.387119	0.326822	0.297716	0.246151	0.359315	0.123943	0.0881549	0.140727	0.454885	0.358025	0.431005	0.00374423	0.0455355	0.0984706	0.577544	0.760314	0.446357
Excalibur_c11133_209	NA	1	1	1	1	1	1	1	1	1	1	1	1	1	1	1	1	1	1	1	1	1	1	1	1	1	1	1	1	1	1	1	1	1	1	1	1	1	1	1	1	1	1	1	1	1	1	1	1
Excalibur_c113341_139	NA	1	0.0197888	0.00832372	0.0122711	0.041974	0.387037	0.816334	0.522754	0.336165	0.417892	0.862951	0.845351	0.461636	0.549704	0.253148	0.8854	0.307739	0.176457	0.662928	0.904105	0.990956	0.217995	0.232566	0.195221	0.960896	0.956733	0.522243	0.538312	0.902468	0.50301	0.962025	0.104461	0.0800662	0.577867	0.664984	0.748375	0.873813	0.334219	0.45988	0.251114	0.727528	0.564396	0.158284	0.432793	0.93045	0.0157293	0.139782	0.14623
Excalibur_c114401_105	NA	1	1	1	1	1	1	1	1	1	1	1	1	1	1	1	1	1	1	1	1	1	1	1	1	1	1	1	1	1	1	1	1	1	1	1	1	1	1	1	1	1	1	1	1	1	1	1	1
Excalibur_c114791_328	NA	1	0.566109	0.383226	0.521031	0.750517	0.653247	0.445114	0.857332	0.327839	0.593766	0.32404	0.968609	0.564981	0.76088	0.291537	0.658414	0.376102	0.972015	0.630682	0.311389	0.0917839	0.625237	0.674051	0.931232	0.563708	0.302274	0.0893572	0.903784	0.0206524	0.00975605	0.793775	0.629168	0.0221268	0.701022	0.842224	0.718967	0.865975	0.0252941	0.0108802	0.00847197	0.344369	0.0792023	0.100249	0.235502	0.191051	0.115893	0.586332	0.0910788
Excalibur_c11588_406	NA	1	0.376249	0.287005	0.506935	0.49955	0.155246	0.0149747	0.0649841	0.775054	0.476141	0.295532	0.470897	0.769067	0.0625388	0.305945	0.0241046	0.915454	0.336501	0.235223	0.109745	0.354101	0.650029	0.180168	0.0562654	0.472557	0.327357	0.51188	0.0646767	0.0540538	0.980406	0.0568371	0.0485447	0.278335	0.793715	0.473563	0.348445	0.730635	0.111564	0.0216621	0.103553	0.803781	0.920507	0.573882	0.546251	0.249607	0.19208	0.757153	0.0806241
Excalibur_c11615_244	NA	1	1	1	1	1	1	1	1	1	1	1	1	1	1	1	1	1	1	1	1	1	1	1	1	1	1	1	1	1	1	1	1	1	1	1	1	1	1	1	1	1	1	1	1	1	1	1	1
Excalibur_c11939_140	NA	1	0.726748	0.165112	0.825707	0.128864	0.420712	0.880807	0.712697	0.912446	0.905163	0.634207	0.561823	0.797418	0.71887	0.922577	0.98	0.926722	0.789964	0.578626	0.688719	0.979286	0.189281	0.476417	0.602132	0.224171	0.575296	0.429941	0.325308	0.0661266	0.0322922	0.0289231	0.916574	0.0742226	0.733116	0.993899	0.90299	0.667152	0.704553	0.257591	0.173501	0.940898	0.854705	0.515203	0.330695	0.832074	0.843193	0.214273	0.895071
Excalibur_c12085_276	NA	1	0.960439	0.691114	0.883634	0.137247	0.147939	0.103416	0.0278562	0.0851635	0.030374	0.295716	0.255874	0.203035	0.497386	0.21802	0.0627656	0.2183	0.933118	0.304353	0.819071	0.0837701	0.453992	0.746234	0.822203	0.250626	0.707301	0.86	0.84888	0.423723	0.962389	0.981424	0.168021	0.145359	0.646769	0.27152	0.49891	0.478619	0.094117	0.191541	0.257976	0.707359	0.21157	0.623615	0.690011	0.639079	0.198872	0.79566	0.709999
Excalibur_c12254_2003	NA	1	1	1	1	1	1	1	1	1	1	1	1	1	1	1	1	1	1	1	1	1	1	1	1	1	1	1	1	1	1	1	1	1	1	1	1	1	1	1	1	1	1	1	1	1	1	1	1
Excalibur_c12464_390	NA	1	1	1	1	1	1	1	1	1	1	1	1	1	1	1	1	1	1	1	1	1	1	1	1	1	1	1	1	1	1	1	1	1	1	1	1	1	1	1	1	1	1	1	1	1	1	1	1
Excalibur_c12980_2392	NA	1	0.255578	0.266126	0.892404	0.0965946	0.0745569	0.0872793	0.0401551	0.0578528	0.235586	0.087922	0.0418645	0.0367523	0.0591896	0.116635	0.0822868	0.0394377	0.872052	0.864073	0.662739	0.684695	0.914076	0.883775	0.495944	0.346321	0.725749	0.520099	0.466628	0.990084	0.711894	0.343488	0.632169	0.875135	0.842923	0.528355	0.394095	0.546541	0.209714	0.27405	0.59928	0.442149	0.560836	0.301495	0.613252	0.577771	0.0563307	0.27723	0.700404
Excalibur_c13094_523	NA	1	1	1	1	1	1	1	1	1	1	1	1	1	1	1	1	1	1	1	1	1	1	1	1	1	1	1	1	1	1	1	1	1	1	1	1	1	1	1	1	1	1	1	1	1	1	1	1
Excalibur_c1310_414	NA	1	0.454286	0.418796	0.527256	0.933113	0.449631	0.155265	0.844357	0.794863	0.2525	0.625947	0.488074	0.588302	0.61395	0.965221	0.140884	0.920843	0.759092	0.807103	0.980911	0.862908	0.416333	0.303321	0.219764	0.169441	0.701393	0.393475	0.740224	0.95975	0.403355	0.515419	0.387515	0.945935	0.969799	0.455221	0.331245	0.360747	0.728408	0.994264	0.984282	0.516601	0.931449	0.778836	0.78864	0.255989	0.95814	0.62179	0.61188
Excalibur_c13339_561	NA	1	1	1	1	1	1	1	1	1	1	1	1	1	1	1	1	1	1	1	1	1	1	1	1	1	1	1	1	1	1	1	1	1	1	1	1	1	1	1	1	1	1	1	1	1	1	1	1
Excalibur_c13709_2568	NA	1	1	1	1	1	1	1	1	1	1	1	1	1	1	1	1	1	1	1	1	1	1	1	1	1	1	1	1	1	1	1	1	1	1	1	1	1	1	1	1	1	1	1	1	1	1	1	1
Excalibur_c1451_660	NA	1	1	1	1	1	1	1	1	1	1	1	1	1	1	1	1	1	1	1	1	1	1	1	1	1	1	1	1	1	1	1	1	1	1	1	1	1	1	1	1	1	1	1	1	1	1	1	1
Excalibur_c14912_1128	NA	1	1	1	1	1	1	1	1	1	1	1	1	1	1	1	1	1	1	1	1	1	1	1	1	1	1	1	1	1	1	1	1	1	1	1	1	1	1	1	1	1	1	1	1	1	1	1	1
Excalibur_c14943_695	NA	1	1	1	1	1	1	1	1	1	1	1	1	1	1	1	1	1	1	1	1	1	1	1	1	1	1	1	1	1	1	1	1	1	1	1	1	1	1	1	1	1	1	1	1	1	1	1	1
Excalibur_c15009_1129	NA	1	1	1	1	1	1	1	1	1	1	1	1	1	1	1	1	1	1	1	1	1	1	1	1	1	1	1	1	1	1	1	1	1	1	1	1	1	1	1	1	1	1	1	1	1	1	1	1
Excalibur_c15426_661	NA	1	1	1	1	1	1	1	1	1	1	1	1	1	1	1	1	1	1	1	1	1	1	1	1	1	1	1	1	1	1	1	1	1	1	1	1	1	1	1	1	1	1	1	1	1	1	1	1
Excalibur_c15692_532	NA	1	1	1	1	1	1	1	1	1	1	1	1	1	1	1	1	1	1	1	1	1	1	1	1	1	1	1	1	1	1	1	1	1	1	1	1	1	1	1	1	1	1	1	1	1	1	1	1
Excalibur_c15744_322	NA	1	0.0528006	0.534118	0.420595	0.400827	0.615515	0.810371	0.779028	0.372912	0.652143	0.940027	0.774432	0.271452	0.391197	0.687259	0.360493	0.700657	0.437008	0.390719	0.0406402	0.268078	0.830568	0.332805	0.788446	0.217752	0.507626	0.844536	0.205674	0.337871	0.0455336	0.142574	0.0437567	0.156615	0.678555	0.103451	0.105511	0.984943	0.697842	0.900143	0.631125	0.629995	0.821557	0.623634	0.418877	0.648679	0.722375	0.232694	0.255248
Excalibur_c15844_1470	NA	1	0.358745	0.860464	0.921157	0.495986	0.713632	0.0829016	0.0886462	0.393393	0.400539	0.687833	0.234524	0.535223	0.509675	0.142243	0.0217173	0.368218	0.867495	0.86624	0.59614	0.26468	0.531862	0.855172	0.500696	0.44437	0.0746151	0.98033	0.86633	0.894621	0.689607	0.522144	0.449417	0.584982	0.763723	0.130014	0.0228426	0.26279	0.559006	0.318394	0.378141	0.295876	0.750051	0.426523	0.44427	0.20405	0.00494616	0.0215703	0.00157625
Excalibur_c16197_748	NA	1	0.621526	0.298186	0.681966	0.9988	0.356485	0.576964	0.705065	0.901162	0.154502	0.504837	0.797266	0.858342	0.659511	0.336856	0.204284	0.879858	0.902902	0.485097	0.801637	0.909129	0.457776	0.158825	0.552723	0.671726	0.688491	0.68743	0.804803	0.771833	0.010213	0.978677	0.0299663	0.0732023	0.107425	0.110143	0.154618	0.795925	0.757846	0.683688	0.424421	0.244584	0.864767	0.14943	0.525626	0.993554	0.352132	0.406119	0.1408
[truncated: 11,729 more rows]
[truncated: 13 more columns]

## Sheet: Table S9
EtNAM family	marker	chr	pos
N1	BobWhite_c1361_1187	1A_LG_1	0
N1	tplb0025b13_2054	1A_LG_1	1.055
N1	wsnp_Ku_c1818_3557408	1A_LG_1	1.055
N1	CAP12_c3074_192	1A_LG_1	1.569
[truncated: 22,149 more rows]

[truncated: 1 more sheets: Table S10]
